# Supplementary material for: Leveraging large-scale biobanks for therapeutic target discovery
Source: HGG Adv. 2025 Dec 9;7(1):100556. doi: 10.1016/j.xhgg.2025.100556 (PMC12799792; doi:10.1016/j.xhgg.2025.100556)
Supplement: Data S1. Tables S1–S17 [file mmc2.xlsx]

## Sheet: Contents
CONTENTS
Table S1	Phenotype mappings between MVP, UK Biobank and FinnGen.
Table S2	Lambda values for phenotypic summary statistics files
Table S3	Table with F-statistic and pecent variance explained (PVE) for each instrument
Table S4	Drug target information derived from ChEMBL
Table S5	EFO dictionary of terms and their assigned parents as well as indicator columns to denote which source they are included in
Table S6	Table of all parent term categories to which we rolled up to
Table S7	Features used in the predictive model for approved drugs
Table S8	Odds Ratios of orthogonal sources
Table S9	Derived features used in predictive model training for approved drugs
Table S10	Significant MR hits with a drug targeting a gene in any stage of development
Table S11	Gene trait pairs with drugs that have a max phase for an indication group of 3
Table S12	Rediscoveries
Table S13	Predictors of rediscoveries by cases and high level organ system
Table S14	Repurposing oppurtunities
Table S15	Odds ratios of orthogonal sources in approved drugs
Table S16	PPI Enrichment for significant MR gene-trait pairs
Table S17	Novel targets for drug development: Lipids
DATA SOURCES	Download	Publication
GTEx	https://www.gtexportal.org/home/downloads/adult-gtex#qtl	https://www.science.org/doi/10.1126/science.aaz1776
eQTLGen	https://eqtlgen.org/cis-eqtls.html	https://www.nature.com/articles/s41588-021-00913-z
ARIC	http://nilanjanchatterjeelab.org/pwas/	https://www.nature.com/articles/s41588-022-01051-w
Fenland	www.omiscience.org	https://www.nature.com/articles/s41467-021-27164-0
deCODE	https://www.decode.com/summarydata/	https://www.nature.com/articles/s41588-021-00978-w
ChEMBL	https://chembl.gitbook.io/chembl-interface-documentation/downloads	https://academic.oup.com/nar/article/47/D1/D930/5162468

## Sheet: S1
Table S1 Phenotype harmonization across MVP, UKBB, and FinnGen with corresponding case counts
Phenotype	MVP_description	UKBB_description	FinnGen_description	UKBB_phenocode	MVP_Cases	MVP_Controls	UKBB_Cases	UKBB_Controls	FinnGen_Cases	FinnGen_Controls	Total_Cases	Total_Controls
phe_008	Intestinal infection	Intestinal infection	Intestinal infectious diseases	8	9351	454638	13044	407487	44967	367214	67362	1229339
phe_008_5	Bacterial enteritis	Bacterial enteritis	Other specified/unspecified bacterial intestinal infections	8.5	5609	458380	3275	407487	1913	406048	10797	1271915
phe_008_52	Intestinal infection due to C. difficile	Intestinal infection due to C. difficile	Enterocolitis due to Clostridium difficile	8.52	4873	459116	858	407487	3384	406048	9115	1272651
phe_008_6	Viral Enteritis	Viral Enteritis	Viral and other specified intestinal infections	8.6	1347	462642	1114	407487	8582	367214	11043	1237343
phe_010	Tuberculosis	Tuberculosis	Tuberculosis	10	1558	462431	189	401597	2613	409568	4360	1273596
phe_038	Septicemia	Septicemia	Other septicaemia	38	22623	441366	5845	401597	13531	363227	41999	1206190
phe_038_1	Gram negative septicemia	Gram negative septicemia	NA	38.1	2484	461505	1263	401597	0	0	3747	863102
phe_038_2	Gram positive septicemia	Gram positive septicemia	NA	38.2	1686	462303	624	401597	0	0	2310	863900
phe_038_3	Bacteremia	Not mapped	NA	NA	8559	455430	0	0	0	0	8559	455430
phe_041	Bacterial infection NOS	Bacterial infection NOS	Bacterial infection, other or unspecified	41	25905	438084	14857	401597	20226	363227	60988	1202908
phe_041_1	Staphylococcus infections	Staphylococcus infections	NA	41.1	9867	454122	3852	401597	0	0	13719	855719
phe_041_11	Methicillin sensitive Staphylococcus aureus	Not mapped	NA	NA	4227	459762	0	0	0	0	4227	459762
phe_041_12	Methicillin resistant Staphylococcus aureus	Not mapped	NA	NA	4266	459723	0	0	0	0	4266	459723
phe_041_2	Streptococcus infection	Streptococcus infection	NA	41.2	3408	460581	2020	401597	0	0	5428	862178
phe_041_4	E. coli	E. coli	NA	41.4	2572	461417	3779	401597	0	0	6351	863014
phe_041_8	H. pylori	Not mapped	NA	NA	2616	461373	0	0	0	0	2616	461373
phe_041_9	Infection with drug-resistant microorganisms	Not mapped	NA	NA	1492	462497	0	0	0	0	1492	462497
phe_053	Herpes zoster	Herpes zoster	Zoster [herpes zoster]	53	11702	452287	655	413496	5488	396378	17845	1262161
phe_053_1	Herpes zoster with nervous system complications	Herpes zoster with nervous system complications	NA	53.1	2303	461686	126	413496	0	0	2429	875182
phe_054	Herpes simplex	Herpes simplex	Herpesviral [herpes simplex] infections	54	10189	453800	399	413496	3723	396378	14311	1263674
phe_070	Viral hepatitis	Viral hepatitis	Viral hepatitis	70	21614	442375	715	413496	2320	409861	24649	1265732
phe_070_2	Viral hepatitis B	Viral hepatitis B	NA	70.2	2284	461705	165	413496	0	0	2449	875201
phe_070_3	Viral hepatitis C	Viral hepatitis C	NA	70.3	19648	444341	308	413496	0	0	19956	857837
phe_070_4	Chronic hepatitis	Chronic hepatitis	Chronic hepatitis NAS	70.4	1996	461993	329	413496	361	411820	2686	1287309
phe_070_9	Hepatitis NOS	Hepatitis NOS	Chronic hepatitis, not elsewhere classified	70.9	2658	461331	619	413496	953	400247	4230	1275074
phe_071	Human immunodeficiency virus [HIV] disease	Human immunodeficiency virus [HIV] disease	Human immunodeficiency virus [HIV] disease resulting in other conditions	71	0	460882	130	413496	465	411665	595	1286043
phe_078	Viral warts & HPV	Viral warts & HPV	Viral warts	78	22302	441687	1142	413496	3240	396378	26684	1251561
phe_079	Viral infection	Viral infection	Other viral diseases, not elsewhere classified	79	5894	458095	3474	413496	6509	400974	15877	1272565
phe_080	Postoperative infection	Postoperative infection	NA	80	6199	457790	5280	414252	0	0	11479	872042
phe_081	Infection/inflammation of internal prosthetic device; implant; and graft	Infection/inflammation of internal prosthetic device; implant; and graft	NA	81	3161	460828	1221	414252	0	0	4382	875080
phe_110	Dermatophytosis / Dermatomycosis	Dermatophytosis / Dermatomycosis	NA	110	99096	364893	369	416798	0	0	99465	781691
phe_110_1	Dermatophytosis	Dermatophytosis	Dermatophytosis	110.1	75729	388260	362	416798	3921	403213	80012	1208271
phe_110_11	Dermatophytosis of nail	Dermatophytosis / Dermatomycosis	NA	110	17972	446017	369	416798	0	0	18341	862815
phe_110_12	Althete's foot	Althete's foot	NA	110.12	7041	456948	179	416798	0	0	7220	873746
phe_110_13	Dermatophytosis of the body	Not mapped	NA	NA	2644	461345	0	0	0	0	2644	461345
phe_110_2	Dermatomycoses	Dermatophytosis / Dermatomycosis	Other superficial mycoses	110	10179	453810	369	416798	561	403213	11109	1273821
phe_112	Candidiasis	Candidiasis	Candidiasis	112	8533	455456	3072	416798	4306	403213	15911	1275467
phe_117	Mycoses	Mycoses	Mycoses	117	3057	460932	342	416798	8968	403213	12367	1280943
phe_117_4	Aspergillosis	Aspergillosis	Aspergillosis	117.4	0	463559	205	416798	211	403213	416	1283570
phe_132	Infestation (lice | mites)	Not mapped	Pediculosis, acariasis and other infestations	NA	1795	462194	0	0	1696	410485	3491	872679
phe_134	Helminthiases	Helminthiases	Helminthiases	134	0	463771	179	419830	523	411658	702	1295259
phe_134_1	Intestinal helminthiases	Intestinal helminthiases	NA	134.1	0	463885	156	419830	0	0	156	883715
phe_136	Other infectious and parasitic diseases	Other infectious and parasitic diseases	Sequelae of other and unspecified infectious and parasitic diseases	136	4307	459682	290	419830	1817	409536	6414	1289048
phe_145	Cancer of mouth	Cancer of mouth	NA	145	4610	459379	774	418011	0	0	5384	877390
phe_145_2	Cancer of tongue	Cancer of tongue	Malignant cancer of tonsil and base of tongue	145.2	1999	461990	369	418011	464	314193	2832	1194194
phe_145_3	Cancer of major salivary glands	Cancer of major salivary glands	NA	145.3	882	463107	127	418011	0	0	1009	881118
phe_149	Cancer of larynx | pharynx | nasal cavities	Cancer of larynx, pharynx, nasal cavities	NA	149	5413	458576	775	418011	0	0	6188	876587
phe_149_1	Cancer of oropharynx	Cancer of oropharynx	NA	149.1	2296	461693	311	418011	0	0	2607	879704
phe_149_4	Cancer of larynx	Cancer of larynx	NA	149.4	2324	461665	313	418011	0	0	2637	879676
phe_150	Cancer of esophagus	Cancer of esophagus	Malignant neoplasm of oesophagus (controls excluding all cancers)	150	2083	461906	985	400294	619	314193	3687	1176393
phe_151	Cancer of stomach	Cancer of stomach	Malignant neoplasm of stomach (controls excluding all cancers)	151	1173	462816	767	400294	1423	314193	3363	1177303
phe_153	Colorectal cancer	Colorectal cancer	Colorectal cancer (controls excluding all cancers)	153	10588	453401	5693	386740	6847	314193	23128	1154334
phe_153_2	Colon cancer	Colon cancer	Malignant neoplasm of colon (controls excluding all cancers)	153.2	9255	454734	3856	386740	4143	314193	17254	1155667
phe_153_3	Malignant neoplasm of rectum | rectosigmoid junction | and anus	Malignant neoplasm of rectum, rectosigmoid junction, and anus	Malignant neoplasm of rectum (controls excluding all cancers)	153.3	3234	460755	2705	386740	2490	314193	8429	1161688
phe_155	Cancer of liver and intrahepatic bile duct	Cancer of liver and intrahepatic bile duct	Malignant neoplasm of intrahepatic ducts, biliary tract and gallbladder (controls excluding all cancers)	155	3414	460575	545	400294	1207	314193	5166	1175062
phe_155_1	Malignant neoplasm of liver | primary	Malignant neoplasm of liver, primary	Hepatocellular carcinoma (controls excluding all cancers)	155.1	2913	461076	225	400294	500	314193	3638	1175563
phe_157	Pancreatic cancer	Pancreatic cancer	Malignant neoplasm of pancreas (controls excluding all cancers)	157	1905	462084	936	400294	1626	314193	4467	1176571
phe_158	Neoplasm of unspecified nature of digestive system	Neoplasm of unspecified nature of digestive system	NA	158	2153	461836	1338	400294	0	0	3491	862130
phe_159	Malignant neoplasm of other and ill-defined sites within the digestive organs and peritoneum	Malignant neoplasm of other and ill-defined sites within the digestive organs and peritoneum	NA	159	1870	462119	7067	400294	0	0	8937	862413
phe_159_2	Malignant neoplasm of small intestine | including duodenum	Malignant neoplasm of small intestine, including duodenum	Malignant neoplasm of small intestine (controls excluding all cancers)	159.2	0	463400	244	400294	525	314193	769	1177887
phe_159_3	Malignant neoplasm of gallbladder and extrahepatic bile ducts	Malignant neoplasm of gallbladder and extrahepatic bile ducts	NA	159.3	0	463513	289	400294	0	0	289	863807
phe_159_4	Malignant neoplasm of retroperitoneum and peritoneum	Malignant neoplasm of retroperitoneum and peritoneum	NA	159.4	0	463844	262	400294	0	0	262	864138
phe_165	Cancer within the respiratory system	Cancer within the respiratory system	NA	165	14200	449789	3837	416654	0	0	18037	866443
phe_165_1	Cancer of bronchus; lung	Cancer of bronchus; lung	Malignant neoplasm of bronchus and lung (controls excluding all cancers)	165.1	13251	450738	3337	416654	6340	314193	22928	1181585
phe_170	Cancer of bone and connective tissue	Cancer of bone and connective tissue	Malignant neoplasm of bone and articular cartilage (controls excluding all cancers)	170	1898	462091	554	419977	224	314193	2676	1196261
phe_170_1	Bone cancer	Bone cancer	NA	170.1	0	463388	172	419977	0	0	172	883365
phe_170_2	Cancer of connective tissue	Cancer of connective tissue	NA	170.2	1352	462637	405	419977	0	0	1757	882614
phe_172	Skin cancer	Skin cancer	Malignant neoplasm of skin (controls excluding all cancers)	172	84632	379357	17691	402691	22271	314193	124594	1096241
phe_172_1	Melanomas of skin | dx or hx	Melanomas of skin, dx or hx	Malignant melanoma (controls excluding all cancers)	172.1	45709	418280	3398	402691	4261	313897	53368	1134868
phe_172_11	C43 Malignant melanoma of skin	C43 Malignant melanoma of skin	Malignant melanoma of skin (controls excluding all cancers)	C43	0	453411	2598	417933	3194	314193	5792	1185537
phe_172_2	Other non-epithelial cancer of skin	Other non-epithelial cancer of skin	NA	172.2	68774	395215	14453	402691	0	0	83227	797906
phe_172_21	Basal cell carcinoma	Cancer code, self-reported	Basal cell carcinoma (controls excluding all cancers)	20001	31446	432543	3947	416526	20506	314193	55899	1163262
phe_172_22	Squamous cell carcinoma	Cancer code, self-reported	Other malignant neoplasms of skin (=non-melanoma skin cancer) (controls excluding all cancers)	20001	19394	444595	510	419963	19077	314193	38981	1178751
phe_172_3	Carcinoma in situ of skin	Carcinoma in situ of skin	NA	172.3	0	458399	942	402691	0	0	942	861090
phe_173	Neoplasm of uncertain behavior of skin	Neoplasm of uncertain behavior of skin	NA	173	59972	404017	200	402691	0	0	60172	806708
phe_174	Breast cancer	Breast cancer	Malignant neoplasm of breast (controls excluding all cancers)	174	2672	461317	13491	398795	18786	182927	34949	1043039
phe_174_1	Breast cancer [female]	Breast cancer [female]	NA	174.1	0	461609	13257	205913	0	0	13257	667522
phe_174_11	Malignant neoplasm of female breast	Malignant neoplasm of female breast	NA	174.11	0	461807	11807	205913	0	0	11807	667720
phe_175	Acquired absence of breast	Acquired absence of breast	NA	175	0	463563	3058	204849	0	0	3058	668412
phe_180	Cervical cancer and dysplasia	Cervical cancer and dysplasia	NA	180	0	462168	2431	198725	0	0	2431	660893
phe_180_1	Cervical cancer	Cervical cancer	Malignant neoplasm of cervix uteri (controls excluding all cancers)	180.1	0	463674	299	198725	388	182927	687	845326
phe_180_3	Cervical intraepithelial neoplasia [CIN] [Cervical dysplasia]	Cervical intraepithelial neoplasia [CIN] [Cervical dysplasia]	All dysplastic lesions of the cervix uteri	180.3	0	462412	2186	198725	8943	221367	11129	882504
phe_182	Malignant neoplasm of uterus	Malignant neoplasm of uterus	Malignant neoplasm of corpus uteri (controls excluding all cancers)	182	0	463670	1553	198791	2079	182927	3632	845388
phe_184	Cancer of other female genital organs	Cancer of other female genital organs	NA	184	0	463402	1686	207089	0	0	1686	670491
phe_184_1	Malignant neoplasm of ovary and other uterine adnexa	Malignant neoplasm of ovary and other uterine adnexa	NA	184.1	0	463733	1199	207089	0	0	1199	670822
phe_184_11	Malignant neoplasm of ovary	Malignant neoplasm of ovary	Malignant neoplasm of ovary (controls excluding all cancers)	184.11	0	463791	1147	207089	1091	182927	2238	853807
phe_184_2	Cancer of other female genital organs (excluding uterus and ovary)	Cancer of other female genital organs (excluding uterus and ovary)	NA	184.2	0	463802	533	207089	0	0	533	670891
phe_185	Cancer of prostate	Cancer of prostate	Malignant neoplasm of prostate (controls excluding all cancers)	185	0	420395	7691	169762	15199	131266	22890	721423
phe_187	Cancer of other male genital organs	Cancer of other male genital organs	NA	187	0	461694	529	184705	0	0	529	646399
phe_187_2	Malignant neoplasm of testis	Malignant neoplasm of testis	Malignant neoplasm of testis (controls excluding all cancers)	187.2	0	462820	301	184705	426	131266	727	778791
phe_187_8	Neoplasm of uncertain behavior of male genital organs	Neoplasm of uncertain behavior of male genital organs	NA	187.8	0	463386	125	184705	0	0	125	648091
phe_189	Cancer of urinary organs (incl. kidney and bladder)	Cancer of urinary organs (incl. kidney and bladder)	Malignant neoplasm of urinary organs (controls excluding all cancers)	189	17703	446286	5100	415431	2619	314193	25422	1175910
phe_189_1	Cancer of kidney and renal pelvis	Cancer of kidney and renal pelvis	NA	189.1	6452	457537	1355	415431	0	0	7807	872968
phe_189_11	Malignant neoplasm of kidney | except pelvis	Malignant neoplasm of kidney, except pelvis	Malignant neoplasm of kidney, except renal pelvis (controls excluding all cancers)	189.11	5980	458009	1307	415431	2372	314193	9659	1187633
phe_189_12	Malignant neoplasm of renal pelvis	Not mapped	Malignant neoplasm of renal pelvis (controls excluding all cancers)	NA	1232	462757	0	0	138	314193	1370	776950
phe_189_2	Cancer of bladder	Cancer of bladder	NA	189.2	11904	452085	2912	415431	0	0	14816	867516
phe_189_21	Malignant neoplasm of bladder	Malignant neoplasm of bladder	Malignant neoplasm of bladder (controls excluding all cancers)	189.21	10808	453181	2590	415431	2193	314193	15591	1182805
phe_189_4	Malignant neoplasm of other urinary organs	Malignant neoplasm of other urinary organs	NA	189.4	0	463111	190	415431	0	0	190	878542
phe_190	Cancer of eye	Cancer of eye	Malignant neoplasm of eye and adnexa (controls excluding all cancers)	190	0	463251	212	418389	221	314193	433	1195833
phe_191	Manlignant and unknown neoplasms of brain and nervous system	Manlignant and unknown neoplasms of brain and nervous system	NA	191	2189	461800	876	418389	0	0	3065	880189
phe_191_1	Cancer of brain and nervous system	Cancer of brain and nervous system	NA	191.1	1441	462548	724	418389	0	0	2165	880937
phe_191_11	Cancer of brain	Cancer of brain	Malignant neoplasm of brain (controls excluding all cancers)	191.11	1220	462769	670	418389	816	314193	2706	1195351
phe_193	Thyroid cancer	Thyroid cancer	Malignant neoplasm of thyroid gland (controls excluding all cancers)	193	2409	461580	427	418625	1907	314193	4743	1194398
phe_194	Cancer of other endocrine glands	Cancer of other endocrine glands	NA	194	1433	462556	111	418625	0	0	1544	881181
phe_195	Cancer | suspected or other	Cancer, suspected or other	NA	195	12811	451178	37387	367856	0	0	50198	819034
phe_195_1	Malignant neoplasm | other	Malignant neoplasm, other	NA	195.1	6515	457474	36763	367856	0	0	43278	825330
phe_195_3	Malignant neoplasm of head | face | and neck	Not mapped	NA	NA	4637	459352	0	0	0	0	4637	459352
phe_196	Radiotherapy	Not mapped	NA	NA	5621	458368	0	0	0	0	5621	458368
phe_197	Chemotherapy	Chemotherapy	NA	197	10544	453445	12156	367856	0	0	22700	821301
phe_198	Secondary malignant neoplasm	Secondary malignant neoplasm	NA	198	17185	446804	12400	367856	0	0	29585	814660
phe_198_1	Secondary malignancy of lymph nodes	Secondary malignancy of lymph nodes	NA	198.1	7512	456477	6892	367856	0	0	14404	824333
phe_198_2	Secondary malignancy of respiratory organs	Secondary malignancy of respiratory organs	NA	198.2	3147	460842	3103	367856	0	0	6250	828698
phe_198_3	Secondary malignant neoplasm of digestive systems	Secondary malignant neoplasm of digestive systems	NA	198.3	960	463029	2107	367856	0	0	3067	830885
phe_198_4	Secondary malignant neoplasm of liver	Secondary malignant neoplasm of liver	NA	198.4	2995	460994	3632	367856	0	0	6627	828850
phe_198_5	Secondary malignancy of brain/spine	Secondary malignancy of brain/spine	NA	198.5	1844	462145	1115	367856	0	0	2959	830001
phe_198_6	Secondary malignancy of bone	Secondary malignancy of bone	NA	198.6	5393	458596	3017	367856	0	0	8410	826452
phe_198_7	Secondary malignant neoplasm of skin	Secondary malignant neoplasm of skin	NA	198.7	0	463775	255	367856	0	0	255	831631
phe_199	Neoplasm of uncertain behavior	Neoplasm of uncertain behavior	NA	199	18488	445501	2515	367856	0	0	21003	813357
phe_199_4	Neurofibromatosis	Neurofibromatosis	NA	199.4	0	463537	104	367856	0	0	104	831393
phe_200	Myeloproliferative disease	Myeloproliferative disease	Myeloproliferative diseases (CML excluded)	200	6015	457974	1255	414840	2043	409880	9313	1282694
phe_200_1	Polycythemia vera	Polycythemia vera	Polycythaemia vera	200.1	2141	461848	448	410687	1004	313577	3593	1186112
phe_201	Hodgkin's disease	Hodgkin's disease	Hodgkin lymphoma (controls excluding all cancers)	201	997	462992	317	414840	846	324650	2160	1202482
phe_202	Cancer of other lymphoid | histiocytic tissue	Cancer of other lymphoid, histiocytic tissue	NA	202	6311	457678	2895	414840	0	0	9206	872518
phe_202_2	Non-Hodgkins lymphoma	Non-Hodgkins lymphoma	Non-follicular lymphoma (controls excluding all cancers)	202.2	5997	457992	2267	414840	2811	324650	11075	1197482
phe_202_21	Nodular lymphoma	Nodular lymphoma	NA	202.21	0	462818	536	414840	0	0	536	877658
phe_202_24	Large cell lymphoma	Large cell lymphoma	NA	202.24	0	463721	761	414840	0	0	761	878561
phe_204	Leukemia	Leukemia	NA	204	6607	457382	2279	414840	0	0	8886	872222
phe_204_1	Lymphoid leukemia	Lymphoid leukemia	Lymphoid leukaemia (controls excluding all cancers)	204.1	3229	460760	802	414840	1617	324650	5648	1200250
phe_204_12	Lymphoid leukemia | chronic	Lymphoid leukemia, chronic	NA	204.12	2891	461098	650	414840	0	0	3541	875938
phe_204_2	Myeloid leukemia	Myeloid leukemia	Myeloid leukaemia (controls excluding all cancers)	204.2	1399	462590	573	414840	734	324650	2706	1202080
phe_204_21	Myeloid leukemia | acute	Myeloid leukemia, acute	Acute myeloid leukaemia (controls excluding all cancers)	204.21	0	463360	409	414840	244	314192	653	1192392
phe_204_22	Myeloid leukemia | chronic	Myeloid leukemia, chronic	NA	204.22	0	463249	171	414840	0	0	171	878089
phe_204_4	Multiple myeloma	Multiple myeloma	Multiple myeloma and malignant plasma cell neoplasms (controls excluding all cancers)	204.4	1668	462321	883	414840	1337	324650	3888	1201811
phe_208	Benign neoplasm of colon	Benign neoplasm of colon	Benign neoplasm: Colon	208	126622	337367	26135	391047	18019	394162	170776	1122576
phe_209	Neuroendocrine tumors	Not mapped	NA	NA	541	463448	0	0	0	0	541	463448
phe_210	Benign neoplasm of lip | oral cavity | and pharynx	Benign neoplasm of lip, oral cavity, and pharynx	Benign neoplasm: Lip	210	3174	460815	1113	418011	632	411549	4919	1290375
phe_211	Benign neoplasm of other parts of digestive system	Benign neoplasm of other parts of digestive system	NA	211	3736	460253	7321	402519	0	0	11057	862772
phe_212	Benign neoplasm of respiratory and intrathoracic organs	Benign neoplasm of respiratory and intrathoracic organs	NA	212	1319	462670	405	420126	0	0	1724	882796
phe_213	Benign neoplasm of bone and articular cartilage	Benign neoplasm of bone and articular cartilage	Other benign neoplasms of connective and other soft tissue	213	729	463260	363	377237	3148	409033	4240	1249530
phe_214	Lipoma	Lipoma	Benign lipomatous neoplasm	214	14879	449110	7458	411864	10276	401905	32613	1262879
phe_214_1	Lipoma of skin and subcutaneous tissue	Lipoma of skin and subcutaneous tissue	Benign lipomatous neoplasm of skin and subcutaneous tissue of trunk	214.1	7509	456480	5425	411864	4094	408087	17028	1276431
phe_215	Other benign neoplasm of connective and other soft tissue	Other benign neoplasm of connective and other soft tissue	NA	215	2356	461633	1253	411864	0	0	3609	873497
phe_216	Benign neoplasm of skin	Benign neoplasm of skin	Other benign neoplasms of skin	216	39289	424700	10125	409694	13521	398660	62935	1233054
phe_216_1	Screening for malignant neopla	Not mapped	NA	NA	12959	451030	0	0	0	0	12959	451030
phe_217	Vascular hamartomas and non-neoplastic nevi	Vascular hamartomas and non-neoplastic nevi	NA	217	13644	450345	751	409694	0	0	14395	860039
phe_217_1	Nevus | non-neoplastic	Nevus, non-neoplastic	NA	217.1	13215	450774	698	409694	0	0	13913	860468
phe_218	Benign neoplasm of uterus	Benign neoplasm of uterus	Other benign neoplasm of uterus: Other parts/unspecified	218	0	462065	11556	209602	1219	229091	12775	900758
phe_218_1	Uterine leiomyoma	Uterine leiomyoma	Leiomyoma of uterus	218.1	0	462149	11274	209602	34422	195888	45696	867639
phe_218_2	Other benign neoplasm of uterus	Other benign neoplasm of uterus	Other benign neoplasm of uterus: Corpus uteri	218.2	0	463928	389	209602	197	230113	586	903643
phe_220	Benign neoplasm of ovary	Benign neoplasm of ovary	Benign neoplasm of ovary	220	0	463829	1680	197239	5732	224578	7412	885646
phe_221	Benign neoplasm of other female genital organs	Benign neoplasm of other female genital organs	Benign neoplasm of other and unspecified female genital organs	221	0	463908	237	197179	1261	229049	1498	890136
phe_222	Benign neoplasm of male genital organs	Benign neoplasm of male genital organs	Benign neoplasm of male genital organs	222	0	459629	183	184705	585	181286	768	825620
phe_223	Benign neoplasm of kidney and other urinary organs	Benign neoplasm of kidney and other urinary organs	Benign neoplasm: Kidney	223	1434	462555	226	377237	870	411311	2530	1251103
phe_224	Benign neoplasm of eye	Benign neoplasm of eye	Benign neoplasm of eye and adnexa	224	19985	444004	148	418389	2840	409341	22973	1271734
phe_224_1	Benign neoplasm of eye | uveal	Benign neoplasm of eye	NA	224	19062	444927	148	418389	0	0	19210	863316
phe_225	Benign neoplasm of brain and other parts of nervous system	Benign neoplasm of brain and other parts of nervous system	Benign neoplasm of brain and other parts of central nervous system	225	2933	461056	986	418389	1917	410264	5836	1289709
phe_225_1	Benign neoplasm of brain | cranial nerves | meninges	Benign neoplasm of brain, cranial nerves, meninges	NA	225.1	2764	461225	963	418389	0	0	3727	879614
phe_226	Benign neoplasm of thyroid glands	Benign neoplasm of thyroid glands	Benign neoplasm of thyroid gland	226	773	463216	320	418625	956	411225	2049	1293066
phe_227	Benign neoplasm of other endocrine glands and related structures	Benign neoplasm of other endocrine glands and related structures	Benign neoplasm of other and unspecified endocrine glands	227	5285	458704	1109	418625	3855	408326	10249	1285655
phe_227_1	Benign neoplasm of adrenal gland	Benign neoplasm of adrenal gland	Benign neoplasm: Adrenal gland	227.1	2635	461354	243	418625	1959	410222	4837	1290201
phe_227_2	Benign neoplasm of parathyroid gland	Benign neoplasm of parathyroid gland	Benign neoplasm: Parathyroid gland	227.2	0	463413	460	418625	300	411881	760	1293919
phe_227_3	Benign neoplasm of pituitary gland and craniopharyngeal duct (pouch)	Benign neoplasm of pituitary gland and craniopharyngeal duct (pouch)	Benign neoplasm: Pituitary gland, craniopharyngeal duct	227.3	2011	461978	396	418625	1508	410673	3915	1291276
phe_228	Hemangioma and lymphangioma | any site	Hemangioma and lymphangioma, any site	Haemangioma and lymphangioma, any site	228	10131	453858	1871	418660	2716	409465	14718	1281983
phe_228_1	Hemangioma of skin and subcutaneous tissue	Not mapped	NA	NA	6402	457587	0	0	0	0	6402	457587
phe_229	Benign neoplasm of unspecified sites	Benign neoplasm of unspecified sites	NA	229	0	463221	909	419622	0	0	909	882843
phe_240	Simple and unspecified goiter	Simple and unspecified goiter	NA	240	1661	462328	691	399034	0	0	2352	861362
phe_241	Nontoxic nodular goiter	Nontoxic nodular goiter	NA	241	15500	448489	1382	399034	0	0	16882	847523
phe_241_1	Nontoxic uninodular goiter	Nontoxic uninodular goiter	Nontoxic single thyroid nodule	241.1	12325	451664	604	399034	2203	349717	15132	1200415
phe_241_2	Nontoxic multinodular goiter	Nontoxic multinodular goiter	Nontoxic multinodular goitre	241.2	5852	458137	787	399034	6699	349717	13338	1206888
phe_242	Thyrotoxicosis with or without goiter	Thyrotoxicosis with or without goiter	Thyrotoxicosis	242	5618	458371	2288	399034	8872	401231	16778	1258636
phe_242_1	Graves' disease	Graves' disease	Graves disease, strict definition	242.1	1703	462286	554	399034	3176	409005	5433	1270325
phe_242_2	Toxic multinodular goiter	Toxic multinodular goiter	NA	242.2	0	463615	110	399034	0	0	110	862649
phe_242_3	Exophthalmos	Exophthalmos	Graves ophthalmopathy, strict	242.3	719	463270	155	399034	598	411583	1472	1273887
phe_244	Hypothyroidism	Hypothyroidism	Hypothyroidism, strict autoimmune	244	63747	400242	18404	399034	45321	298847	127472	1098123
phe_244_1	Secondary hypothyroidism	Secondary hypothyroidism	NA	244.1	4286	459703	1430	399034	0	0	5716	858737
phe_244_2	Acquired hypothyroidism	Acquired hypothyroidism	NA	244.2	5081	458908	139	399034	0	0	5220	857942
phe_244_4	Hypothyroidism NOS	Hypothyroidism NOS	NA	244.4	61464	402525	17562	399034	0	0	79026	801559
phe_245	Thyroiditis	Thyroiditis	Thyroiditis, unspecified	245	1936	462053	351	399034	446	349717	2733	1210804
phe_245_2	Chronic thyroiditis	Chronic thyroiditis	Chronic thyroiditis	245.2	0	462716	265	399034	119	349717	384	1211467
phe_245_21	Chronic lymphocytic thyroiditis	Chronic lymphocytic thyroiditis	NA	245.21	0	462800	249	399034	0	0	249	861834
phe_246	Other disorders of thyroid	Other disorders of thyroid	Disorder of thyroid, unspecified	246	3936	460053	499	399034	331	349717	4766	1208804
phe_246_7	Abnormal results of function study of thyroid	Not mapped	NA	NA	4318	459671	0	0	0	0	4318	459671
phe_249	Secondary diabetes mellitus	Not mapped	NA	NA	6778	457211	0	0	0	0	6778	457211
phe_250	Diabetes mellitus	Diabetes mellitus	NA	250	157430	306559	24348	396181	0	0	181778	702740
phe_250_1	Type 1 diabetes	Type 1 diabetes	Type1 diabetes, definitions combined	250.1	17205	446784	3250	396181	4320	335112	24775	1178077
phe_250_11	Type 1 diabetes with ketoacidosis	Type 1 diabetes with ketoacidosis	NA	250.11	547	463442	302	396181	0	0	849	859623
phe_250_12	Type 1 diabetes with renal manifestations	Not mapped	NA	NA	1083	462906	0	0	0	0	1083	462906
phe_250_13	Type 1 diabetes with ophthalmic manifestations	Type 1 diabetes with ophthalmic manifestations	NA	250.13	2549	461440	573	396181	0	0	3122	857621
phe_250_14	Type 1 diabetes with neurological manifestations	Not mapped	NA	NA	3861	460128	0	0	0	0	3861	460128
phe_250_2	Type 2 diabetes	Type 2 diabetes	Type 2 diabetes, definitions combined	250.2	156658	307331	22768	396181	65085	335112	244511	1038624
phe_250_21	Type 2 diabetes with ketoacidosis	Type 2 diabetes with ketoacidosis	NA	250.21	1231	462758	160	396181	0	0	1391	858939
phe_250_22	Type 2 diabetes with renal manifestations	Type 2 diabetes with renal manifestations	NA	250.22	25635	438354	261	396181	0	0	25896	834535
phe_250_23	Type 2 diabetes with ophthalmic manifestations	Type 2 diabetes with ophthalmic manifestations	NA	250.23	29002	434987	1332	396181	0	0	30334	831168
phe_250_24	Type 2 diabetes with neurological manifestations	Type 2 diabetes with neurological manifestations	NA	250.24	60079	403910	753	396181	0	0	60832	800091
phe_250_25	Diabetes type 2 with peripheral circulatory	Not mapped	NA	NA	10130	453859	0	0	0	0	10130	453859
phe_250_3	Insulin pump user	Not mapped	NA	NA	11430	452559	0	0	0	0	11430	452559
phe_250_4	Abnormal glucose	Abnormal glucose	NA	250.4	70635	393354	868	396181	0	0	71503	789535
phe_250_41	Impaired fasting glucose	Impaired fasting glucose	NA	250.41	41452	422537	370	396181	0	0	41822	818718
phe_250_42	Other abnormal glucose	Other abnormal glucose	NA	250.42	32381	431608	500	396181	0	0	32881	827789
phe_250_5	Glycosuria or Acetonuria	Glycosuria or Acetonuria	NA	250.5	0	463855	136	396181	0	0	136	860036
phe_250_6	Polyneuropathy in diabetes	Polyneuropathy in diabetes	NA	250.6	18783	445206	517	396181	0	0	19300	841387
phe_250_7	Diabetic retinopathy	Diabetic retinopathy	NA	250.7	30130	433859	1709	404535	0	0	31839	838394
phe_251	Other disorders of pancreatic internal secretion	Other disorders of pancreatic internal secretion	Other disorders of glucose regulation and pancreatic internal secretion	251	0	463691	1310	415877	2788	409393	4098	1288961
phe_251_1	Hypoglycemia	Hypoglycemia	NA	251.1	5650	458339	1305	393093	0	0	6955	851432
phe_252	Disorders of parathyroid gland	Disorders of parathyroid gland	Disorders of parathyroid gland	252	6076	457913	1172	415877	6968	395289	14216	1269079
phe_252_1	Hyperparathyroidism	Hyperparathyroidism	Hyperparathyroidism	252.1	5598	458391	1038	415877	6094	395289	12730	1269557
phe_252_2	Hypoparathyroidism	Hypoparathyroidism	Hypoparathyroidism	252.2	0	463547	202	415877	1032	395289	1234	1274713
phe_253	Disorders of the pituitary gland and its hypothalamic control	Disorders of the pituitary gland and its hypothalamic control	Disorders of pituitary gland, other and/or unspecified	253	6289	457700	869	415877	161	395289	7319	1268866
phe_253_1	Pituitary hyperfunction	Pituitary hyperfunction	Hyperfunction of pituitary gland	253.1	925	463064	438	415877	1585	395289	2948	1274230
phe_253_11	Acromegaly and gigantism	Acromegaly and gigantism	Acromegaly and pituitary gigantism	253.11	0	463863	105	415877	195	395289	300	1275029
phe_253_2	Pituitary hypofunction	Pituitary hypofunction	Hypopituitarism	253.2	1023	462966	326	415877	2114	395289	3463	1274132
phe_253_3	Diabetes insipidus	Diabetes insipidus	Diabetes insipidus	253.3	0	463583	109	415877	252	395289	361	1274749
phe_253_4	Anterior pituitary disorders	Not mapped	NA	NA	2961	461028	0	0	0	0	2961	461028
phe_253_7	Other disorders of neurohypophysis	Other disorders of neurohypophysis	NA	253.7	0	463313	231	415877	0	0	231	879190
phe_255	Disorders of adrenal glands	Disorders of adrenal glands	NA	255	4932	459057	812	415877	0	0	5744	874934
phe_255_1	Adrenal hyperfunction	Adrenal hyperfunction	NA	255.1	960	463029	221	415877	0	0	1181	878906
phe_255_11	Cushing's syndrome	Cushing's syndrome	Cushing syndrome	255.11	0	463776	126	415877	326	395289	452	1274942
phe_255_12	Hyperaldosteronism	Not mapped	Hyperaldosteronism	NA	721	463268	0	0	744	395289	1465	858557
phe_255_2	Adrenal hypofunction	Adrenal hypofunction	Adrenocortical insufficiency	255.2	1535	462454	462	415877	1002	395289	2999	1273620
phe_255_21	Glucocorticoid deficiency	Glucocorticoid deficiency	NA	255.21	1349	462640	459	415877	0	0	1808	878517
phe_256	Ovarian dysfunction	Ovarian dysfunction	Ovarian dysfunction	256	0	463223	344	224884	2309	218970	2653	907077
phe_256_4	Polycystic ovaries	Polycystic ovaries	Polycystic ovarian syndrome	256.4	0	463298	245	224884	1639	218970	1884	907152
phe_257	Testicular dysfunction	Testicular dysfunction	Testicular dysfunction, other/unspecified	257	0	438606	199	190993	106	176319	305	805918
phe_257_1	Testicular hypofunction	Testicular hypofunction	Testicular hypofunction	257.1	0	439535	189	190993	782	176319	971	806847
phe_258	Iatrogenic endocrine disorders	Iatrogenic endocrine disorders	NA	258	0	463731	124	415877	0	0	124	879608
phe_259	Other endocrine disorders	Other endocrine disorders	Other endocrine disorders	259	1347	462642	220	415877	1701	395289	3268	1273808
phe_259_3	Delay in sexual development and puberty NEC	Not mapped	Delayed puberty	NA	1382	462607	0	0	242	395289	1624	857896
phe_260	Protein-calorie malnutrition	Protein-calorie malnutrition	Protein-energy malnutrition of moderate and mild degree	260	14166	449823	293	416692	211	411657	14670	1278172
phe_260_1	Cachexia	Not mapped	NA	NA	940	463049	0	0	0	0	940	463049
phe_260_2	severe protein-calorie malnutrition	Not mapped	NA	NA	2174	461815	0	0	0	0	2174	461815
phe_260_3	Adult failure to thrive	Not mapped	NA	NA	3842	460147	0	0	0	0	3842	460147
phe_260_6	Anorexia	Anorexia	Anorexia	260.6	0	461986	1126	416692	452	411729	1578	1290407
phe_261	Vitamin deficiency	Vitamin deficiency	Vitamin deficiency	261	92305	371684	2117	416692	1469	386985	95891	1175361
phe_261_2	Vitamin B-complex deficiencies	Vitamin B-complex deficiencies	Vitamin B12 deficiency anaemia	261.2	22092	441897	1119	416692	3694	393684	26905	1252273
phe_261_4	Vitamin D deficiency	Vitamin D deficiency	Vitamin D deficiency	261.4	74842	389147	1018	416692	482	386985	76342	1192824
phe_261_41	Rickets or osteomalacia	Not mapped	Osteomalacia	NA	513	463476	0	0	251	391037	764	854513
phe_262	Mineral deficiency NEC	Mineral deficiency NEC	NA	262	2451	461538	365	416692	0	0	2816	878230
phe_263	Other nutritional deficiency	Not mapped	NA	NA	912	463077	0	0	0	0	912	463077
phe_269	Proteinuria	Proteinuria	NA	269	10215	453774	410	419533	0	0	10625	873307
phe_270	Disorders of protein plasma/amino-acid transport and metabolism	Disorders of protein plasma/amino-acid transport and metabolism	NA	270	8218	455771	446	419533	0	0	8664	875304
phe_270_2	Disorders of amino-acid metabolism	Not mapped	Other disorders of amino-acid metabolism	NA	2401	461588	0	0	141	352232	2542	813820
phe_270_3	Disorders of plasma protein metabolism	Disorders of plasma protein metabolism	Disorders of plasma-protein metabolism, not elsewhere classified	270.3	5516	458473	393	419533	183	352232	6092	1230238
phe_270_31	D89 Other disorders involving the immune mechanism | not elsewhere classified	D89 Other disorders involving the immune mechanism, not elsewhere classified	NA	D89	0	463909	388	420143	0	0	388	884052
phe_270_32	Paraproteinemia	Paraproteinemia	NA	270.32	4219	459770	301	419533	0	0	4520	879303
phe_270_33	Amyloidosis	Amyloidosis	Amyloidosis, other/unspecified	270.33	0	463541	175	419533	448	352232	623	1235306
phe_270_35	C88 Malignant immunoproliferative diseases	C88 Malignant immunoproliferative diseases	Malignant immunoproliferative diseases (controls excluding all cancers)	C88	0	463668	142	420389	250	324650	392	1208707
phe_270_38	Other specified disorders of plasma protein metabolism	Not mapped	NA	NA	812	463177	0	0	0	0	812	463177
phe_271	Disorders of carbohydrate transport and metabolism	Disorders of carbohydrate transport and metabolism	NA	271	12532	451457	232	420299	0	0	12764	871756
phe_271_3	Intestinal disaccharidase deficiencies and disaccharide malabsorption	Intestinal disaccharidase deficiencies and disaccharide malabsorption	NA	271.3	12068	451921	201	420299	0	0	12269	872220
phe_272	Disorders of lipoid metabolism	Disorders of lipoid metabolism	Disorders of lipoprotein metabolism and other lipidaemias	272	341235	122754	44134	376397	43197	352232	428566	851383
phe_272_1	Hyperlipidemia	Hyperlipidemia	Hyperlipidaemia, other/unspecified	272.1	340962	123027	44006	376397	13657	352232	398625	851656
phe_272_11	Hypercholesterolemia	Hypercholesterolemia	Pure hypercholesterolaemia	272.11	66720	397269	40851	376397	30214	352232	137785	1125898
phe_272_12	Hyperglyceridemia	Not mapped	Pure hyperglyceridaemia	NA	17675	446314	0	0	629	352232	18304	798546
phe_272_13	Mixed hyperlipidemia	Mixed hyperlipidemia	Mixed hyperlipidaemia	272.13	99782	364207	190	376397	1184	352232	101156	1092836
phe_272_9	Unspecified disorder of lipoid metabolism	Unspecified disorder of lipoid metabolism	NA	272.9	2307	461682	324	376397	0	0	2631	838079
phe_274	Gout and other crystal arthropathies	Gout and other crystal arthropathies	NA	274	44794	419195	4972	415559	0	0	49766	834754
phe_274_1	Gout	Gout	Gout	274.1	42593	421396	4509	415559	9568	262844	56670	1099799
phe_274_11	Gouty arthropathy	Gouty arthropathy	NA	274.11	7797	456192	164	415559	0	0	7961	871751
phe_274_2	Crystal arthropathies	Crystal arthropathies	Other/unspecified crystal arthropathies	274.2	3116	460873	533	415559	145	411689	3794	1288121
phe_274_21	Chondrocalcinosis	Chondrocalcinosis	Other chondrocalcinosis	274.21	2505	461484	442	415559	311	411689	3258	1288732
phe_275	Disorders of mineral metabolism	Disorders of mineral metabolism	Disorders of mineral metabolism	275	24520	439469	3103	417428	2432	352232	30055	1209129
phe_275_1	Disorders of iron metabolism	Disorders of iron metabolism	Disorders of iron metabolism	275.1	2989	461000	839	417428	358	352232	4186	1230660
phe_275_3	Disorders of magnesium metabolism	Disorders of magnesium metabolism	Disorders of magnesium metabolism	275.3	9830	454159	688	417428	175	352232	10693	1223819
phe_275_5	Disorders of calcium/phosphorus metabolism	Disorders of calcium/phosphorus metabolism	NA	275.5	6887	457102	1816	417428	0	0	8703	874530
phe_275_51	Hypocalcemia	Not mapped	NA	NA	2067	461922	0	0	0	0	2067	461922
phe_275_53	Disorders of phosphorus metabolism	Disorders of phosphorus metabolism	Disorders of phosphorus metabolism and phosphatases	275.53	3012	460977	337	417428	128	352232	3477	1230637
phe_275_6	Hypercalcemia	Not mapped	NA	NA	5813	458176	0	0	0	0	5813	458176
phe_276	Disorders of fluid | electrolyte | and acid-base balance	Disorders of fluid, electrolyte, and acid-base balance	Other disorders of fluid, electrolyte and acid-base balance	276	75587	388402	10950	409482	10530	352232	97067	1150116
phe_276_1	Electrolyte imbalance	Electrolyte imbalance	NA	276.1	56506	407483	6406	409482	0	0	62912	816965
phe_276_11	Hyperosmolality and/or hypernatremia	Hyperosmolality and/or hypernatremia	Hyperosmolality and hypernatraemia	276.11	1643	462346	402	409482	364	352232	2409	1224060
phe_276_12	Hyposmolality and/or hyponatremia	Hyposmolality and/or hyponatremia	Hypo-osmolality and hyponatraemia	276.12	17420	446569	2920	409482	5572	352232	25912	1208283
phe_276_13	Hyperpotassemia	Hyperpotassemia	Hyperkalaemia	276.13	17500	446489	1454	409482	1574	352232	20528	1208203
phe_276_14	Hypopotassemia	Hypopotassemia	Hypokalaemia	276.14	24023	439966	2259	409482	3554	352232	29836	1201680
phe_276_4	Acid-base balance disorder	Acid-base balance disorder	NA	276.4	10620	453369	1809	409482	0	0	12429	862851
phe_276_41	Acidosis	Acidosis	Acidosis	276.41	8998	454991	1629	409482	524	352232	11151	1216705
phe_276_42	Alkalosis	Alkalosis	Alkalosis	276.42	1032	462957	201	409482	65	352232	1298	1224671
phe_276_5	Hypovolemia	Hypovolemia	Volume depletion	276.5	23155	440834	4134	409482	2913	352232	30202	1202548
phe_276_6	Fluid overload	Fluid overload	NA	276.6	4665	459324	793	409482	0	0	5458	868806
phe_276_8	Polydipsia	Polydipsia	NA	276.8	0	463711	138	409482	0	0	138	873193
phe_277	Other disorders of metabolism	Other disorders of metabolism	NA	277	5474	458515	1015	418882	0	0	6489	877397
phe_277_1	E80 Disorders of porphyrin and bilirubin metabolism	E80 Disorders of porphyrin and bilirubin metabolism	Disorders of porphyrin and bilirubin metabolism	E80	0	463568	504	420027	315	352232	819	1235827
phe_277_4	Disorders of bilirubin excretion	Disorders of bilirubin excretion	NA	277.4	2460	461529	471	418882	0	0	2931	880411
phe_277_5	Other disorders of lipoid metabolism	Other disorders of lipoid metabolism	NA	277.5	6730	457259	280	418882	0	0	7010	876141
phe_277_51	Lipoprotein disorders	Not mapped	NA	NA	1321	462668	0	0	0	0	1321	462668
phe_277_7	Dysmetabolic syndrome X	Not mapped	NA	NA	4006	459983	0	0	0	0	4006	459983
phe_278	Overweight | obesity and other hyperalimentation	Overweight, obesity and other hyperalimentation	NA	278	191147	272842	16087	404444	0	0	207234	677286
phe_278_1	Obesity	Obesity	Obesity	278.1	172498	291491	15917	404444	23971	388084	212386	1084019
phe_278_11	Morbid obesity	Obesity	Extreme obesity with alveolar hypoventilation	278.1	46678	417311	15917	404444	1177	388210	63772	1209965
phe_278_3	Localized adiposity	Not mapped	NA	NA	512	463477	0	0	0	0	512	463477
phe_278_4	Abnormal weight gain	Not mapped	NA	NA	2823	461166	0	0	0	0	2823	461166
phe_279	Disorders involving the immune mechanism	Disorders involving the immune mechanism	Certain disorders involving the immune mechanism	279	1799	462190	328	419926	6561	405620	8688	1287736
phe_279_1	Immunity deficiency	Immunity deficiency	Immunodeficiencies	279.1	0	462849	270	419926	1464	410717	1734	1293492
phe_279_11	Deficiency of humoral immunity	Deficiency of humoral immunity	Immunodeficiency with predominantly antibody defects	279.11	0	463151	187	419926	767	405620	954	1288697
phe_279_7	Other immunological findings	Other immunological findings	NA	279.7	1646	462343	281	419926	0	0	1927	882269
phe_280	Iron deficiency anemias	Iron deficiency anemias	Iron deficiency anaemia	280	35472	428517	10590	396365	15153	393684	61215	1218566
phe_280_1	Iron deficiency anemias | unspecified or not due to blood loss	Iron deficiency anemias, unspecified or not due to blood loss	NA	280.1	32406	431583	10590	396365	0	0	42996	827948
phe_280_2	Iron deficiency anemia secondary to blood loss (chronic)	Iron deficiency anemia secondary to blood loss (chronic)	Iron deficiency anaemia secondary to blood loss (chronic)	280.2	5077	458912	550	396365	5343	393684	10970	1248961
phe_281	Other deficiency anemia	Other deficiency anemia	Other nutritional anaemias	281	17495	446494	1435	396365	300	393684	19230	1236543
phe_281_1	Megaloblastic anemia	Megaloblastic anemia	Vitamin B12 deficiency anaemia	281.1	13984	450005	1366	396365	3694	393684	19044	1240054
phe_281_11	Pernicious anemia	Pernicious anemia	NA	281.11	1228	462761	943	396365	0	0	2171	859126
phe_281_12	Other vitamin B12 deficiency anemia	Other vitamin B12 deficiency anemia	NA	281.12	12267	451722	1112	396365	0	0	13379	848087
phe_281_13	Folate-deficiency anemia	Folate-deficiency anemia	Folate deficiency anaemia	281.13	914	463075	259	396365	202	393684	1375	1253124
phe_281_9	Deficiency anemias	Not mapped	NA	NA	3441	460548	0	0	0	0	3441	460548
phe_282	Hereditary hemolytic anemias	Hereditary hemolytic anemias	Haemolytic anaemias	282	1062	462927	207	396365	911	411270	2180	1270562
phe_282_8	Other hemoglobinopathies	Not mapped	NA	NA	817	463172	0	0	0	0	817	463172
phe_282_9	Other hereditary hemolytic anemias	Other hereditary hemolytic anemias	NA	282.9	0	463779	129	396365	0	0	129	860144
phe_283	Acquired hemolytic anemias	Acquired hemolytic anemias	Acquired haemolytic anaemia	283	700	463289	191	396365	654	411270	1545	1270924
phe_283_1	Autoimmune hemolytic anemias	Autoimmune hemolytic anemias	Other autoimmune haemolytic anaemias	283.1	0	463704	134	396365	302	411270	436	1271339
phe_284	Aplastic anemia	Aplastic anemia	NA	284	5626	458363	618	396365	0	0	6244	854728
phe_284_1	Pancytopenia	Aplastic anemia	NA	284	4965	459024	618	396365	0	0	5583	855389
phe_284_2	D61 Other aplastic anaemias	D61 Other aplastic anaemias	Other and unspecified aplastic anaemias	D61	0	463975	606	419925	317	395813	923	1279713
phe_285	Other anemias	Other anemias	Anaemias	285	85236	378753	15398	396365	30092	94450	130726	869568
phe_285_1	Acute posthemorrhagic anemia	Acute posthemorrhagic anemia	Acute posthaemorrhagic anaemia	285.1	6228	457761	310	396365	1057	395813	7595	1249939
phe_285_2	Anemia of chronic disease	Anemia of chronic disease	Anaemia in chronic diseases classified elsewhere	285.2	16221	447768	920	396365	627	395813	17768	1239946
phe_285_21	Anemia in chronic kidney disease	Anemia of chronic disease	NA	285.2	9003	454986	920	396365	0	0	9923	851351
phe_285_22	Anemia in neoplastic disease	Anemia in neoplastic disease	NA	285.22	1983	462006	534	396365	0	0	2517	858371
phe_286	Coagulation defects	Coagulation defects	Coagulation defects, purpura and other haemorrhagic conditions	286	12438	451551	1260	416975	6419	405762	20117	1274288
phe_286_1	Congenital coagulation defects	Congenital coagulation defects	NA	286.1	0	463061	543	416975	0	0	543	880036
phe_286_11	Von willebrand's disease	Von willebrand's disease	Von Willebrand disease	286.11	0	463833	120	416975	376	405762	496	1286570
phe_286_12	Congenital deficiency of other clotting factors (including factor VII)	Congenital deficiency of other clotting factors (including factor VII)	Hereditary deficiency of other clotting factors	286.12	0	463338	345	416975	242	405762	587	1286075
phe_286_2	Encounter for long-term (current) use of anticoagulants	Not mapped	NA	anti-coagulant|vitamin K epoxide reductase inhibitor	42037	421952	6736	413795	0	0	48773	835747
phe_286_5	Hemorrhagic disorder due to intrinsic circulating anticoagulants	Hemorrhagic disorder due to intrinsic circulating anticoagulants	NA	286.5	0	463199	99	416975	0	0	99	880174
phe_286_6	Defibrination syndrome	Defibrination syndrome	NA	286.6	0	463876	1200	416975	0	0	1200	880851
phe_286_7	Other and unspecified coagulation defects	Other and unspecified coagulation defects	Other and unspecified coagulation defects	286.7	5183	458806	460	416975	1375	405762	7018	1281543
phe_286_8	Hypercoagulable state	Not mapped	NA	NA	2682	461307	0	0	0	0	2682	461307
phe_286_81	Primary hypercoagulable state	Not mapped	NA	NA	2489	461500	0	0	0	0	2489	461500
phe_286_9	Abnormal coagulation profile	Not mapped	NA	NA	4015	459974	0	0	0	0	4015	459974
phe_287	Purpura and other hemorrhagic conditions	Purpura and other hemorrhagic conditions	Purpura and other haemorrhagic conditions	287	21465	442524	2227	416975	4297	405762	27989	1265261
phe_287_1	Spontaneous ecchymoses	Spontaneous ecchymoses	NA	287.1	0	463631	157	416975	0	0	157	880606
phe_287_3	Thrombocytopenia	Thrombocytopenia	Thrombocytopenia, unspecified	287.3	19842	444147	2056	416975	2052	405762	23950	1266884
phe_287_31	Primary thrombocytopenia	Primary thrombocytopenia	NA	287.31	1448	462541	506	416975	0	0	1954	879516
phe_287_32	Secondary thrombocytopenia	Secondary thrombocytopenia	Secondary thrombocytopenia	287.32	2403	461586	108	416975	330	405762	2841	1284323
phe_288	Diseases of white blood cells	Diseases of white blood cells	NA	288	18895	445094	4868	410877	0	0	23763	855971
phe_288_1	Decreased white blood cell count	Decreased white blood cell count	NA	288.1	7041	456948	4096	410877	0	0	11137	867825
phe_288_11	Neutropenia	Decreased white blood cell count	NA	288.1	4235	459754	4096	410877	0	0	8331	870631
phe_288_2	Elevated white blood cell count	Elevated white blood cell count	NA	288.2	13698	450291	436	410877	0	0	14134	861168
phe_288_3	Eosinophilia	Not mapped	NA	NA	1085	462904	0	0	0	0	1085	462904
phe_289	Other diseases of blood and blood-forming organs	Other diseases of blood and blood-forming organs	NA	289	4367	459622	1535	410877	0	0	5902	870499
phe_289_3	Personal history of diseases of blood and blood-forming organs	Personal history of diseases of blood and blood-forming organs	NA	289.3	0	463676	404	410877	0	0	404	874553
phe_289_4	Lymphadenitis	Lymphadenitis	NA	289.4	11508	452481	3285	410877	0	0	14793	863358
phe_289_5	Diseases of spleen	Diseases of spleen	Diseases of spleen	289.5	1618	462371	661	410877	450	404739	2729	1277987
phe_289_8	Polycythemia | secondary	Polycythemia, secondary	NA	289.8	4166	459823	384	410191	0	0	4550	870014
phe_289_9	Abnormality of red blood cells	Abnormality of red blood cells	NA	289.9	1011	462978	105	410877	0	0	1116	873855
phe_290	Delirium dementia and amnestic and other cognitive disorders	Delirium dementia and amnestic and other cognitive disorders	NA	290	0	429548	3500	410833	0	0	3500	840381
phe_290_1	Dementias	Dementias	Dementia, including avohilmo	290.1	0	443836	1974	410833	20338	391843	22312	1246512
phe_290_11	Alzheimer's disease	Alzheimer's disease	Dementia in Alzheimer disease	290.11	0	459221	839	410833	6145	388560	6984	1258614
phe_290_12	Dementia with cerebral degenerations	Dementia with cerebral degenerations	NA	290.12	0	462135	99	410833	0	0	99	872968
phe_290_16	Vascular dementia	Vascular dementia	Vascular dementia	290.16	0	459383	444	410833	2717	393024	3161	1263240
phe_290_2	Delirium due to conditions classified elsewhere	Delirium due to conditions classified elsewhere	Delirium, not induced by alcohol and other psychoactive substances	290.2	0	458185	1362	410833	3371	388560	4733	1257578
phe_291	Other specified nonpsychotic and/or transient mental disorders	Other specified nonpsychotic and/or transient mental disorders	NA	291	0	456010	1226	410833	0	0	1226	866843
phe_291_1	Transient mental disorders due to conditions classified elsewhere	Transient mental disorders due to conditions classified elsewhere	NA	291.1	0	463080	165	410833	0	0	165	873913
phe_291_4	Specific nonpsychotic mental disorders due to brain damage	Specific nonpsychotic mental disorders due to brain damage	NA	291.4	0	460137	444	410833	0	0	444	870970
phe_291_8	Alteration of consciousness	Alteration of consciousness	NA	291.8	0	460871	627	410833	0	0	627	871704
phe_292	Neurological disorders	Neurological disorders	Other neurological diseases	292	0	404394	6528	410833	29983	382198	36511	1197425
phe_292_1	Aphasia/speech disturbance	Aphasia/speech disturbance	NA	292.1	0	451805	2042	410833	0	0	2042	862638
phe_292_2	Mild cognitive impairment	Mild cognitive impairment	NA	292.2	0	445441	321	410833	0	0	321	856274
phe_292_3	Memory loss	Memory loss	Memory loss	292.3	0	448796	904	410833	2711	390662	3615	1250291
phe_292_4	Altered mental status	Altered mental status	NA	292.4	0	449348	3180	410833	0	0	3180	860181
phe_292_6	Hallucinations	Hallucinations	NA	292.6	0	462769	451	410833	0	0	451	873602
phe_293	Symptoms involving head and neck	Symptoms involving head and neck	NA	293	0	463513	2598	416916	0	0	2598	880429
phe_293_1	Swelling | mass | or lump in head and neck [Space-occupying lesion | intracranial NOS]	Swelling, mass, or lump in head and neck [Space-occupying lesion, intracranial NOS]	NA	293.1	0	454642	1049	416916	0	0	1049	871558
phe_295	Schizophrenia and other psychotic disorders	Schizophrenia and other psychotic disorders	Schizophrenia	295	0	446881	1067	369930	6708	398386	7775	1215197
phe_295_1	Schizophrenia	Schizophrenia	Schizophrenia or delusion (more control exclusions)	295.1	0	454581	701	369930	13738	301879	14439	1126390
phe_295_2	Paranoid disorders	Paranoid disorders	Paranoid personality disorder	295.2	0	461476	246	369930	608	400619	854	1232025
phe_295_3	Psychosis	Psychosis	Other and unspecified nonorganic psychotic disorders	295.3	0	454041	223	369930	7929	398386	8152	1222357
phe_296	Mood disorders	Mood disorders	Mood [affective] disorders	296	0	268627	1825	369930	52891	359290	54716	997847
phe_296_1	Bipolar	Bipolar	Bipolar affective disorders	296.1	0	436010	1257	369930	7569	359290	8826	1165230
phe_296_2	Depression	Depression	Depression or dysthymia	296.2	0	279547	527	369930	54733	242809	55260	892286
phe_296_22	Major depressive disorder	Major depressive disorder	Depression	296.22	0	321634	478	369930	47696	359290	48174	1050854
phe_297	Suicidal ideation or attempt	Suicidal ideation or attempt	NA	297	0	442063	1986	369930	0	0	1986	811993
phe_297_1	Suicidal ideation	Suicidal ideation or attempt	NA	297	0	445540	1986	369930	0	0	1986	815470
phe_297_2	Suicide or self-inflicted injury	Suicide or self-inflicted injury	Suicide or other Intentional self-harm	297.2	0	458159	1897	369930	9771	402410	11668	1230499
phe_300	Anxiety disorders	Anxiety disorders	All anxiety disorders	300	0	279715	10449	369930	27664	368054	38113	1017699
phe_300_1	Anxiety disorder	Anxiety disorder	Other anxiety disorders	300.1	0	343493	9705	369930	18903	368054	28608	1081477
phe_300_11	Generalized anxiety disorder	Generalized anxiety disorder	Generalized anxiety disorder	300.11	0	429745	186	369930	5280	368054	5466	1167729
phe_300_12	Agorophobia | social phobia | and panic disorder	Agorophobia, social phobia, and panic disorder	Panic disorder	300.12	0	445865	1046	369930	5368	368054	6414	1183849
phe_300_13	Phobia	Phobia	Social phobias	300.13	0	462473	896	369930	2824	368054	3720	1200457
phe_300_3	Obsessive-compulsive disorders	Obsessive-compulsive disorders	Obsessive-compulsive disorder	300.3	0	459310	193	369930	2175	368054	2368	1197294
phe_300_8	Acute reaction to stress	Acute reaction to stress	NA	300.8	0	460396	153	369930	0	0	153	830326
phe_300_9	Posttraumatic stress disorder	Posttraumatic stress disorder	Post-traumatic stress disorder	300.9	0	358832	187	369930	2615	368054	2802	1096816
phe_301	Personality disorders	Personality disorders	Personality disorders (more control exclusions)	301	0	444618	446	369930	10894	301875	11340	1116423
phe_301_2	Antisocial/borderline personality disorder	Antisocial/borderline personality disorder	Dissocial personality disorder	301.2	0	456807	164	369930	507	400619	671	1227356
phe_302	Sexual and gender identity disorders	Sexual and gender identity disorders	Gender identity disorders	302	0	457970	357	369930	366	400619	723	1228519
phe_302_1	F52 Sexual dysfunction | not caused by organic disorder or disease	F52 Sexual dysfunction, not caused by organic disorder or disease	Sexual dysfunction	F52	0	461548	340	420191	369	400510	709	1282249
phe_303	Psychogenic and somatoform disorders	Psychogenic and somatoform disorders	NA	303	0	453539	577	369930	0	0	577	823469
phe_303_1	Dissociative disorder	Dissociative disorder	Dissociative [conversion] disorders	303.1	0	463369	126	369930	1250	368054	1376	1201353
phe_303_3	Psychogenic disorder	Psychogenic disorder	NA	303.3	0	463092	419	369930	0	0	419	833022
phe_303_4	Somatoform disorder	Somatoform disorder	Somatoform disorder	303.4	0	454640	549	369930	5708	368054	6257	1192624
phe_304	Adjustment reaction	Adjustment reaction	NA	304	0	391336	350	369930	0	0	350	761266
phe_305_2	Eating disorder	Eating disorder	KRA_PSY_EATING (more control exclusions)	305.2	0	462183	120	369930	3121	301879	3241	1133992
phe_306	Other mental disorder	Other mental disorder	NA	306	0	430625	39711	369930	0	0	39711	800555
phe_306_9	Tension headache	Tension headache	NA	306.9	0	461791	365	369930	0	0	365	831721
phe_312_3	Impulse control disorder	F42 Obsessive-compulsive disorder	Habit and impulse disorders	F42	0	459387	192	420339	496	400619	688	1280345
phe_313	Pervasive developmental disorders	Pervasive developmental disorders	NA	313	0	450816	123	419655	0	0	123	870471
phe_315	Develomental delays and disorders	Develomental delays and disorders	NA	315	0	461691	567	419655	0	0	567	881346
phe_315_1	Learning disorder	Learning disorder	NA	315.1	0	463644	212	419655	0	0	212	883299
phe_315_2	Speech and language disorder	Speech and language disorder	Specific development disorders of speech and language	315.2	0	463536	119	419655	1826	407948	1945	1291139
phe_316	Substance addiction and disorders	Substance addiction and disorders	Substance abuse (more control exclusions)	316	0	410534	6766	392046	25459	301879	32225	1104459
phe_316_1	G62 Other polyneuropathies	G62 Other polyneuropathies	NA	G62	0	463573	1717	418814	0	0	1717	882387
phe_317	Alcohol-related disorders	Alcohol-related disorders	NA	317	0	382628	16070	392046	0	0	16070	774674
phe_317_1	Alcoholism	Alcoholism	Alcohol use disorder, Swedish definition	317.1	0	405814	11353	392046	24070	388111	35423	1185971
phe_317_11	Alcoholic liver damage	Alcoholic liver damage	Alcoholic liver disease	317.11	0	455534	1053	392046	3047	400247	4100	1247827
phe_318	Tobacco use disorder	Tobacco use disorder	Tobacco use	318	0	310924	14988	392046	1454	410727	16442	1113697
phe_320	Meningitis	Meningitis	Meningitis	320	896	463093	507	419234	1543	408545	2946	1290872
phe_323	Encephalitis	Encephalitis	Other encephalitis	323	0	463422	436	419234	769	409525	1205	1292181
phe_324	Other CNS infection and poliomyelitis	Other CNS infection and poliomyelitis	Acute poliomyelitis	324	1059	462930	382	419234	396	409849	1837	1292013
phe_327	Sleep disorders	Sleep disorders	Sleep disorders (combined)	327	122691	341298	6623	413908	49880	358194	179194	1113400
phe_327_1	Hypersomnia	Not mapped	Hypersomnia	NA	3612	460377	0	0	407	405229	4019	865606
phe_327_3	Sleep apnea	Sleep apnea	Sleep apnoea, including avohilmo	327.3	154834	309155	5621	413908	46975	365206	207430	1088269
phe_327_31	Central/nonobstructive sleep apnea	Not mapped	NA	NA	5672	458317	0	0	0	0	5672	458317
phe_327_32	Obstructive sleep apnea	Sleep apnea	NA	327.3	129009	334980	5621	413908	0	0	134630	748888
phe_327_4	Insomnia	Insomnia	Insomnia	327.4	80240	383749	234	413908	4801	405229	85275	1202886
phe_327_41	Organic or persistent insomnia	Organic or persistent insomnia	NA	327.41	5181	458808	204	413908	0	0	5385	872716
phe_327_5	Parasomnia	Sleep disorders	NA	327	8957	455032	6623	413908	0	0	15580	868940
phe_327_6	Circadian rhythm sleep disorder	Not mapped	Disorder of the sleep-wake schedule	NA	1098	462891	0	0	456	405229	1554	868120
phe_327_7	Sleep related movement disorders	Not mapped	NA	NA	21331	442658	0	0	0	0	21331	442658
phe_327_71	Restless legs syndrome	Not mapped	NA	NA	15676	448313	0	0	0	0	15676	448313
phe_327_72	Sleep related leg cramps	Not mapped	NA	NA	1415	462574	0	0	0	0	1415	462574
phe_331	Other cerebral degenerations	Other cerebral degenerations	NA	331	2403	461586	1613	403249	0	0	4016	864835
phe_331_1	Hydrocephalus	Hydrocephalus	Hydrocephalus	331.1	1085	462904	646	403249	2455	382198	4186	1248351
phe_331_9	Cerebral degeneration | unspecified	Cerebral degeneration, unspecified	NA	331.9	0	463096	639	403249	0	0	639	866345
phe_332	Parkinson's disease	Parkinson's disease	Parkinson's disease	332	8814	455175	1660	403249	4681	407500	15155	1265924
phe_333	Extrapyramidal disease and abnormal movement disorders	Extrapyramidal disease and abnormal movement disorders	Extrapyramidal and movement disorders	333	23124	440865	1314	403249	12518	399663	36956	1243777
phe_333_1	Essential tremor	Essential tremor	NA	333.1	13914	450075	342	403249	0	0	14256	853324
phe_333_2	Myoclonus	Myoclonus	NA	333.2	1411	462578	116	403249	0	0	1527	865827
phe_333_4	Torsion dystonia	Torsion dystonia	Dystonia	333.4	2439	461550	337	403249	1647	399663	4423	1264462
phe_334	Degenerative disease of the spinal cord	Degenerative disease of the spinal cord	NA	334	3815	460174	2355	403249	0	0	6170	863423
phe_334_1	Spinocerebellar disease	Spinocerebellar disease	NA	334.1	0	463169	166	403249	0	0	166	866418
phe_334_2	Anterior horn cell disease	Anterior horn cell disease	NA	334.2	0	463006	351	403249	0	0	351	866255
phe_335	Multiple sclerosis	Multiple sclerosis	MS-disease / Multiple Sclerosis	335	2810	461179	1538	403249	2409	408561	6757	1272989
phe_337	Disorders of the autonomic nervous system	Disorders of the autonomic nervous system	NA	337	14797	449192	343	403249	0	0	15140	852441
phe_337_1	G99 Other disorders of nervous system in diseases classified elsewhere	G99 Other disorders of nervous system in diseases classified elsewhere	NA	G99	13622	450367	1371	419160	0	0	14993	869527
phe_338	Pain	Pain	Pain (limb, back, neck, head abdominally)	338	75123	388866	936	419595	189683	221680	265742	1030141
phe_338_1	Acute pain	Acute pain	NA	338.1	22291	441698	472	419595	0	0	22763	861293
phe_338_2	Chronic pain	Chronic pain	NA	338.2	55240	408749	474	419595	0	0	55714	828344
phe_339	Other headache syndromes	Other headache syndromes	Other headache syndromes	339	63617	400372	9697	407934	17484	312803	90798	1121109
phe_340	Migraine	Migraine	Migraine	340	32679	431310	3710	407934	20908	312803	57297	1152047
phe_340_1	Migrain with aura	Migrain with aura	Migraine with aura	340.1	4601	459388	275	407934	8970	312803	13846	1180125
phe_341	Other demyelinating diseases of central nervous system	Other demyelinating diseases of central nervous system	Other demyelinating diseases of the central nervous system	341	0	463637	356	403249	1149	409304	1505	1276190
phe_342	Hemiplegia	Hemiplegia	Hemiplegia	342	2408	461581	2025	403249	1673	408351	6106	1273181
phe_343	Infantile cerebral palsy	Infantile cerebral palsy	Cerebral palsy	343	0	463936	168	403249	533	408351	701	1275536
phe_344	Other paralytic syndromes	Other paralytic syndromes	Cerebral palsy and other paralytic syndromes	344	5217	458772	834	403249	3830	408351	9881	1270372
phe_345	Epilepsy | recurrent seizures | convulsions	Epilepsy, recurrent seizures, convulsions	NA	345	18750	445239	6082	403249	0	0	24832	848488
phe_345_1	Epilepsy	Epilepsy	Epilepsy	345.1	9748	454241	1128	403249	12891	312803	23767	1170293
phe_345_11	Generalized convulsive epilepsy	Generalized convulsive epilepsy	Generalized epilepsy	345.11	1207	462782	530	403249	1413	399287	3150	1265318
phe_345_12	Partial epilepsy	Partial epilepsy	Focal epilepsy	345.12	3980	460009	345	403249	7526	399290	11851	1262548
phe_345_3	Convulsions	Convulsions	NA	345.3	13715	450274	2752	403249	0	0	16467	853523
phe_346_1	Nonspecific abnormal findings on radiological and other examination of skull and head	Nonspecific abnormal findings on radiological and other examination of skull and head	NA	346.1	1024	462965	196	403249	0	0	1220	866214
phe_347	Cataplexy and narcolepsy	Not mapped	Narcolepsy and cataplexy	NA	1108	462881	0	0	198	312803	1306	775684
phe_348	Other conditions of brain	Other conditions of brain	NA	348	8637	455352	881	403249	0	0	9518	858601
phe_348_2	Cerebral edema and compression of brain	Cerebral edema and compression of brain	NA	348.2	889	463100	349	403249	0	0	1238	866349
phe_348_4	Cerebral cysts	Cerebral cysts	Cerebral cysts	348.4	0	463615	168	403249	1755	382198	1923	1249062
phe_348_7	Coma	Coma	NA	348.7	0	463825	436	403249	0	0	436	867074
phe_348_8	Encephalopathy | not elsewhere classified	Encephalopathy, not elsewhere classified	NA	348.8	7019	456970	180	403249	0	0	7199	860219
phe_348_9	Other conditions of brain | NOS	Other conditions of brain, NOS	NA	348.9	2613	461376	547	403249	0	0	3160	864625
phe_349	Other and unspecified disorders of the nervous system	Other and unspecified disorders of the nervous system	NA	349	3708	460281	525	403249	0	0	4233	863530
phe_350	Abnormal movement	Abnormal movement	NA	350	84973	379016	4510	415922	0	0	89483	794938
phe_350_1	Abnormal involuntary movements	Abnormal involuntary movements	NA	350.1	20367	443622	1221	415922	0	0	21588	859544
phe_350_2	Abnormality of gait	Abnormality of gait	NA	350.2	65997	397992	3114	415922	0	0	69111	813914
phe_350_3	Lack of coordination	Lack of coordination	NA	350.3	5122	458867	463	415922	0	0	5585	874789
phe_350_6	Disturbances of sensation of smell and taste	Disturbances of sensation of smell and taste	NA	350.6	1531	462458	107	415922	0	0	1638	878380
phe_351	Other peripheral nerve disorders	Other peripheral nerve disorders	Other and unspecified polyneuropathies, also in other diseases	351	80729	383260	14648	399339	6027	405136	101404	1187735
phe_352	Disorders of other cranial nerves	Disorders of other cranial nerves	NA	352	6841	457148	1813	399339	0	0	8654	856487
phe_352_1	Trigeminal nerve disorders [CN5]	Trigeminal nerve disorders [CN5]	Trigeminal neuralgia	352.1	2654	461335	591	399339	1777	360538	5022	1221212
phe_352_2	Facial nerve disorders [CN7]	Facial nerve disorders [CN7]	Other facial nerve disorders	352.2	3938	460051	1059	399339	820	360538	5817	1219928
phe_353	Nerve root and plexus disorders	Nerve root and plexus disorders	Nerve, nerve root and plexus disorders	353	6218	457771	5528	399339	51643	360538	63389	1217648
phe_353_1	Nerve plexus lesions	Nerve plexus lesions	Brachial plexus disorders	353.1	1265	462724	139	399339	3058	360538	4462	1222601
phe_353_2	Nerve root lesions	Not mapped	NA	NA	3410	460579	0	0	0	0	3410	460579
phe_355	Complex regional/central pain syndrome	Not mapped	NA	NA	2299	461690	0	0	0	0	2299	461690
phe_355_1	Chronic pain syndrome	Chronic pain	NA	338.2	26912	437077	474	419595	0	0	27386	856672
phe_356	Hereditary and idiopathic peripheral neuropathy	Hereditary and idiopathic peripheral neuropathy	NA	356	37386	426603	200	417332	0	0	37586	843935
phe_357	Inflammatory and toxic neuropathy	Inflammatory and toxic neuropathy	NA	357	14083	449906	2351	417332	0	0	16434	867238
phe_358	Myoneural disorders	Myoneural disorders	NA	358	0	462727	255	417332	0	0	255	880059
phe_358_1	Myasthenia gravis	Myasthenia gravis	Myasthenia gravis	358.1	0	462888	224	417332	461	408430	685	1288650
phe_359	Muscular dystrophies and other myopathies	Muscular dystrophies and other myopathies	NA	359	1704	462285	548	417332	0	0	2252	879617
phe_359_1	Muscular dystrophies	Muscular dystrophies	Muscular dystrophy	359.1	0	463669	148	417332	221	408430	369	1289431
phe_359_2	Myopathy	Myopathy	NA	359.2	1464	462525	542	417332	0	0	2006	879857
phe_360	Disorders of the globe	Disorders of the globe	NA	360	1345	462644	523	404535	0	0	1868	867179
phe_360_2	Progressive myopia	Progressive myopia	Degenerative myopia	360.2	670	463319	287	404535	176	394978	1133	1262832
phe_361	Retinal detachments and defects	Retinal detachments and defects	Retinal detachments and breaks	361	13226	450763	3789	404535	12234	376650	29249	1231948
phe_361_1	Retinal detachment with retinal defect	Retinal detachment with retinal defect	Retinal detachment with retinal break	361.1	4897	459092	3756	404535	4024	376650	12677	1240277
phe_361_2	Retinoschisis and retinal cysts	Not mapped	Retinoschisis and retinal cysts	NA	1733	462256	0	0	633	376650	2366	838906
phe_362	Other retinal disorders	Other retinal disorders	Other retinal disorders	362	89663	374326	6603	404535	25610	376650	121876	1155511
phe_362_2	Degeneration of macula and posterior pole of retina	Degeneration of macula and posterior pole of retina	Degeneration of macula and posterior pole	362.2	59316	404673	3301	404535	16525	376650	79142	1185858
phe_362_21	Macular degeneration | dry	Macular degeneration (senile) of retina NOS	Dry age-related macular degeneration (includes geographic atrophy)	362.29	27468	436521	3298	404535	6651	272504	37417	1113560
phe_362_22	Macular degeneration | wet	Not mapped	Wet age-related macular degeneration	NA	7488	456501	0	0	5239	273920	12727	730421
phe_362_23	Cystoid macular degeneration of retina	Not mapped	NA	NA	6875	457114	0	0	0	0	6875	457114
phe_362_26	Macular puckering of retina	Not mapped	Macular pucker	NA	20390	443599	0	0	3974	376650	24364	820249
phe_362_27	Drusen (degenerative) of retina	Degeneration of macula and posterior pole of retina	NA	362.2	8661	455328	3301	404535	0	0	11962	859863
phe_362_29	Macular degeneration (senile) of retina NOS	Macular degeneration (senile) of retina NOS	NA	362.29	11831	452158	3298	404535	0	0	15129	856693
phe_362_3	Other nondiabetic retinopathy	Other nondiabetic retinopathy	NA	362.3	13114	450875	196	404535	0	0	13310	855410
phe_362_31	Separation of retinal layers	Separation of retinal layers	Separation of retinal layers (serosa)	362.31	1774	462215	120	404535	1181	376650	3075	1243400
phe_362_4	Retinal vascular changes and abnomalities	Retinal vascular changes and abnomalities	Retinal vascular disorders	362.4	12400	451589	1095	404535	3751	376650	17246	1232774
phe_362_6	Peripheral retinal degenerations	Peripheral retinal degenerations	Peripheral retinal degeneration	362.6	7328	456661	200	404535	888	376650	8416	1237846
phe_362_7	Hereditary retinal dystrophies	Hereditary retinal dystrophies	Hereditary retinal dystrophy	362.7	1932	462057	1804	404535	409	376650	4145	1243242
phe_362_8	Retinal hemorrhage/ischemia	Retinal hemorrhage/ischemia	Retinal haemorrhage	362.8	5382	458607	144	404535	616	376650	6142	1239792
phe_362_9	Retinal edema	Not mapped	NA	NA	5490	458499	0	0	0	0	5490	458499
phe_363	Chorioretinal inflammations | scars | and other disorders of choroid	Chorioretinal inflammations, scars, and other disorders of choroid	Chorioretinal inflammation	363	9180	454809	239	404535	835	376650	10254	1235994
phe_363_3	Chorioretinal scars	Chorioretinal scars	Corneal scars and opacities	363.3	7996	455993	101	404535	689	390647	8786	1251175
phe_364	Corneal opacity and other disorders of cornea	Corneal opacity and other disorders of cornea	NA	364	11708	452281	951	404535	0	0	12659	856816
phe_364_1	Corneal opacity	Corneal opacity	NA	364.1	8539	455450	123	404535	0	0	8662	859985
phe_364_2	Corneal edema	Corneal edema	NA	364.2	1841	462148	108	404535	0	0	1949	866683
phe_364_4	Corneal degenerations	Corneal degenerations	Corneal scars and opacities	364.4	2950	461039	292	404535	689	390647	3931	1256221
phe_364_41	Keratoconus	Keratoconus	Keratoconus	364.41	589	463400	103	404535	700	390647	1392	1258582
phe_364_5	Corneal dystrophy	Corneal dystrophy	Corneal degeneration	364.5	6018	457971	302	404535	341	390647	6661	1253153
phe_364_51	Fuchs' dystrophy	Not mapped	NA	NA	3514	460475	0	0	0	0	3514	460475
phe_364_9	Cornea replaced by transplant	Cornea replaced by transplant	NA	364.9	1212	462777	151	404535	0	0	1363	867312
phe_365	Glaucoma	Glaucoma	Glaucoma	365	82525	381464	6199	404535	20906	391275	109630	1177274
phe_365_1	Open-angle glaucoma	Open-angle glaucoma	NA	365.1	57041	406948	1498	404535	0	0	58539	811483
phe_365_11	Primary open angle glaucoma	Primary open angle glaucoma	Primary angle-closure glaucoma	365.11	20412	443577	1492	404535	1307	391275	23211	1239387
phe_365_2	Primary angle-closure glaucoma	Primary angle-closure glaucoma	Primary angle-closure glaucoma	365.2	7261	456728	921	404535	1307	391275	9489	1252538
phe_366	Cataract	Cataract	NA	366	233687	230302	27820	392711	0	0	261507	623013
phe_366_1	Nonsenile Cataract	Not mapped	Other cataract	NA	4064	459925	0	0	19401	341546	23465	801471
phe_366_2	Senile cataract	Senile cataract	Senile cataract	366.2	200188	263801	12419	392711	65235	341546	277842	998058
phe_366_3	Traumatic cataract	Traumatic cataract	NA	366.3	640	463349	120	392711	0	0	760	856060
phe_367	Disorders of refraction and accommodation; blindness and low vision	Disorders of refraction and accommodation; blindness and low vision	NA	367	271925	192064	3756	416775	0	0	275681	608839
phe_367_1	Myopia	Myopia	Myopia	367.1	66687	397302	1758	416775	4106	394028	72551	1208105
phe_367_2	Astigmatism	Astigmatism	Astigmatism	367.2	111003	352986	284	416775	1697	394028	112984	1163789
phe_367_4	Presbyopia	Not mapped	Presbyopia	NA	214439	249550	0	0	1597	394028	216036	643578
phe_367_8	Hypermetropia	Hypermetropia	Hypermetropia	367.8	74843	389146	345	416775	1979	394028	77167	1199949
phe_367_9	Blindness and low vision	Blindness and low vision	Visual impairment including blindness (binocular or monocular)	367.9	19538	444451	1211	416775	2047	393216	22796	1254442
phe_368	Visual disturbances	Visual disturbances	NA	368	51454	412535	4363	416168	0	0	55817	828703
phe_368_1	Amblyopia	Amblyopia	Amblyopia ex anopsia	368.1	6457	457532	774	416168	1202	393216	8433	1266916
phe_368_2	Diplopia and disorders of binocular vision	Diplopia and disorders of binocular vision	Diplopia	368.2	9960	454029	921	416168	4062	393216	14943	1263413
phe_368_3	Anisometropia	Anisometropia	Anisometropia and aniseikonia	368.3	3524	460465	210	416168	896	394028	4630	1270661
phe_368_4	Visual field defects	Visual field defects	Visual field defects	368.4	9325	454664	445	416168	2590	393216	12360	1264048
phe_368_9	Subjective visual disturbances	Subjective visual disturbances	Subjective visual disturbances	368.9	10335	453654	833	416168	8028	393216	19196	1263038
phe_368_91	Psychophysical visual disturbances	Not mapped	NA	NA	762	463227	0	0	0	0	762	463227
phe_369	Infection of the eye	Infection of the eye	NA	369	14080	449909	783	409073	0	0	14863	858982
phe_369_2	Eye infection | viral	Eye infection, viral	NA	369.2	3143	460846	156	409073	0	0	3299	869919
phe_369_5	Conjunctivitis | infectious	Conjunctivitis, infectious	Conjunctivitis (acute, non atopic)	369.5	9520	454469	348	409073	9871	376237	19739	1239779
phe_370	Keratitis	Keratitis	Keratitis	370	10103	453886	368	409073	12916	390647	23387	1253606
phe_370_1	Corneal ulcer	Corneal ulcer	Corneal ulcer	370.1	1516	462473	187	409073	6118	390647	7821	1262193
phe_370_2	Superficial keratitis	Not mapped	NA	NA	1815	462174	0	0	0	0	1815	462174
phe_370_3	Keratoconjunctivitis	Keratitis	Other keratitis	370	5295	458694	368	409073	3542	390647	9205	1258414
phe_370_31	Keratoconjunctivitis sicca	Sicca syndrome	NA	709.2	4097	459892	661	411677	0	0	4758	871569
phe_371	Inflammation of the eye	Inflammation of the eye	NA	371	51576	412413	3489	409073	0	0	55065	821486
phe_371_1	Uveitis | noninfectious or NOS	Uveitis, noninfectious or NOS	Iridocyclitis	371.1	4605	459384	592	409073	8016	390647	13213	1259104
phe_371_2	Conjunctivitis | noninfectious	Disorders of conjunctiva	NA	372	9671	454318	925	409073	0	0	10596	863391
phe_371_21	Allergic conjunctivitis	Disorders of conjunctiva	Allergic conjunctivitis	372	8738	455251	925	409073	23665	388516	33328	1252840
phe_371_3	Inflammation of eyelids	Inflammation of eyelids	NA	371.3	37981	426008	2767	409073	0	0	40748	835081
phe_372	Disorders of conjunctiva	Disorders of conjunctiva	NA	372	10033	453956	925	409073	0	0	10958	863029
phe_374	Other disorders of eyelids	Other disorders of eyelids	Other disorders of eye and adnexa	374	31984	432005	6787	409073	4406	407775	43177	1248853
phe_374_1	Ectropion or entropion	Ectropion or entropion	Ectropion of eyelid	374.1	7653	456336	1389	409073	1149	376237	10191	1241646
phe_374_2	Lagophthalmos	Not mapped	Lagophthalmos	NA	973	463016	0	0	313	376237	1286	839253
phe_374_3	Ptosis of eyelid	Ptosis of eyelid	Ptosis of eyelid	374.3	11189	452800	2257	409073	3079	376237	16525	1238110
phe_374_6	Dermatochalasis	Not mapped	Blepharochalasis	NA	14537	449452	0	0	9413	376237	23950	825689
phe_375	Disorders of lacrimal system	Disorders of lacrimal system	Disorders of lacrimal system	375	2314	461675	2699	410363	14748	376237	19761	1248275
phe_375_1	Dry eyes	Not mapped	NA	NA	85420	378569	0	0	0	0	85420	378569
phe_375_2	Epiphora	Epiphora	NA	375.2	1825	462164	1075	410363	0	0	2900	872527
phe_376	Disorders of the orbit	Disorders of the orbit	NA	376	0	463648	353	410363	0	0	353	874011
phe_377	Disorders of optic nerve and visual pathways	Disorders of optic nerve and visual pathways	Disorders of optic nerve and visual pathways	377	11406	452583	547	410363	2991	409190	14944	1272136
phe_377_1	Optic atrophy	Disorders of optic nerve and visual pathways	NA	377	4991	458998	547	410363	0	0	5538	869361
phe_377_3	Optic neuritis/neuropathy	Optic neuritis/neuropathy	Optic neuritis	377.3	4548	459441	222	410363	1295	409190	6065	1278994
phe_378	Strabismus and other disorders of binocular eye movements	Strabismus and other disorders of binocular eye movements	NA	378	15521	448468	1714	410363	0	0	17235	858831
phe_378_1	Strabismus (not specified as paralytic)	Strabismus (not specified as paralytic)	Other strabismus	378.1	10452	453537	1063	410363	8023	394028	19538	1257928
phe_378_2	Nystagmus and other irregular eye movements	Nystagmus and other irregular eye movements	Nystagmus and other irregular eye movements	378.2	0	463157	280	410363	390	407775	670	1281295
phe_378_5	Paralytic strabismus	Paralytic strabismus	Paralytic strabismus	378.5	2425	461564	353	410363	2085	394028	4863	1265955
phe_379	Other disorders of eye	Other disorders of eye	NA	379	61805	402184	5185	410363	0	0	66990	812547
phe_379_1	Scleritis and episcleritis	Not mapped	Episcleritis	NA	1102	462887	0	0	1546	390647	2648	853534
phe_379_2	Disorders of vitreous body	Disorders of vitreous body	Disorders of vitreous body	379.2	46056	417933	1774	410363	16606	394978	64436	1223274
phe_379_3	Aphakia and other disorders of lens	Aphakia and other disorders of lens	Aphakia	379.3	7518	456471	2743	410363	510	341546	10771	1208380
phe_379_4	Anomalies of pupillary function	Anomalies of pupillary function	Anomalies of pupillary function	379.4	1926	462063	109	410363	563	407775	2598	1280201
phe_379_5	Disorders of iris and ciliary body	Disorders of iris and ciliary body	Other disorders of iris and ciliary body	379.5	4537	459452	495	410363	723	390647	5755	1260462
phe_379_9	Pain | swelling or discharge of eye	Pain, swelling or discharge of eye	Ocular pain	379.9	3568	460421	213	410363	2341	407775	6122	1278559
phe_380	Disorders of external ear	Disorders of external ear	Diseases of external ear	380	3287	460702	1170	418820	11422	400759	15879	1280281
phe_380_1	Otitis externa	Otitis externa	Otitis externa	380.1	15230	448759	653	418820	7249	400759	23132	1268338
phe_380_4	Impacted cerumen	Impacted cerumen	Impacted cerumen	380.4	55514	408475	407	418820	2561	400759	58482	1228054
phe_381	Otitis media and Eustachian tube disorders	Otitis media and Eustachian tube disorders	NA	381	24355	439634	2510	416007	0	0	26865	855641
phe_381_1	Otitis media	Otitis media	Nonsuppurative otitis media	381.1	17089	446900	2014	416007	9370	384654	28473	1247561
phe_381_11	Suppurative and unspecified otitis media	Suppurative and unspecified otitis media	Suppurative and unspecified otitis media	381.11	11412	452577	940	416007	16008	384654	28360	1253238
phe_381_2	Eustachian tube disorders	Eustachian tube disorders	Other disorders of Eustachian tube	381.2	7020	456969	230	416007	758	384654	8008	1257630
phe_381_3	Mastoiditis & related conditions	Mastoiditis & related conditions	Other/unspecified mastoiditis and related conditions	381.3	0	462630	196	416007	131	384654	327	1263291
phe_381_9	Otorrhea	Otorrhea	Otorrhoea	381.9	0	462951	311	416007	81	362353	392	1241311
phe_382	Otalgia	Otalgia	Otalgia	382	7563	456426	356	416007	2228	362353	10147	1234786
phe_383	Otosclerosis	Otosclerosis	Otosclerosis	383	0	463446	350	416007	2423	392202	2773	1271655
phe_384	Other disorders of tympanic membrane	Other disorders of tympanic membrane	Other specified/unspecified disorders of tympanic membrane	384	3496	460493	1484	416007	83	384654	5063	1261154
phe_384_4	Perforation of tympanic membrane	Perforation of tympanic membrane	Perforation of tympanic membrane	384.4	2976	461013	1143	416007	3085	384654	7204	1261674
phe_385	Other disorders of middle ear and mastoid	Other disorders of middle ear and mastoid	Chronic mastoiditis	385	1864	462125	956	416007	784	384654	3604	1262786
phe_385_3	Cholesteatoma	Cholesteatoma	Cholesteatoma of middle ear	385.3	0	462505	647	416007	1548	384654	2195	1263166
phe_385_5	Tympanosclerosis and middle ear disease related to otitis media	Tympanosclerosis and middle ear disease related to otitis media	Tympanosclerosis	385.5	0	463800	249	416007	58	384654	307	1264461
phe_386	Vertiginous syndromes and other disorders of vestibular system	Vertiginous syndromes and other disorders of vestibular system	NA	386	16722	447267	2213	412745	0	0	18935	860012
phe_386_1	Meniere's disease	Meniere's disease	MÃ©niÃ¨re disease	386.1	2109	461880	706	412745	2977	392202	5792	1266827
phe_386_2	Peripheral or central vertigo	Peripheral or central vertigo	Disorders of vestibular function (Vertigo)	386.2	13640	450349	441	412745	16443	392202	30524	1255296
phe_386_21	H81 Disorders of vestibular function	H81 Disorders of vestibular function	NA	H81	850	463139	1319	419212	0	0	2169	882351
phe_386_3	Labyrinthitis	Labyrinthitis	Other/unspecified disorders of vestibular function	386.3	0	463199	900	412745	986	392202	1886	1268146
phe_386_9	Dizziness and giddiness (Light-headedness and vertigo)	Dizziness and giddiness (Light-headedness and vertigo)	NA	386.9	62436	401553	5902	412745	0	0	68338	814298
phe_388	Other disorders of ear	Other disorders of ear	Other disorders of ear	388	2631	461358	176	414345	2423	392202	5230	1267905
phe_389	Hearing loss	Hearing loss	NA	389	232922	231067	6070	414345	0	0	238992	645412
phe_389_1	Sensorineural hearing loss	Sensorineural hearing loss	Sensorineural hearing loss	389.1	194365	269624	628	414345	35488	362353	230481	1046322
phe_389_2	Conductive hearing loss	Conductive hearing loss	Conductive hearing loss, unspecified	389.2	6389	457600	519	414345	2613	362353	9521	1234298
phe_389_3	H93 Other disorders of ear | not elsewhere classified	H93 Other disorders of ear, not elsewhere classified	NA	H93	0	462047	821	419710	0	0	821	881757
phe_389_4	Tinnitus	Tinnitus	Tinnitus	389.4	78871	385118	700	414345	7914	362353	87485	1161816
phe_394	Rheumatic disease of the heart valves	Rheumatic disease of the heart valves	Rheumatic valve diseases	394	5647	458342	4525	400902	741	411147	10913	1270391
phe_394_1	Mitral valve stenosis and aortic valve stenosis	Not mapped	NA	NA	1627	462362	0	0	0	0	1627	462362
phe_394_2	Mitral valve disease	Mitral valve disease	NA	394.2	0	462992	1502	400902	0	0	1502	863894
phe_394_3	Aortic valve disease	Aortic valve disease	NA	394.3	0	463682	1668	400902	0	0	1668	864584
phe_394_7	Disease of tricuspid valve	Disease of tricuspid valve	NA	394.7	1365	462624	624	400902	0	0	1989	863526
phe_395	Heart valve disorders	Heart valve disorders	Valvular heart disease excluding rheumatic fever	395	32910	431079	7051	400902	22818	312154	62779	1144135
phe_395_1	Nonrheumatic mitral valve disorders	Nonrheumatic mitral valve disorders	NA	395.1	12121	451868	3161	400902	0	0	15282	852770
phe_395_2	Nonrheumatic aortic valve disorders	Nonrheumatic aortic valve disorders	Calcific aortic valvular stenosis, operated	395.2	20375	443614	3488	400902	9870	402311	33733	1246827
phe_395_3	Nonrheumatic tricuspid valve disorders	Nonrheumatic tricuspid valve disorders	NA	395.3	1712	462277	158	400902	0	0	1870	863179
phe_395_4	Nonrheumatic pulmonary valve disorders	Nonrheumatic pulmonary valve disorders	NA	395.4	0	463717	165	400902	0	0	165	864619
phe_395_6	Heart valve replaced	Heart valve replaced	NA	395.6	9127	454862	1957	400902	0	0	11084	855764
phe_396	Abnormal heart sounds	Abnormal heart sounds	NA	396	13110	450879	12183	400902	0	0	25293	851781
phe_401	Hypertension	Hypertension	Hypertension	401	327465	136524	94311	325488	122996	289117	544772	751129
phe_401_1	Essential hypertension	Essential hypertension	Hypertension, essential	401.1	325406	138583	94062	325488	102864	289117	522332	753188
phe_401_2	Hypertensive heart and/or renal disease	Hypertensive heart and/or renal disease	NA	401.2	61842	402147	1898	325488	0	0	63740	727635
phe_401_21	Hypertensive heart disease	Hypertensive heart disease	Hypertensive Heart Disease	401.21	26567	437422	280	325488	9219	289117	36066	1052027
phe_401_22	Hypertensive chronic kidney disease	Hypertensive chronic kidney disease	NA	401.22	34561	429428	1612	325488	0	0	36173	754916
phe_401_3	Other hypertensive complications	Other hypertensive complications	NA	401.3	5143	458846	169	325488	0	0	5312	784334
phe_402	Elevated blood pressure reading without diagnosis of hypertension	Elevated blood pressure reading without diagnosis of hypertension	NA	402	27227	436762	1841	325488	0	0	29068	762250
phe_411	Ischemic Heart Disease	Ischemic Heart Disease	Ischaemic heart disease, wide definition	411	143431	320558	37672	382052	69008	343173	250111	1045783
phe_411_1	Unstable angina (intermediate coronary syndrome)	Unstable angina (intermediate coronary syndrome)	Unstable angina pectoris	411.1	16701	447288	5652	382052	14281	364801	36634	1194141
phe_411_2	Myocardial infarction	Myocardial infarction	Myocardial infarction, strict	411.2	39640	424349	15065	382052	26060	343079	80765	1149480
phe_411_3	Angina pectoris	Angina pectoris	Angina pectoris	411.3	37888	426101	21352	382052	36875	343079	96115	1151232
phe_411_4	Coronary atherosclerosis	Coronary atherosclerosis	Coronary atherosclerosis	411.4	126044	337945	23888	382052	51589	343079	201521	1063076
phe_411_41	Aneurysm and dissection of heart	Aneurysm and dissection of heart	NA	411.41	0	463534	224	382052	0	0	224	845586
phe_411_8	Other chronic ischemic heart disease | unspecified	Other chronic ischemic heart disease, unspecified	NA	411.8	72702	391287	31198	382052	0	0	103900	773339
phe_411_9	Other acute and subacute forms of ischemic heart disease	Other acute and subacute forms of ischemic heart disease	NA	411.9	1410	462579	1967	382052	0	0	3377	844631
phe_414	Other forms of chronic heart disease	Other forms of chronic heart disease	NA	414	13738	450251	2798	382052	0	0	16536	832303
phe_414_2	ASCVD	Not mapped	NA	NA	3983	460006	0	0	0	0	3983	460006
phe_415	Pulmonary heart disease	Pulmonary heart disease	NA	415	23605	440384	5421	411769	0	0	29026	852153
phe_415_1	Acute pulmonary heart disease	Acute pulmonary heart disease	NA	415.1	11186	452803	4719	411769	0	0	15905	864572
phe_415_11	Pulmonary embolism and infarction | acute	Pulmonary embolism and infarction, acute	Pulmonary embolism	415.11	11010	452979	4719	411769	10046	401128	25775	1265876
phe_415_2	Chronic pulmonary heart disease	Chronic pulmonary heart disease	NA	415.2	11800	452189	728	411769	0	0	12528	863958
phe_415_21	Primary pulmonary hypertension	Primary pulmonary hypertension	Hypertension, Pulmonary Arterial	415.21	1764	462225	520	411769	248	289117	2532	1163111
phe_416	Cardiomegaly	Cardiomegaly	NA	416	9793	454196	3704	411769	0	0	13497	865965
phe_418	Nonspecific chest pain	Nonspecific chest pain	NA	418	129748	334241	33293	384496	0	0	163041	718737
phe_418_1	Precordial pain	Precordial pain	NA	418.1	2471	461518	4631	384496	0	0	7102	846014
phe_420	Carditis	Carditis	NA	420	7356	456633	2666	416313	0	0	10022	872946
phe_420_1	Myocarditis	Myocarditis	Myocarditis	420.1	0	463876	144	416313	1654	210652	1798	1090841
phe_420_2	Pericarditis	Pericarditis	Pericarditis	420.2	3782	460207	1687	416313	1077	312154	6546	1188674
phe_420_21	Acute pericarditis	Acute pericarditis	NA	420.21	786	463203	255	416313	0	0	1041	879516
phe_420_3	Endocarditis	Endocarditis	Endocarditis	420.3	3409	460580	909	416313	1027	312154	5345	1189047
phe_425	Cardiomyopathy	Cardiomyopathy	Cardiomyopathy	425	20953	443036	1689	416313	6338	312154	28980	1171503
phe_425_1	Primary/intrinsic cardiomyopathies	Primary/intrinsic cardiomyopathies	NA	425.1	19967	444022	1665	416313	0	0	21632	860335
phe_425_11	Hypertrophic obstructive cardiomyopathy	Hypertrophic obstructive cardiomyopathy	Cardiomyopathy, Hypertrophic obstructive	425.11	729	463260	167	416313	553	312154	1449	1191727
phe_425_12	Other hypertrophic cardiomyopathy	Other hypertrophic cardiomyopathy	Hypertrophic cardiomyopathy	425.12	546	463443	219	416313	1125	411056	1890	1290812
phe_425_2	Secondary/extrinsic cardiomyopathies	Not mapped	Cardiomyopathies, Secondary/extrinsic	NA	1807	462182	0	0	181	312154	1988	774336
phe_425_8	Other cardiomyopathy	Not mapped	Cardiomyopathy, other and unspecified	NA	592	463397	0	0	2593	312154	3185	775551
phe_426	Cardiac conduction disorders	Cardiac conduction disorders	NA	426	65915	398074	9624	384657	0	0	75539	782731
phe_426_2	Atrioventricular [AV] block	Atrioventricular [AV] block	AV-block	426.2	15019	448970	3088	384657	6097	312154	24204	1145781
phe_426_21	First degree AV block	First degree AV block	NA	426.21	6131	457858	1530	384657	0	0	7661	842515
phe_426_23	Second degree AV block	Second degree AV block	NA	426.23	2025	461964	632	384657	0	0	2657	846621
phe_426_24	Atrioventricular block | complete	Atrioventricular block, complete	NA	426.24	6348	457641	841	384657	0	0	7189	842298
phe_426_25	Other heart block	Other heart block	NA	426.25	1743	462246	162	384657	0	0	1905	846903
phe_426_3	Bundle branch block	Bundle branch block	NA	426.3	13233	450756	4798	384657	0	0	18031	835413
phe_426_31	Right bundle branch block	Right bundle branch block	Right bundle-branch block	426.31	7147	456842	2217	384657	1046	312154	10410	1153653
phe_426_32	Left bundle branch block	Left bundle branch block	Left bundle-branch block	426.32	5171	458818	2543	384657	2130	312154	9844	1155629
phe_426_4	Anomalous atrioventricular excitation	Anomalous atrioventricular excitation	NA	426.4	0	463475	257	384657	0	0	257	848132
phe_426_7	Abnormal electrocardiogram [ECG] [EKG]	Not mapped	NA	NA	30526	433463	0	0	0	0	30526	433463
phe_426_8	Other cardiac conduction disorders	Other cardiac conduction disorders	NA	426.8	1220	462769	106	384657	0	0	1326	847426
phe_426_9	Cardiac pacemaker/device in situ	Cardiac pacemaker/device in situ	NA	426.9	24913	439076	3417	384657	0	0	28330	823733
phe_426_91	Cardiac pacemaker in situ	Cardiac pacemaker in situ	NA	426.91	18702	445287	3159	384657	0	0	21861	829944
phe_426_92	Cardiac defibrillator in situ	Operative procedures - main OPCS4	NA	41200	10351	453638	328	420203	0	0	10679	873841
phe_427	Cardiac dysrhythmias	Cardiac dysrhythmias	NA	427	149703	314286	31341	384657	0	0	181044	698943
phe_427_1	Paroxysmal tachycardia | unspecified	Paroxysmal tachycardia, unspecified	Paroxysmal tachycardia	427.1	15766	448223	3988	384657	10501	210652	30255	1043532
phe_427_11	Paroxysmal supraventricular tachycardia	Paroxysmal supraventricular tachycardia	NA	427.11	7340	456649	2895	384657	0	0	10235	841306
phe_427_12	Paroxysmal ventricular tachycardia	Paroxysmal ventricular tachycardia	NA	427.12	8099	455890	1200	384657	0	0	9299	840547
phe_427_2	Atrial fibrillation and flutter	Atrial fibrillation and flutter	Atrial fibrillation and flutter	427.2	75083	388906	19233	384657	50743	210652	145059	984215
phe_427_21	Atrial fibrillation	Atrial fibrillation and flutter	NA	427.2	72470	391519	19233	384657	0	0	91703	776176
phe_427_22	Atrial flutter	Atrial fibrillation and flutter	NA	427.2	23438	440551	19233	384657	0	0	42671	825208
phe_427_3	Other specified cardiac dysrhythmias	Other specified cardiac dysrhythmias	NA	427.3	42029	421960	4298	384657	0	0	46327	806617
phe_427_4	Cardiac arrest and ventricular fibrillation	Cardiac arrest and ventricular fibrillation	NA	427.4	2760	461229	1358	384657	0	0	4118	845886
phe_427_41	Ventricular fibrillation and flutter	Not mapped	NA	NA	1183	462806	0	0	0	0	1183	462806
phe_427_42	Cardiac arrest	Cardiac arrest	Cardiac arrest	427.42	1823	462166	1355	384657	2471	210652	5649	1057475
phe_427_5	Arrhythmia (cardiac) NOS	Arrhythmia (cardiac) NOS	Other arrhythmias	427.5	32549	431440	1215	384657	30845	312154	64609	1128251
phe_427_6	Premature beats	Premature beats	NA	427.6	9100	454889	771	384657	0	0	9871	839546
phe_427_61	Supraventricular premature beats	Supraventricular premature beats	NA	427.61	2063	461926	162	384657	0	0	2225	846583
phe_427_7	Tachycardia NOS	Tachycardia NOS	NA	427.7	15277	448712	3007	384657	0	0	18284	833369
phe_427_8	Sinoatrial node dysfunction (Bradycardia)	Sinoatrial node dysfunction (Bradycardia)	NA	427.8	6504	457485	597	384657	0	0	7101	842142
phe_427_9	Palpitations	Palpitations	NA	427.9	20746	443243	4620	384657	0	0	25366	827900
phe_428	Congestive heart failure; nonhypertensive	Congestive heart failure; nonhypertensive	NA	428	59529	404460	7452	412106	0	0	66981	816566
phe_428_1	Congestive heart failure (CHF) NOS	Congestive heart failure (CHF) NOS	All-cause Heart Failure	428.1	42488	421501	2971	412106	29218	381838	74677	1215445
phe_428_2	Heart failure NOS	Heart failure NOS	NA	428.2	4770	459219	7451	412106	0	0	12221	871325
phe_428_3	Heart failure with reduced EF [Systolic or combined heart failure]	Heart failure NOS	NA	428.2	31649	432340	7451	412106	0	0	39100	844446
phe_428_4	Heart failure with preserved EF [Diastolic heart failure]	Not mapped	NA	NA	19928	444061	0	0	0	0	19928	444061
phe_429	Ill-defined descriptions and complications of heart disease	Ill-defined descriptions and complications of heart disease	NA	429	13580	450409	1047	412106	0	0	14627	862515
phe_429_1	I97 Postprocedural disorders of circulatory system | not elsewhere classified	I97 Postprocedural disorders of circulatory system, not elsewhere classified	NA	I97	2711	461278	242	420289	0	0	2953	881567
phe_429_2	Abnormal function study of cardiovascular system	Abnormal function study of cardiovascular system	NA	429.2	5053	458936	678	412106	0	0	5731	871042
phe_429_3	Symptoms involving cardiovascular system	Symptoms involving cardiovascular system	NA	429.3	6038	457951	361	412106	0	0	6399	870057
phe_430	Intracranial hemorrhage	Intracranial hemorrhage	Nontraumatic intracranial haemmorrhage	430	4142	459847	2437	407633	7040	374631	13619	1242111
phe_430_1	Subarachnoid hemorrhage	Subarachnoid hemorrhage	Subarachnoid haemmorrhage	430.1	741	463248	1005	407633	3532	371753	5278	1242634
phe_430_2	Intracerebral hemorrhage	Intracerebral hemorrhage	Intracerebral haemmorrhage	430.2	1463	462526	1027	407633	4056	371717	6546	1241876
phe_430_3	Subdural hemorrhage	Subdural hemorrhage	NA	430.3	1824	462165	379	407633	0	0	2203	869798
phe_433	Cerebrovascular disease	Cerebrovascular disease	NA	433	70824	393165	11303	407633	0	0	82127	800798
phe_433_1	Occlusion and stenosis of precerebral arteries	Occlusion and stenosis of precerebral arteries	NA	433.1	26843	437146	1689	407633	0	0	28532	844779
phe_433_11	Occlusion of cerebral arteries | with cerebral infarction	Occlusion of cerebral arteries, with cerebral infarction	NA	433.11	2304	461685	179	407633	0	0	2483	869318
phe_433_12	Cerebral atherosclerosis	Cerebral atherosclerosis	Cerebral atherosclerosis	433.12	1246	462743	348	407633	342	411839	1936	1282215
phe_433_2	Occlusion of cerebral arteries	Occlusion of cerebral arteries	NA	433.2	21480	442509	5361	407633	0	0	26841	850142
phe_433_21	Cerebral artery occlusion | with cerebral infarction	Cerebral artery occlusion, with cerebral infarction	NA	433.21	21047	442942	1958	407633	0	0	23005	850575
phe_433_3	Cerebral ischemia	Cerebral ischemia	NA	433.3	32823	431166	5687	407633	0	0	38510	838799
phe_433_31	Transient cerebral ischemia	Transient cerebral ischemia	Transient ischemic attack	433.31	31242	432747	2611	407633	19930	374310	53783	1214690
phe_433_5	Cerebral aneurysm	Cerebral aneurysm	Cerebral aneurysm, nonruptured	433.5	1634	462355	474	407633	2784	374631	4892	1244619
phe_433_6	Acute | but ill-defined cerebrovascular disease	Non-cancer illness code, self-reported	NA	20002	12564	451425	5583	414890	0	0	18147	866315
phe_433_8	Late effects of cerebrovascular disease	Late effects of cerebrovascular disease	Sequelae of cerebrovascular disease	433.8	14612	449377	1688	407633	12603	374631	28903	1231641
phe_440	Atherosclerosis	Atherosclerosis	NA	440	21117	442872	1725	408565	0	0	22842	851437
phe_440_1	Atherosclerosis of renal artery	Atherosclerosis of renal artery	NA	440.1	0	462897	134	408565	0	0	134	871462
phe_440_2	Atherosclerosis of the extremities	Atherosclerosis of the extremities	NA	440.2	15234	448755	1040	408565	0	0	16274	857320
phe_440_21	Atherosclerosis of native arteries of the extremities with ulceration or gangrene	Not mapped	NA	NA	2900	461089	0	0	0	0	2900	461089
phe_440_22	Atherosclerosis of native arteries of the extremities with intermittent claudication	Atherosclerosis of the extremities	NA	440.2	10113	453876	1040	408565	0	0	11153	862441
phe_440_9	Atherosclerosis of aorta	Atherosclerosis of aorta	NA	440.9	2009	461980	407	408565	0	0	2416	870545
phe_441	Vascular insufficiency of intestine	Vascular insufficiency of intestine	Vascular disorders of the intestines	441	1555	462434	1435	408565	1990	329381	4980	1200380
phe_441_1	Acute vascular insufficiency of intestine	Acute vascular insufficiency of intestine	NA	441.1	0	463356	361	408565	0	0	361	871921
phe_442	Other aneurysm	Other aneurysm	NA	442	25264	438725	2586	408565	0	0	27850	847290
phe_442_1	Aortic aneurysm	Aortic aneurysm	Aortic aneurysm	442.1	22300	441689	2034	408565	8125	381977	32459	1232231
phe_442_11	Abdominal aortic aneurysm	Abdominal aortic aneurysm	Abdominal aortic aneurysm (AAA)	442.11	16468	447521	1306	408565	3869	381977	21643	1238063
phe_442_2	Aneurysm of iliac artery	Aneurysm of iliac artery	NA	442.2	2091	461898	141	408565	0	0	2232	870463
phe_442_3	Aneurysm of artery of lower extremity	Aneurysm of artery of lower extremity	NA	442.3	0	462743	215	408565	0	0	215	871308
phe_442_8	Aneurysm of other specified artery	Aneurysm of other specified artery	NA	442.8	1115	462874	269	408565	0	0	1384	871439
phe_443	Peripheral vascular disease	Peripheral vascular disease	NA	443	43138	420851	5040	408565	0	0	48178	829416
phe_443_1	Raynaud's syndrome	Raynaud's syndrome	NA	443.1	2200	461789	1510	408565	0	0	3710	870354
phe_443_7	Peripheral angiopathy in diseases classified elsewhere	Peripheral angiopathy in diseases classified elsewhere	NA	443.7	0	463540	443	408565	0	0	443	872105
phe_443_8	Other specified peripheral vascular disease	Not mapped	Other peripheral vascular diseases	NA	2716	461273	0	0	2489	381977	5205	843250
phe_443_9	Peripheral vascular disease | unspecified	Peripheral vascular disease, unspecified	NA	443.9	40051	423938	3325	408565	0	0	43376	832503
phe_444	Arterial embolism and thrombosis	Arterial embolism and thrombosis	Arterial embolism and thrombosis	444	4014	459975	1126	408565	1883	381977	7023	1250517
phe_444_1	Arterial embolism and thrombosis of lower extremity artery	Arterial embolism and thrombosis of lower extremity artery	Arterial embolism and thrombosis of lower extremity artery	444.1	2118	461871	676	408565	1076	381977	3870	1252413
phe_446	Polyarteritis nodosa and allied conditions	Polyarteritis nodosa and allied conditions	Polyarteritis nodosa and related conditions	446	2169	461820	1051	408565	407	399355	3627	1269740
phe_446_3	M31 Other necrotising vasculopathies	M31 Other necrotising vasculopathies	NA	M31	0	463863	774	419757	0	0	774	883620
phe_446_4	Wegener's granulomatosis	Wegener's granulomatosis	Wegener granulomatosis	446.4	0	463744	217	408565	451	399355	668	1271664
phe_446_5	Giant cell arteritis	Giant cell arteritis	Giant cell arteritis	446.5	0	463093	532	408565	1066	399355	1598	1271013
phe_446_9	Arteritis NOS	Arteritis NOS	NA	446.9	0	463223	328	408565	0	0	328	871788
phe_447	Other disorders of arteries and arterioles	Other disorders of arteries and arterioles	Atherosclerosis, excluding cerebral, coronary and PAD	447	4033	459956	1921	408565	16243	381977	22197	1250498
phe_447_1	Stricture of artery	Stricture of artery	NA	447.1	985	463004	1056	408565	0	0	2041	871569
phe_447_7	Aortic ectasia	Not mapped	NA	NA	1164	462825	0	0	0	0	1164	462825
phe_448	Disease of capillaries	Disease of capillaries	NA	448	0	463257	831	408565	0	0	831	871822
phe_450	Noninfectious disorders of lymphatic channels	Noninfectious disorders of lymphatic channels	Other noninfective disorders of lymphatic vessels and lymph nodes	450	5206	458783	1013	419518	1003	357111	7222	1235412
phe_451	Phlebitis and thrombophlebitis	Phlebitis and thrombophlebitis	Phlebitis and thrombophlebitis (not including DVT)	451	3943	460046	4797	376206	7683	357111	16423	1193363
phe_451_2	Phlebitis and thrombophlebitis of lower extremities	Phlebitis and thrombophlebitis of lower extremities	DVT of lower extremities	451.2	2071	461918	4417	376206	6501	357111	12989	1195235
phe_452	Other venous embolism and thrombosis	Other venous embolism and thrombosis	Venous thromboembolism	452	26678	437311	730	376206	21021	391160	48429	1204677
phe_452_2	Deep vein thrombosis [DVT]	Non-cancer illness code, self-reported	DVT of lower extremities	20002	14843	449146	8452	412021	6501	357111	29796	1218278
phe_452_8	I87 Other disorders of veins	I87 Other disorders of veins	NA	I87	0	463776	623	419908	0	0	623	883684
phe_453	Chronic venous hypertension	Not mapped	NA	NA	2845	461144	0	0	0	0	2845	461144
phe_454	Varicose veins	Varicose veins	Varicose veins	454	18770	445219	13440	376206	31719	357111	63929	1178536
phe_454_1	Varicose veins of lower extremity	Varicose veins of lower extremity	NA	454.1	16190	447799	12881	376206	0	0	29071	824005
phe_454_11	Varicose veins of lower extremity | symptomtic	Varicose veins of lower extremity, symptomtic	NA	454.11	9631	454358	875	376206	0	0	10506	830564
phe_455	Hemorrhoids	Hemorrhoids	Haemmorrhoids and perianal venous thrombosis	455	56243	407746	26726	376206	9749	329381	92718	1113333
phe_456	Chronic venous insufficiency [CVI]	Chronic venous insufficiency [CVI]	NA	456	25843	438146	275	376206	0	0	26118	814352
phe_457	Encounter for long-term (current) use of anticoagulants | antithrombotics | aspirin	Encounter for long-term (current) use of anticoagulants, antithrombotics, aspirin	NA	457	7608	456381	102	376206	0	0	7710	832587
phe_457_2	Encounter for long-term (current) use of antiplatelets/antithrombotics	Not mapped	NA	NA	1950	462039	0	0	0	0	1950	462039
phe_457_3	Encounter for long-term (current) use of aspirin	Treatment/medication code	NA	20003	5893	458096	2490	417983	0	0	8383	876079
phe_458	Hypotension	Hypotension	Hypotension	458	39218	424771	8352	392807	4924	406223	52494	1223801
phe_458_1	Orthostatic hypotension	Orthostatic hypotension	NA	458.1	13821	450168	2032	392807	0	0	15853	842975
phe_458_2	Iatrogenic hypotension	Iatrogenic hypotension	NA	458.2	2060	461929	311	392807	0	0	2371	854736
phe_458_9	Hypotension NOS	Hypotension NOS	NA	458.9	23169	440820	7121	392807	0	0	30290	833627
phe_459	Other disorders of circulatory system	Other disorders of circulatory system	Other other unspecified disorders of the circulatory system	459	16711	447278	21420	392807	1081	406223	39212	1246308
phe_459_1	Hemorrhage NOS	Hemorrhage NOS	NA	459.1	0	463559	126	392807	0	0	126	856366
phe_459_7	Blood vessel replaced	Not mapped	NA	NA	2716	461273	0	0	0	0	2716	461273
phe_459_9	Circulatory disease NEC	Circulatory disease NEC	NA	459.9	12738	451251	21212	392807	0	0	33950	844058
phe_464	Acute sinusitis	Acute sinusitis	Acute sinusitis	464	26275	437714	229	417499	22847	335032	49351	1190245
phe_465	Acute upper respiratory infections of multiple or unspecified sites	Acute upper respiratory infections of multiple or unspecified sites	Acute upper respiratory infections of multiple and unspecified sites	465	75502	388487	2822	417499	40768	335032	119092	1141018
phe_465_2	Acute pharyngitis	Acute pharyngitis	Acute pharyngitis	465.2	14433	449556	1086	417499	5295	335032	20814	1202087
phe_465_4	Acute laryngitis and tracheitis	Acute laryngitis and tracheitis	Acute laryngitis and tracheitis	465.4	656	463333	197	417499	4682	335032	5535	1215864
phe_470	Septal Deviations/Turbinate Hypertrophy	Septal Deviations/Turbinate Hypertrophy	Deviated nasal septum	470	13808	450181	5390	398757	12786	308457	31984	1157395
phe_471	Nasal polyps	Nasal polyps	Nasal polyp	471	4108	459881	3666	398757	6841	308457	14615	1167095
phe_472	Chronic pharyngitis and nasopharyngitis	Chronic pharyngitis and nasopharyngitis	Chronic rhinitis, nasopharyngitis and pharyngitis	472	21616	442373	1125	398757	11968	308457	34709	1149587
phe_473	Diseases of the larynx and vocal cords	Diseases of the larynx and vocal cords	Diseases of vocal cords and larynx+other diseases of upper respiratory tract, no elsewhere classified	473	19067	444922	3063	398757	21556	308457	43686	1152136
phe_473_1	Chronic laryngitis	Chronic laryngitis	NA	473.1	913	463076	108	398757	0	0	1021	861833
phe_473_3	Paralysis/spasm of vocal cords or larynx	Paralysis/spasm of vocal cords or larynx	Diseases of vocal cords and larynx+other diseases of upper respiratory tract, no elsewhere classified	473.3	1424	462565	339	398757	21556	308457	23319	1169779
phe_473_4	Voice disturbance	Voice disturbance	NA	473.4	15721	448268	1229	398757	0	0	16950	847025
phe_474	Acute and chronic tonsillitis	Acute and chronic tonsillitis	NA	474	2703	461286	2244	398757	0	0	4947	860043
phe_474_1	Acute tonsillitis	Acute tonsillitis	Other and unspecified tonsillitis	474.1	749	463240	686	398757	14783	335032	16218	1197029
phe_474_2	Chronic tonsillitis and adenoiditis	Chronic tonsillitis and adenoiditis	Chronic diseases of tonsils and adenoids	474.2	1805	462184	1251	398757	48057	308457	51113	1169398
phe_475	Chronic sinusitis	Chronic sinusitis	Chronic sinusitis	475	37948	426041	3026	398757	17987	308457	58961	1133255
phe_475_9	Postnasal drip	Not mapped	NA	NA	1578	462411	0	0	0	0	1578	462411
phe_476	Allergic rhinitis	Allergic rhinitis	Allergic rhinitis	476	93909	370080	1531	398757	12240	392069	107680	1160906
phe_477	Epistaxis or throat hemorrhage	Epistaxis or throat hemorrhage	NA	477	9421	454568	2993	398757	0	0	12414	853325
phe_478	Throat pain	Throat pain	NA	478	2199	461790	431	398757	0	0	2630	860547
phe_479	Other upper respiratory disease	Other upper respiratory disease	Other diseases of upper respiratory tract	479	16864	447125	4825	398757	103724	308457	125413	1154339
phe_480	Pneumonia	Pneumonia	All pneumoniae	480	44348	419641	14054	405999	63377	348804	121779	1174444
phe_480_1	Bacterial pneumonia	Bacterial pneumonia	Bacterial pneumoniae	480.1	12204	451785	9453	405999	17511	344010	39168	1201794
phe_480_11	Pneumococcal pneumonia	Pneumococcal pneumonia	Pneumonia due to Streptococcus pneumoniae	480.11	2166	461823	8473	405999	1339	344010	11978	1211832
phe_480_12	Pseudomonal pneumonia	Pseudomonal pneumonia	NA	480.12	0	463622	124	405999	0	0	124	869621
phe_480_2	Viral pneumonia	Viral pneumonia	Viral pneumonia	480.2	1020	462969	101	405999	3777	344010	4898	1212978
phe_480_3	Pneumonia due to fungus (mycoses)	Pneumonia due to fungus (mycoses)	NA	480.3	1320	462669	233	405999	0	0	1553	868668
phe_480_5	Bronchopneumonia and lung abscess	Bronchopneumonia and lung abscess	Abscess of lung	480.5	1349	462640	589	405999	416	410598	2354	1279237
phe_481	Influenza	Influenza	All influenza	481	5210	458779	414	405999	9204	344010	14828	1208788
phe_483	Acute bronchitis and bronchiolitis	Acute bronchitis and bronchiolitis	Acute bronchitis	483	36106	427883	269	405999	16759	389307	53134	1223189
phe_495	Asthma	Asthma	Asthma (more control exclusions)	495	37508	426481	31169	379656	46684	219734	115361	1025871
phe_495_1	Chronic obstructive asthma	Not mapped	NA	NA	4106	459883	0	0	0	0	4106	459883
phe_495_11	Chronic obstructive asthma with exacerbation	Not mapped	NA	NA	1097	462892	0	0	0	0	1097	462892
phe_495_2	Asthma with exacerbation	Asthma with exacerbation	NA	495.2	4368	459621	290	379656	0	0	4658	839277
phe_496	Chronic airway obstruction	Chronic airway obstruction	NA	496	104422	359567	14310	379656	0	0	118732	739223
phe_496_1	Emphysema	Emphysema	Emphysema	496.1	11785	452204	2425	379656	2128	338303	16338	1170163
phe_496_2	Chronic bronchitis	Chronic bronchitis	NA	496.2	28343	435646	11764	379656	0	0	40107	815302
phe_496_21	Obstructive chronic bronchitis	Obstructive chronic bronchitis	NA	496.21	24776	439213	11537	379656	0	0	36313	818869
phe_496_3	Bronchiectasis	Bronchiectasis	Bronchiectasis	496.3	1894	462095	2682	379656	2372	338303	6948	1180054
phe_497	Bronchitis	Bronchitis	Bronchitis, not specified as acute or chronic	497	20185	443804	797	379656	3058	338303	24040	1161763
phe_498	Acute bronchospasm	Not mapped	NA	NA	720	463269	0	0	0	0	720	463269
phe_500	Lung disease due to external agents	Lung disease due to external agents	Lung diseases due to external agents	500	3150	460839	570	404684	4713	407468	8433	1272991
phe_500_1	Extrinsic allergic alveolitis	Extrinsic allergic alveolitis	Hypersensitivity pneumonitis due to organic dust	500.1	0	463524	110	404684	476	407468	586	1275676
phe_500_2	Pneumoconiosis	Pneumoconiosis	Pneumoconiosis due to asbestos and other mineral fibres	500.2	2104	461885	328	404684	675	407468	3107	1274037
phe_501	Pneumonitis due to inhalation of food or vomitus	Pneumonitis due to inhalation of food or vomitus	NA	501	3372	460617	958	404684	0	0	4330	865301
phe_502	Postinflammatory pulmonary fibrosis	Postinflammatory pulmonary fibrosis	NA	502	5890	458099	1265	404684	0	0	7155	862783
phe_503	Pulmonary congestion and hypostasis	Pulmonary congestion and hypostasis	NA	503	2194	461795	602	404684	0	0	2796	866479
phe_504	Other alveolar and parietoalveolar pneumonopathy	Other alveolar and parietoalveolar pneumonopathy	NA	504	4625	459364	466	404684	0	0	5091	864048
phe_504_1	Idiopathic fibrosing alveolitis	Not mapped	Idiopathic pulmonary fibrosis	NA	2480	461509	0	0	2189	407609	4669	869118
phe_505	Other pulmonary inflamation or edema	Not mapped	NA	NA	1390	462599	0	0	0	0	1390	462599
phe_506	Empyema and pneumothorax	Empyema and pneumothorax	Pneumothorax	506	4257	459732	1484	404684	2182	395453	7923	1259869
phe_507	Pleurisy; pleural effusion	Pleurisy; pleural effusion	NA	507	17489	446500	8715	404684	0	0	26204	851184
phe_508	Pulmonary collapse; interstitial and compensatory emphysema	Pulmonary collapse; interstitial and compensatory emphysema	NA	508	8294	455695	3027	404684	0	0	11321	860379
phe_509	Respiratory failure | insufficiency | arrest	Respiratory failure, insufficiency, arrest	NA	509	32703	431286	3756	404684	0	0	36459	835970
phe_509_1	Respiratory failure	Respiratory failure	NA	509.1	25218	438771	676	404684	0	0	25894	843455
phe_509_2	Respiratory insufficiency	Respiratory insufficiency	NA	509.2	1996	461993	2690	404684	0	0	4686	866677
phe_509_3	Pulmonary insufficiency or respiratory failure following trauma and surgery	Not mapped	NA	NA	1948	462041	0	0	0	0	1948	462041
phe_509_5	Respiratory arrest	Respiratory arrest	NA	509.5	0	463889	160	404684	0	0	160	868573
phe_509_8	Dependence on respirator [Ventilator] or supplemental oxygen	Dependence on respirator [Ventilator] or supplemental oxygen	Invasive ventilation	509.8	9830	454159	556	404684	2229	406664	12615	1265507
phe_510	Other diseases of lung	Other diseases of lung	NA	510	20848	443141	1505	418995	0	0	22353	862136
phe_512	Other symptoms of respiratory system	Other symptoms of respiratory system	NA	512	175807	288182	15687	404844	0	0	191494	693026
phe_512_1	Wheezing	Wheezing	NA	512.1	4185	459804	319	404844	0	0	4504	864648
phe_512_2	Painful respiration	Painful respiration	NA	512.2	8016	455973	268	404844	0	0	8284	860817
phe_512_7	Shortness of breath	Shortness of breath	NA	512.7	91428	372561	7682	404844	0	0	99110	777405
phe_512_8	Cough	Cough	NA	512.8	73618	390371	3760	404844	0	0	77378	795215
phe_512_9	Other dyspnea	Other dyspnea	NA	512.9	74303	389686	1079	404844	0	0	75382	794530
phe_513	Respiratory abnormalities	Respiratory abnormalities	NA	513	10580	453409	11553	408978	0	0	22133	862387
phe_513_3	Hypoventilation	Hypoventilation	NA	513.3	3802	460187	128	408978	0	0	3930	869165
phe_513_31	Apnea	Not mapped	NA	NA	1392	462597	0	0	0	0	1392	462597
phe_513_4	Hyperventilation	Hyperventilation	NA	513.4	0	463709	306	408978	0	0	306	872687
phe_513_8	Disorders of diaphragm	Disorders of diaphragm	NA	513.8	1711	462278	198	408978	0	0	1909	871256
phe_514	Abnormal findings examination of lungs	Abnormal findings examination of lungs	NA	514	37641	426348	3331	417168	0	0	40972	843516
phe_514_1	Abnormal results of function study of pulmonary system	Not mapped	NA	NA	674	463315	0	0	0	0	674	463315
phe_514_2	Solitary pulmonary nodule	Not mapped	NA	NA	25174	438815	0	0	0	0	25174	438815
phe_516	Abnormal sputum	Abnormal sputum	NA	516	5531	458458	5545	414986	0	0	11076	873444
phe_516_1	Hemoptysis	Hemoptysis	NA	516.1	5186	458803	5311	414986	0	0	10497	873789
phe_519	Other diseases of respiratory system | not elsewhere classified	Other diseases of respiratory system, not elsewhere classified	Other diseases of the respiratory system	519	17699	446290	12739	407792	6910	405271	37348	1259353
phe_519_1	J95 Postprocedural respiratory disorders | not elsewhere classified	J95 Postprocedural respiratory disorders, not elsewhere classified	NA	J95	0	463661	459	420072	0	0	459	883733
phe_519_2	Respiratory complications	Respiratory complications	NA	519.2	0	463486	350	407792	0	0	350	871278
phe_519_8	Other diseases of respiratory system | NEC	Other diseases of respiratory system, NEC	NA	519.8	4801	459188	11538	407792	0	0	16339	866980
phe_519_9	Symptoms involving respiratory system and other chest symptoms	Symptoms involving respiratory system and other chest symptoms	NA	519.9	6146	457843	940	407792	0	0	7086	865635
phe_520	Disorders of tooth development	Disorders of tooth development	NA	520	3796	460193	2625	408157	0	0	6421	868350
phe_520_1	Hereditary disturbances in tooth structure	Not mapped	NA	NA	1580	462409	0	0	0	0	1580	462409
phe_520_2	Disturbances in tooth eruption	Disturbances in tooth eruption	Tooth eruption problems	520.2	1059	462930	2533	408157	4391	407790	7983	1278877
phe_521	Diseases of hard tissues of teeth	Diseases of hard tissues of teeth	Disease of hard tissues of teeth, NOS	521	83367	380622	3742	408157	135	272252	87244	1061031
phe_521_1	Dental caries	Dental caries	Dental caries 1 and operation codes, only avohilmo	521.1	81044	382945	3693	408157	153664	63512	238401	854614
phe_521_2	Dental abrasion | erosion and attrition	Not mapped	Erosion of teeth, including avohilmo	NA	8803	455186	0	0	5798	97163	14601	552349
phe_522	Diseases of pulp and periapical tissues	Diseases of pulp and periapical tissues	Diseases of pulp and periapical tissues	522	19795	444194	2683	408157	13279	272252	35757	1124603
phe_522_1	Pulpitis and necrosis of tooth pulp	Diseases of pulp and periapical tissues	Dental pulpitis 3	522	11774	452215	2683	408157	4746	407435	19203	1267807
phe_522_5	Periapical abscess	Periapical abscess	Chronic periapical parodontitis	522.5	5742	458247	1392	408157	7101	272252	14235	1138656
phe_523	Gingival and periodontal diseases	Gingival and periodontal diseases	Gingivitis and periodontal diseases	523	67142	396847	2048	408157	97830	272252	167020	1077256
phe_523_1	Gingivitis	Gingivitis	NA	523.1	24657	439332	135	408157	0	0	24792	847489
phe_523_3	Periodontitis (acute or chronic)	Periodontitis (acute or chronic)	NA	523.3	34859	429130	1418	408157	0	0	36277	837287
phe_523_31	Acute periodontitis	Acute periodontitis	NA	523.31	22684	441305	169	408157	0	0	22853	849462
phe_523_32	Chronic periodontitis	Chronic periodontitis	Chronic periodontitis	523.32	19994	443995	1249	408157	4784	272252	26027	1124404
phe_524	Dentofacial anomalies | including malocclusion	Dentofacial anomalies, including malocclusion	Dentofacial anomalies [including malocclusion]	524	6438	457551	390	408157	10968	272252	17796	1137960
phe_524_3	Anomalies of tooth position/malocclusion	Anomalies of tooth position/malocclusion	NA	524.3	3293	460696	341	408157	0	0	3634	868853
phe_525	Other diseases of the teeth and supporting structures	Other diseases of the teeth and supporting structures	NA	525	83947	380042	3156	408157	0	0	87103	788199
phe_525_1	Loss of teeth or edentulism	Mouth/teeth dental problems	NA	6149	52964	411025	43038	375940	0	0	96002	786965
phe_525_2	Atrophy of edentulous alveolar ridge	Not mapped	NA	NA	4088	459901	0	0	0	0	4088	459901
phe_526	Diseases of the jaws	Diseases of the jaws	Other diseases of jaws	526	9500	454489	1133	408157	2129	272252	12762	1134898
phe_526_1	Cysts of the jaws	Cysts of the jaws	NA	526.1	0	463756	380	408157	0	0	380	871913
phe_526_4	Temporomandibular joint disorders	Temporomandibular joint disorders	Temporomandibular joint disorders, including avohilmo	526.4	5223	458766	281	408157	14944	397237	20448	1264160
phe_526_41	Temporomandibular joint disorder | unspecified	Temporomandibular joint disorder, unspecified	NA	526.41	4181	459808	274	408157	0	0	4455	867965
phe_526_42	Arthralgia/ankylosis of temporomandibular joint	Not mapped	NA	NA	807	463182	0	0	0	0	807	463182
phe_526_5	Inflammatory conditions of jaw	Inflammatory conditions of jaw	NA	526.5	788	463201	137	408157	0	0	925	871358
phe_526_9	Jaw disease NOS	Jaw disease NOS	NA	526.9	0	463347	285	408157	0	0	285	871504
phe_527	Diseases of the salivary glands	Diseases of the salivary glands	Diseases of salivary glands	527	9424	454565	1228	413830	6894	272252	17546	1140647
phe_527_2	Sialoadenitis	Sialoadenitis	NA	527.2	1666	462323	433	413830	0	0	2099	876153
phe_527_7	Disturbance of salivary secretion	Not mapped	NA	NA	6675	457314	0	0	0	0	6675	457314
phe_527_8	Other specified diseases of the salivary glands	Other specified diseases of the salivary glands	NA	527.8	0	463651	153	413830	0	0	153	877481
phe_528	Diseases of the oral soft tissues | excluding lesions specific for gingiva and tongue	Diseases of the oral soft tissues, excluding lesions specific for gingiva and tongue	NA	528	11737	452252	4670	413830	0	0	16407	866082
phe_528_1	Stomatitis and mucositis	Stomatitis and mucositis	Stomatitis and related lesions	528.1	1736	462253	593	413830	2711	272252	5040	1148335
phe_528_11	Stomatitis and mucositis (ulcerative)	Stomatitis and mucositis (ulcerative)	NA	528.11	0	463710	505	413830	0	0	505	877540
phe_528_12	K12 Stomatitis and related lesions	K12 Stomatitis and related lesions	NA	K12	0	463326	1095	419436	0	0	1095	882762
phe_528_3	Cellulitis and abscess of oral soft tissues	Cellulitis and abscess of oral soft tissues	NA	528.3	1078	462911	209	413830	0	0	1287	876741
phe_528_4	Cysts of oral soft tissues	Cysts of oral soft tissues	Cysts of oral region, not elsewhere classified	528.4	0	463745	144	413830	1352	272252	1496	1149827
phe_528_41	Cyst of the salivary gland	Cyst of the salivary gland	NA	528.41	0	463841	111	413830	0	0	111	877671
phe_528_5	Diseases of lips	Diseases of lips	Other diseases of lip and oral mucosa	528.5	0	462960	808	413830	5369	272252	6177	1149042
phe_528_6	Leukoplakia of oral mucosa	Leukoplakia of oral mucosa	Oral leukoplakia, including avohilmo	528.6	1394	462595	382	413830	748	411433	2524	1287858
phe_528_7	Sialolithiasis	Sialolithiasis	NA	528.7	0	463535	343	413830	0	0	343	877365
phe_529	Diseases and other conditions of the tongue	Diseases and other conditions of the tongue	Tongue abnormality	529	1732	462257	1522	413830	1707	410474	4961	1286561
phe_529_1	Glossitis	Glossitis	NA	529.1	0	463603	367	413830	0	0	367	877433
phe_530	Diseases of esophagus	Diseases of esophagus	NA	530	192501	271488	42944	371349	0	0	235445	642837
phe_530_1	Esophagitis | GERD and related diseases	Esophagitis, GERD and related diseases	NA	530.1	188381	275608	40018	371349	0	0	228399	646957
phe_530_11	GERD	GERD	Gastro-oesophageal reflux disease	530.11	178791	285198	29975	371349	28859	350064	237625	1006611
phe_530_12	Ulcer of esophagus	Ulcer of esophagus	Ulcer of oesophagus	530.12	2727	461262	5899	371349	2230	350064	10856	1182675
phe_530_13	Barrett's esophagus	Non-cancer illness code, self-reported	Barrett oesophagus	20002	14775	449214	1311	419162	1259	350064	17345	1218440
phe_530_14	Reflux esophagitis	Reflux esophagitis	Oesophagitis	530.14	15821	448168	12567	371349	1657	350064	30045	1169581
phe_530_2	Esophageal bleeding (varices/hemorrhage)	Esophageal bleeding (varices/hemorrhage)	Oesophageal varices	530.2	4761	459228	2166	371349	1102	357111	8029	1187688
phe_530_3	Stricture and stenosis of esophagus	Stricture and stenosis of esophagus	NA	530.3	5135	458854	2429	371349	0	0	7564	830203
phe_530_5	Disorders of esophageal motility	Disorders of esophageal motility	NA	530.5	2177	461812	788	371349	0	0	2965	833161
phe_530_6	Diverticulum of esophagus | acquired	Diverticulum of esophagus, acquired	NA	530.6	0	463346	198	371349	0	0	198	834695
phe_530_7	Gastroesophageal laceration-hemorrhage syndrome	Gastroesophageal laceration-hemorrhage syndrome	NA	530.7	0	463660	381	371349	0	0	381	835009
phe_530_9	Heartburn	Heartburn	NA	530.9	4123	459866	2496	371349	0	0	6619	831215
phe_531	Peptic ulcer (excl. esophageal)	Peptic ulcer (excl. esophageal)	Gastroduodenal ulcer	531	16654	447335	9015	411516	10021	350064	35690	1208915
phe_531_1	Hemorrhage from gastrointestinal ulcer	Hemorrhage from gastrointestinal ulcer	NA	531.1	2195	461794	788	411516	0	0	2983	873310
phe_531_2	Gastric ulcer	Gastric ulcer	Gastric ulcer	531.2	3709	460280	5323	411516	6459	350064	15491	1221860
phe_531_3	Duodenal ulcer	Duodenal ulcer	Duodenal ulcer	531.3	2448	461541	3516	411516	3795	350064	9759	1223121
phe_531_4	Peptic ulcer | site unspecified	Peptic ulcer, site unspecified	NA	531.4	9465	454524	502	411516	0	0	9967	866040
phe_532	Dysphagia	Dysphagia	NA	532	57906	406083	8401	371349	0	0	66307	777432
phe_535	Gastritis and duodenitis	Gastritis and duodenitis	NA	535	21101	442888	35631	379860	0	0	56732	822748
phe_535_1	Acute gastritis	Acute gastritis	Acute gastritis	535.1	1665	462324	1447	379860	2558	350064	5670	1192248
phe_535_2	Atrophic gastritis	Atrophic gastritis	NA	535.2	2272	461717	468	379860	0	0	2740	841577
phe_535_6	Duodenitis	Duodenitis	NA	535.6	2152	461837	9104	379860	0	0	11256	841697
phe_535_8	Other specified gastritis	Other specified gastritis	NA	535.8	2781	461208	10540	379860	0	0	13321	841068
phe_535_9	Gastritis and duodenitis | NOS	Gastritis and duodenitis, NOS	NA	535.9	9086	454903	123	379860	0	0	9209	834763
phe_536	Disorders of function of stomach	Disorders of function of stomach	NA	536	12750	451239	299	379860	0	0	13049	831099
phe_536_3	Gastroparesis	Not mapped	NA	NA	2856	461133	0	0	0	0	2856	461133
phe_536_8	Dyspepsia and other specified disorders of function of stomach	Not mapped	NA	NA	9058	454931	0	0	0	0	9058	454931
phe_537	Other disorders of stomach and duodenum	Other disorders of stomach and duodenum	NA	537	6763	457226	9864	379860	0	0	16627	837086
phe_537_1	Lesions of stomach and duodenum	Not mapped	NA	NA	823	463166	0	0	0	0	823	463166
phe_539	Bariatric surgery	Not mapped	NA	NA	3087	460902	0	0	0	0	3087	460902
phe_540	Appendiceal conditions	Appendiceal conditions	Other diseases of appendix	540	3977	460012	4336	416195	330	378082	8643	1254289
phe_540_1	Appendicitis	Appendicitis	NA	540.1	3738	460251	4133	416195	0	0	7871	876446
phe_540_11	Acute appendicitis	Acute appendicitis	Acute appendicitis	540.11	3210	460779	3490	416195	31628	378082	38328	1255056
phe_550	Abdominal hernia	Abdominal hernia	Hernia of abdominal wall	550	72136	391853	56668	363863	16839	395342	145643	1151058
phe_550_1	Inguinal hernia	Inguinal hernia	Inguinal hernia	550.1	30795	433194	18559	363863	35248	352418	84602	1149475
phe_550_2	Diaphragmatic hernia	Diaphragmatic hernia	Diaphragmatic hernia	550.2	20101	443888	33482	363863	12886	352418	66469	1160169
phe_550_3	Femoral hernia	Femoral hernia	NA	550.3	0	463689	786	363863	0	0	786	827552
phe_550_4	Umbilical hernia	Umbilical hernia	Umbilical hernia	550.4	15543	448446	4541	363863	9403	352418	29487	1164727
phe_550_5	Ventral hernia	Ventral hernia	Ventral hernia	550.5	9647	454342	4426	363863	8328	352418	22401	1170623
phe_550_6	Incisional hernia	Operation code	Hernia of abdominal wall, postoperative	20004	5560	458429	1621	418852	6336	232612	13517	1109893
phe_555	Inflammatory bowel disease and other gastroenteritis and colitis	Inflammatory bowel disease and other gastroenteritis and colitis	Inflammatory bowel disease, strict (require KELA)	555	7976	456013	5183	330270	9083	403098	22242	1189381
phe_555_1	Regional enteritis	Regional enteritis	NA	555.1	3458	460531	2008	330270	0	0	5466	790801
phe_555_2	Ulcerative colitis	Ulcerative colitis	Ulcerative colitis, NAS	555.2	5324	458665	3670	330270	5003	392974	13997	1181909
phe_555_21	Ulcerative colitis (chronic)	Ulcerative colitis (chronic)	NA	555.21	1756	462233	664	330270	0	0	2420	792503
phe_556	Ulceration of the lower GI tract	Ulceration of the lower GI tract	NA	556	1579	462410	1351	330270	0	0	2930	792680
phe_556_1	Ulceration of intestine	Ulceration of intestine	NA	556.1	1256	462733	886	330270	0	0	2142	793003
phe_556_11	Angiodysplasia of intestine (without mention of hemorrhage)	Not mapped	NA	NA	677	463312	0	0	0	0	677	463312
phe_557	Intestinal malabsorption (non-celiac)	Intestinal malabsorption (non-celiac)	Intestinal malabsorption	557	0	463482	2516	330270	1371	394391	3887	1188143
phe_557_1	Celiac disease	Celiac disease	Coeliac disease	557.1	0	462587	2202	330270	4115	394391	6317	1187248
phe_558	Noninfectious gastroenteritis	Noninfectious gastroenteritis	Noninfective enteritis and colitis	558	14479	449510	17088	330270	19207	392974	50774	1172754
phe_559	Ileostomy status	Ileostomy status	NA	559	1847	462142	2003	330270	0	0	3850	792412
phe_560	Intestinal obstruction without mention of hernia	Intestinal obstruction without mention of hernia	NA	560	10268	453721	5122	330270	0	0	15390	783991
phe_560_1	Paralytic ileus	Paralytic ileus	Paralytic ileus and intestinal obstruction	560.1	2573	461416	729	330270	9391	329381	12693	1121067
phe_560_2	Impaction of intestine	Impaction of intestine	Impaction of intestines	560.2	1302	462687	350	330270	205	329381	1857	1122338
phe_560_3	Peritoneal or intestinal adhesions	Peritoneal or intestinal adhesions	Intestinal adhesions without obstruction	560.3	723	463266	1082	330270	2567	329381	4372	1122917
phe_560_4	Other intestinal obstruction	Other intestinal obstruction	NA	560.4	6525	457464	3484	330270	0	0	10009	787734
phe_561	Symptoms involving digestive system	Symptoms involving digestive system	NA	561	61071	402918	20227	330270	0	0	81298	733188
phe_561_1	Diarrhea	Diarrhea	NA	561.1	48246	415743	679	330270	0	0	48925	746013
phe_561_2	Flatulence	Flatulence	NA	561.2	5919	458070	2169	330270	0	0	8088	788340
phe_562	Diverticulosis and diverticulitis	Diverticulosis and diverticulitis	Diverticular disease of intestine	562	61493	402496	35659	330270	33619	329381	130771	1062147
phe_562_1	Diverticulosis	Diverticulosis	NA	562.1	54267	409722	35617	330270	0	0	89884	739992
phe_562_2	Diverticulitis	Non-cancer illness code, self-reported	NA	20002	11050	452939	4781	415692	0	0	15831	868631
phe_563	Constipation	Constipation	Constipation	563	49237	414752	13839	330270	41124	371057	104200	1116079
phe_564	Functional digestive disorders	Functional digestive disorders	Other functional intestinal disorders	564	28202	435787	38999	330270	17930	329381	85131	1095438
phe_564_1	Irritable Bowel Syndrome	Irritable Bowel Syndrome	Irritable bowel syndrome	564.1	15156	448833	6993	330270	10329	329381	32478	1108484
phe_564_8	Abnormal findings on exam of gastrointestinal tract/ abdominal area	Abnormal findings on exam of gastrointestinal tract/ abdominal area	NA	564.8	5929	458060	2204	330270	0	0	8133	788330
phe_564_9	Personal history of diseases of digestive system	Personal history of diseases of digestive system	NA	564.9	2315	461674	19790	330270	0	0	22105	791944
phe_565	Anal and rectal conditions	Anal and rectal conditions	NA	565	14879	449110	18123	383086	0	0	33002	832196
phe_565_1	Anal and rectal polyp	Anal and rectal polyp	NA	565.1	3447	460542	9413	383086	0	0	12860	843628
phe_567	Peritonitis and retroperitoneal infections	Peritonitis and retroperitoneal infections	Acute peritonitis	567	3705	460284	1117	383086	1954	408857	6776	1252227
phe_568	Other disorders of peritoneum	Other disorders of peritoneum	Other diseases of peritoneum	568	2329	461660	4532	383086	1387	408857	8248	1253603
phe_568_1	Peritoneal adhesions (postoperative) (postinfection)	Peritoneal adhesions (postoperative) (postinfection)	NA	568.1	1762	462227	4268	383086	0	0	6030	845313
phe_569	Other disorders of intestine	Other disorders of intestine	Other diseases of intestine	569	6441	457548	20418	383086	3506	329381	30365	1170015
phe_569_1	Toxic gastroenteritis and colitis	Toxic gastroenteritis and colitis	NA	569.1	0	463877	266	383086	0	0	266	846963
phe_569_2	Gastrointestinal complications	Gastrointestinal complications	NA	569.2	1709	462280	618	383086	0	0	2327	845366
phe_571	Chronic liver disease and cirrhosis	Chronic liver disease and cirrhosis	NA	571	31340	432649	3890	408402	0	0	35230	841051
phe_571_5	Other chronic nonalcoholic liver disease	Other chronic nonalcoholic liver disease	NA	571.5	29916	434073	2429	408402	0	0	32345	842475
phe_571_51	Cirrhosis of liver without mention of alcohol	Cirrhosis of liver without mention of alcohol	Cirrhosis of liver, NAS	571.51	13609	450380	151	408402	1266	407801	15026	1266583
phe_571_6	Primary biliary cirrhosis	Primary biliary cirrhosis	NA	571.6	0	463680	314	408402	0	0	314	872082
phe_571_8	Liver abscess and sequelae of chronic liver disease	Liver abscess and sequelae of chronic liver disease	NA	571.8	4999	458990	1385	408402	0	0	6384	867392
phe_571_81	Portal hypertension	Portal hypertension	NA	571.81	2958	461031	725	408402	0	0	3683	869433
phe_572	Ascites (non malignant)	Ascites (non malignant)	NA	572	4442	459547	2039	408402	0	0	6481	867949
phe_573	Other disorders of liver	Other disorders of liver	NA	573	6924	457065	4844	408402	0	0	11768	865467
phe_573_2	Liver replaced by transplant	Liver replaced by transplant	NA	573.2	0	463025	118	408402	0	0	118	871427
phe_573_3	Hepatomegaly	Hepatomegaly	NA	573.3	2894	461095	818	408402	0	0	3712	869497
phe_573_5	Jaundice (not of newborn)	Jaundice (not of newborn)	NA	573.5	2203	461786	1104	408402	0	0	3307	870188
phe_573_6	Nonspecific elevation of levels of transaminase or lactic acid dehydrogenase [LDH]	Not mapped	NA	NA	5665	458324	0	0	0	0	5665	458324
phe_573_7	Abnormal results of function study of liver	Abnormal results of function study of liver	NA	573.7	30748	433241	4631	408402	0	0	35379	841643
phe_573_9	Abnormal serum enzyme levels	Abnormal serum enzyme levels	NA	573.9	5459	458530	318	408402	0	0	5777	866932
phe_574	Cholelithiasis and cholecystitis	Cholelithiasis and cholecystitis	NA	574	23528	440461	19097	399542	0	0	42625	840003
phe_574_1	Cholelithiasis	Cholelithiasis	Cholelithiasis	574.1	18512	445477	17278	399542	40191	361641	75981	1206660
phe_574_11	Cholelithiasis with acute cholecystitis	Cholelithiasis with acute cholecystitis	NA	574.11	1744	462245	1924	399542	0	0	3668	861787
phe_574_12	Cholelithiasis with other cholecystitis	Cholelithiasis with other cholecystitis	NA	574.12	2926	461063	6563	399542	0	0	9489	860605
phe_574_2	Calculus of bile duct	Calculus of bile duct	NA	574.2	3433	460556	2917	399542	0	0	6350	860098
phe_574_3	Cholecystitis without cholelithiasis	Cholecystitis without cholelithiasis	Cholecystitis	574.3	6927	457062	3252	399542	4697	361641	14876	1218245
phe_575	Other biliary tract disease	Other biliary tract disease	Other diseases of biliary tract	575	10120	453869	5097	399542	2517	361641	17734	1215052
phe_575_1	Cholangitis	Cholangitis	Cholangitis (primary sclerosing, PSC)	575.1	0	462779	711	399542	1843	361641	2554	1223962
phe_575_2	Obstruction of bile duct	Obstruction of bile duct	NA	575.2	1225	462764	1038	399542	0	0	2263	862306
phe_575_6	Cholesterolosis of gallbladder	Cholesterolosis of gallbladder	NA	575.6	0	463538	549	399542	0	0	549	863080
phe_575_7	Other disorders of gallbladder	Other disorders of gallbladder	NA	575.7	3049	460940	1729	399542	0	0	4778	860482
phe_575_8	Other disorders of biliary tract	Other disorders of biliary tract	NA	575.8	1838	462151	2631	399542	0	0	4469	861693
phe_575_9	Nonspecific abnormal findings on radiological and other examination of biliary tract	Nonspecific abnormal findings on radiological and other examination of biliary tract	NA	575.9	2753	461236	458	399542	0	0	3211	860778
phe_577	Diseases of pancreas	Diseases of pancreas	NA	577	12763	451226	3425	417106	0	0	16188	868332
phe_577_1	Acute pancreatitis	Acute pancreatitis	Acute pancreatitis	577.1	7740	456249	2395	417106	6787	361641	16922	1234996
phe_577_2	Chronic pancreatitis	Chronic pancreatitis	Chronic pancreatitis	577.2	3033	460956	607	417106	3875	361641	7515	1239703
phe_577_3	Cyst and pseudocyst of pancreas	Cyst and pseudocyst of pancreas	NA	577.3	2746	461243	492	417106	0	0	3238	878349
phe_578	Gastrointestinal hemorrhage	Gastrointestinal hemorrhage	NA	578	48719	415270	24945	390772	0	0	73664	806042
phe_578_1	Hematemesis	Hematemesis	NA	578.1	2297	461692	2324	390772	0	0	4621	852464
phe_578_2	Blood in stool	Blood in stool	NA	578.2	21330	442659	3161	390772	0	0	24491	833431
phe_578_8	Hemorrhage of rectum and anus	Hemorrhage of rectum and anus	NA	578.8	14439	449550	14539	390772	0	0	28978	840322
phe_578_9	Hemorrhage of gastrointestinal tract	Hemorrhage of gastrointestinal tract	NA	578.9	14496	449493	7468	390772	0	0	21964	840265
phe_579	Other symptoms involving abdomen and pelvis	Other symptoms involving abdomen and pelvis	NA	579	6875	457114	3458	390772	0	0	10333	847886
phe_579_2	Splenomegaly	Splenomegaly	NA	579.2	3299	460690	476	390772	0	0	3775	851462
phe_579_8	Nonspecific abnormal findings in stool contents	Nonspecific abnormal findings in stool contents	NA	579.8	7643	456346	2349	390772	0	0	9992	847118
phe_580	Nephritis; nephrosis; renal sclerosis	Nephritis; nephrosis; renal sclerosis	NA	580	6199	457790	1716	401927	0	0	7915	859717
phe_580_1	Glomerulonephritis	Glomerulonephritis	Glomerulonephritis	580.1	1232	462757	1083	401927	3243	408938	5558	1273622
phe_580_12	Non-proliferative glomerulonephritis	Non-proliferative glomerulonephritis	NA	580.12	567	463422	157	401927	0	0	724	865349
phe_580_14	Chronic glomerulonephritis | NOS	Chronic glomerulonephritis, NOS	NA	580.14	0	463582	901	401927	0	0	901	865509
phe_580_2	Nephrotic syndrome without mention of glomerulonephritis	Nephrotic syndrome without mention of glomerulonephritis	Nephrotic syndrome	580.2	1086	462903	621	401927	917	406075	2624	1270905
phe_580_3	Nephritis and nephropathy without mention of glomerulonephritis	Nephritis and nephropathy without mention of glomerulonephritis	NA	580.3	4332	459657	769	401927	0	0	5101	861584
phe_580_31	Nephritis and nephropathy in diseases classified elsewhere	Nephritis and nephropathy in diseases classified elsewhere	NA	580.31	2588	461401	430	401927	0	0	3018	863328
phe_580_32	Nephritis and nephropathy with pathological lesion	Nephritis and nephropathy with pathological lesion	Unspecified nephritic syndrome	580.32	1724	462265	379	401927	652	406075	2755	1270267
phe_585	Renal failure	Renal failure	Renal failure	585	90151	373838	13777	401927	15475	396706	119403	1172471
phe_585_1	Acute renal failure	Acute renal failure	Acute renal failure	585.1	43070	420919	7736	401927	6429	396706	57235	1219552
phe_585_2	Renal failure NOS	Renal failure NOS	Unspecified kidney failure	585.2	6351	457638	1676	401927	2833	396706	10860	1256271
phe_585_3	Chronic renal failure [CKD]	Chronic renal failure [CKD]	Chronic kidney disease	585.3	64682	399307	7482	401927	10039	396706	82203	1197940
phe_585_31	Renal dialysis	Renal dialysis	Dialysis	585.31	3548	460441	631	401927	1193	396706	5372	1259074
phe_585_32	End stage renal disease	Renal dialysis	NA	585.31	6141	457848	631	401927	0	0	6772	859775
phe_585_33	Chronic Kidney Disease | Stage III	Chronic renal failure [CKD]	NA	585.3	43719	420270	7482	401927	0	0	51201	822197
phe_585_34	Chronic Kidney Disease | Stage IV	Renal dialysis	NA	585.31	10402	453587	631	401927	0	0	11033	855514
phe_585_4	Chronic kidney disease | Stage I or II	Chronic renal failure [CKD]	NA	585.3	9671	454318	7482	401927	0	0	17153	856245
phe_586	Other disorders of the kidney and ureters	Other disorders of the kidney and ureters	Other specified disorders of kidney and ureter	586	30147	433842	4354	401927	948	408319	35449	1244088
phe_586_1	Anatomical abnormatilies of kidney and ureters	Anatomical abnormatilies of kidney and ureters	NA	586.1	0	463821	275	401927	0	0	275	865748
phe_586_11	Small kidney	Small kidney	Unspecified contracted kidney	586.11	0	463899	236	401927	154	408319	390	1274145
phe_586_2	Cyst of kidney | acquired	Cyst of kidney, acquired	Cyst of kidney	586.2	10418	453571	1740	401927	1874	408319	14032	1263817
phe_586_3	Vascular disorders of kidney/hypertrophy	Vascular disorders of kidney/hypertrophy	NA	586.3	0	463669	103	401927	0	0	103	865596
phe_586_4	Stricture/obstruction of ureter	Stricture/obstruction of ureter	NA	586.4	3542	460447	1145	401927	0	0	4687	862374
phe_587	Kidney replaced by transpant	Kidney replaced by transpant	Kidney transplant status	587	1212	462777	434	401927	1483	406744	3129	1271448
phe_588	Disorders resulting from impaired renal function	Disorders resulting from impaired renal function	Disorders resulting from impaired renal tubular function	588	7145	456844	120	401927	952	408319	8217	1267090
phe_588_1	Renal osteodystrophy	Not mapped	NA	NA	1658	462331	0	0	0	0	1658	462331
phe_588_2	Secondary hyperparathyroidism (of renal origin)	Not mapped	NA	NA	5579	458410	0	0	0	0	5579	458410
phe_589	Abnormal results of function study of kidney	Abnormal results of function study of kidney	NA	589	1937	462052	155	401927	0	0	2092	863979
phe_590	Pyelonephritis	Pyelonephritis	NA	590	3213	460776	1737	386584	0	0	4950	847360
phe_591	Urinary tract infection	Urinary tract infection	NA	591	46701	417288	15655	386584	0	0	62356	803872
phe_592	Cystitis and urethritis	Cystitis and urethritis	NA	592	5980	458009	3821	386584	0	0	9801	844593
phe_592_1	Cystitis	Cystitis	Cystitis	592.1	5144	458845	3565	386584	43313	339574	52022	1185003
phe_592_11	Acute cystitis	Acute cystitis	NA	592.11	1777	462212	164	386584	0	0	1941	848796
phe_592_12	Chronic cystitis	Chronic cystitis	NA	592.12	0	463157	1057	386584	0	0	1057	849741
phe_592_13	Chronic interstitial cystitis	Chronic interstitial cystitis	NA	592.13	0	463411	303	386584	0	0	303	849995
phe_592_2	Urethritis and urethral syndrome	Urethritis and urethral syndrome	Urethritis and urethral syndrome	592.2	579	463410	200	386584	663	339574	1442	1189568
phe_592_3	Urethral stricture due to infecton	Urethral stricture due to infecton	NA	592.3	0	463894	99	386584	0	0	99	850478
phe_593	Hematuria	Hematuria	NA	593	40454	423535	18229	386584	0	0	58683	810119
phe_593_1	Gross hematuria	Hematuria	NA	593	15091	448898	18229	386584	0	0	33320	835482
phe_593_2	Microscopic hematuria	Hematuria	NA	593	19678	444311	18229	386584	0	0	37907	830895
phe_594	Urinary calculus	Urinary calculus	Calculus of kidney and ureter	594	40002	423987	7593	411207	10556	400681	58151	1235875
phe_594_1	Calculus of kidney	Calculus of kidney	NA	594.1	33760	430229	3758	411207	0	0	37518	841436
phe_594_2	Calculus of lower urinary tract	Calculus of lower urinary tract	Calculus of lower urinary tract	594.2	3093	460896	944	411207	1514	400681	5551	1272784
phe_594_3	Calculus of ureter	Calculus of ureter	NA	594.3	9792	454197	2758	411207	0	0	12550	865404
phe_594_8	Renal colic	Renal colic	Unspecified renal colic	594.8	0	462680	2183	411207	167	400681	2350	1274568
phe_595	Hydronephrosis	Hydronephrosis	Hydronephrosis	595	7453	456536	2577	411207	3542	370110	13572	1237853
phe_596	Other disorders of bladder	Other disorders of bladder	Other disorders of bladder	596	27803	436186	11530	403310	3801	339574	43134	1179070
phe_596_1	Bladder neck obstruction	Bladder neck obstruction	NA	596.1	5638	458351	2223	403310	0	0	7861	861661
phe_596_5	Functional disorders of bladder	Functional disorders of bladder	Neuromuscular dysfunction of bladder	596.5	16125	447864	1770	403310	2864	339574	20759	1190748
phe_597	Other disorders of urethra and urinary tract	Other disorders of urethra and urinary tract	NA	597	5104	458885	5212	403310	0	0	10316	862195
phe_597_1	Urethral stricture (not specified as infectious)	Urethral stricture (not specified as infectious)	Urethral stricture	597.1	4554	459435	3903	403310	1711	339574	10168	1202319
phe_597_2	Urinary complications NEC	Urinary complications NEC	NA	597.2	0	463208	102	403310	0	0	102	866518
phe_598	Abnormal findings on examination of urine	Abnormal findings on examination of urine	NA	598	5807	458182	4156	416375	0	0	9963	874557
phe_598_9	Other nonspecific findings on examination of urine	Other nonspecific findings on examination of urine	NA	598.9	5564	458425	420	416375	0	0	5984	874800
phe_599	Other symptoms/disorders or the urinary system	Other symptoms/disorders or the urinary system	NA	599	83077	380912	15398	395845	0	0	98475	776757
phe_599_1	Urinary obstruction	Urinary obstruction	Other obstructive and reflux uropathy	599.1	2853	461136	3401	395845	4211	370110	10465	1227091
phe_599_2	Retention of urine	Retention of urine	Retention of urine	599.2	27163	436826	9337	395845	12716	374900	49216	1207571
phe_599_3	Dysuria	Dysuria	NA	599.3	8419	455570	1415	395845	0	0	9834	851415
phe_599_4	Urinary incontinence	Urinary incontinence	NA	599.4	28113	435876	4908	395845	0	0	33021	831721
phe_599_5	Frequency of urination and polyuria	Frequency of urination and polyuria	NA	599.5	32137	431852	4550	395845	0	0	36687	827697
phe_599_6	Oliguria and anuria	Oliguria and anuria	NA	599.6	0	463720	141	395845	0	0	141	859565
phe_599_8	Other symptoms involving urinary system	Not mapped	NA	NA	8757	455232	0	0	0	0	8757	455232
phe_599_9	Other abnormality of urination	Other abnormality of urination	NA	599.9	15878	448111	2089	395845	0	0	17967	843956
phe_600	Hyperplasia of prostate	Hyperplasia of prostate	Hyperplasia of prostate	600	0	323052	14126	169762	32956	130139	47082	622953
phe_601	Inflammatory diseases of prostate	Inflammatory diseases of prostate	Inflammatory diseases of prostate (prostatitis)	601	0	444020	3493	169762	4160	130139	7653	743921
phe_601_1	Prostatitis	Prostatitis	NA	601.1	0	453318	1900	169762	0	0	1900	623080
phe_601_11	Acute prostatitis	Acute prostatitis	NA	601.11	0	461965	292	169762	0	0	292	631727
phe_601_12	Chronic prostatitis	Chronic prostatitis	NA	601.12	0	459605	1106	169762	0	0	1106	629367
phe_601_3	Orchitis and epididymitis	Orchitis and epididymitis	Orchitis and epididymitis	601.3	0	457819	1015	169762	2954	130139	3969	757720
phe_601_4	Balanoposthitis	Balanoposthitis	NA	601.4	0	461832	350	169762	0	0	350	631594
phe_601_8	Other inflammatory disorders of male genital organs	Other inflammatory disorders of male genital organs	NA	601.8	0	462959	348	169762	0	0	348	632721
phe_602	Other disorders of prostate	Other disorders of prostate	Other disorders of prostate	602	0	456070	1606	169762	1072	130139	2678	755971
phe_603	Other disorders of testis	Other disorders of testis	NA	603	0	455907	2596	169119	0	0	2596	625026
phe_603_1	Hydrocele	Hydrocele	Hydrocele	603.1	0	457864	1605	169119	5642	130139	7247	757122
phe_604	Disorders of penis	Disorders of penis	Other disorders of penis	604	0	456041	3963	169119	2921	130139	6884	755299
phe_604_1	Redundant prepuce and phimosis/BXO	Redundant prepuce and phimosis/BXO	Redundant prepuce, phimosis and paraphimosis	604.1	0	460701	3267	169119	7595	130139	10862	759959
phe_605	Erectile dysfunction [ED]	Erectile dysfunction [ED]	Erectile dysfunction	605	0	351356	603	169119	2418	179346	3021	699821
phe_608	Other disorders of male genital organs	Other disorders of male genital organs	Other disorders of male genital organs	608	0	452306	3315	169119	1053	130139	4368	751564
phe_609	Male infertility and abnormal spermatozoa	Male infertility and abnormal spermatozoa	Male infertility	609	0	461322	242	169119	1429	130139	1671	760580
phe_609_2	Abnormal spermatozoa	Abnormal spermatozoa	NA	609.2	0	462215	172	169119	0	0	172	631334
phe_610	Benign mammary dysplasias	Benign mammary dysplasias	Benign mammary dysplasia	610	3232	460757	3143	219947	4660	211699	11035	892403
phe_610_1	Cystic mastopathy	Cystic mastopathy	NA	610.1	0	462103	991	219947	0	0	991	682050
phe_610_2	Fibroadenosis of breast	Fibroadenosis of breast	NA	610.2	0	463600	337	219947	0	0	337	683547
phe_610_3	Fibrosclerosis of breast	Fibrosclerosis of breast	NA	610.3	0	463885	339	219947	0	0	339	683832
phe_610_4	Benign neoplasm of breast	Benign neoplasm of breast	Benign neoplasm of breast	610.4	765	463224	1685	219947	3875	226435	6325	909606
phe_610_8	Other specified benign mammary dysplasias	Other specified benign mammary dysplasias	NA	610.8	596	463393	2023	219947	0	0	2619	683340
phe_611	Abnormal findings on mammogram or breast exam	Abnormal findings on mammogram or breast exam	NA	611	11340	452649	1702	412667	0	0	13042	865316
phe_611_3	Lump or mass in breast	Lump or mass in breast	Unspecified lump in breast	611.3	7827	456162	1639	412667	5104	211699	14570	1080528
phe_612	Breast conditions | congenital or relating to hormones	Breast conditions, congenital or relating to hormones	NA	612	4955	459034	1007	412667	0	0	5962	871701
phe_612_2	Hypertrophy of breast (Gynecomastia)	Hypertrophy of breast (Gynecomastia)	Hypertrophy of breast	612.2	4695	459294	912	412667	5800	211699	11407	1083660
phe_613	Other nonmalignant breast conditions	Other nonmalignant breast conditions	NA	613	5628	458361	2242	418289	0	0	7870	876650
phe_613_1	Inflammatory disease of breast	Inflammatory disease of breast	NA	613.1	0	463638	802	418289	0	0	802	881927
phe_613_5	Mastodynia	Not mapped	NA	NA	1912	462077	0	0	0	0	1912	462077
phe_613_7	Other signs and symptoms in breast	Other signs and symptoms in breast	NA	613.7	1102	462887	774	418289	0	0	1876	881176
phe_613_8	Other specified disorders of breast	Other specified disorders of breast	NA	613.8	1051	462938	379	418289	0	0	1430	881227
phe_613_9	Breast disorder NOS	Breast disorder NOS	NA	613.9	690	463299	228	418289	0	0	918	881588
phe_614	Inflammatory diseases of female pelvic organs	Inflammatory diseases of female pelvic organs	NA	614	0	459176	6796	217500	0	0	6796	676676
phe_614_1	Pelvic peritoneal adhesions | female (postoperative) (postinfection)	Pelvic peritoneal adhesions, female (postoperative) (postinfection)	NA	614.1	0	463884	2917	217500	0	0	2917	681384
phe_614_3	Pelvic inflammatory disease (PID)	Pelvic inflammatory disease (PID)	NA	614.3	0	463729	1005	217500	0	0	1005	681229
phe_614_32	Chronic inflammatory pelvic disease	Chronic inflammatory pelvic disease	NA	614.32	0	463903	451	217500	0	0	451	681403
phe_614_33	Pelvic inflammatory disease | NOS	Pelvic inflammatory disease, NOS	NA	614.33	0	463883	370	217500	0	0	370	681383
phe_614_4	Inflammatory diseases of uterus | except cervix	Inflammatory diseases of uterus, except cervix	NA	614.4	0	463941	306	217500	0	0	306	681441
phe_614_5	Inflammatory disease of cervix | vagina | and vulva	Inflammatory disease of cervix, vagina, and vulva	NA	614.5	0	459695	3300	217500	0	0	3300	677195
phe_614_51	Cervicitis and endocervicitis	Cervicitis and endocervicitis	NA	614.51	0	463641	1363	217500	0	0	1363	681141
phe_614_52	Vaginitis and vulvovaginitis	Vaginitis and vulvovaginitis	Vaginitis/vulvovaginitis/vulvitis/abscess of vulva	614.52	0	460537	463	217500	5235	205362	5698	883399
phe_614_53	Cyst or abscess of Bartholin's gland	Cyst or abscess of Bartholin's gland	Cyst of Bartholin Gland	614.53	0	463834	801	217500	1166	205362	1967	886696
phe_614_54	Abscess or ulceration of vulva	Abscess or ulceration of vulva	NA	614.54	0	463902	301	217500	0	0	301	681402
phe_615	Endometriosis	Endometriosis	Endometriosis	615	0	462840	4354	217500	16588	111583	20942	791923
phe_617	Disorders secondary to childbirth | surgery | trauma	Disorders secondary to childbirth, surgery, trauma	NA	617	0	463748	345	213696	0	0	345	677444
phe_618	Genital prolapse	Genital prolapse	Female genital prolapse	618	0	462260	13508	213696	18583	111583	32091	787539
phe_618_1	Prolapse of vaginal walls	Prolapse of vaginal walls	NA	618.1	0	462674	13275	213696	0	0	13275	676370
phe_618_2	Uterine/Uterovaginal prolapse	Uterine/Uterovaginal prolapse	NA	618.2	0	463581	6152	213696	0	0	6152	677277
phe_618_5	Prolapse of vaginal vault after hysterectomy	Prolapse of vaginal vault after hysterectomy	NA	618.5	0	463784	573	213696	0	0	573	677480
phe_618_6	Vaginal enterocele | congenital or acquired	Vaginal enterocele, congenital or acquired	NA	618.6	0	463956	793	213696	0	0	793	677652
phe_619	Noninflammatory female genital disorders	Noninflammatory female genital disorders	NA	619	0	460015	15274	212227	0	0	15274	672242
phe_619_1	Noninflammatory disorders of ovary | fallopian tube | and broad ligament	Noninflammatory disorders of ovary, fallopian tube, and broad ligament	NA	619.1	0	463821	5718	212227	0	0	5718	676048
phe_619_2	Disorders of uterus | NEC	Disorders of uterus, NEC	NA	619.2	0	462276	3849	212227	0	0	3849	674503
phe_619_3	Noninflammatory disorders of cervix	Noninflammatory disorders of cervix	NA	619.3	0	463751	3438	212227	0	0	3438	675978
phe_619_4	Noninflammatory disorders of vagina	Noninflammatory disorders of vagina	NA	619.4	0	463123	2049	212227	0	0	2049	675350
phe_619_5	Noninflammatory disorders of vulva and perineum	Noninflammatory disorders of vulva and perineum	NA	619.5	0	463754	1520	212227	0	0	1520	675981
phe_620	N90 Other noninflammatory disorders of vulva and perineum	N90 Other noninflammatory disorders of vulva and perineum	NA	N90	0	463497	2175	418356	0	0	2175	881853
phe_621	Endometrial hyperplasia	Endometrial hyperplasia	NA	621	0	463640	1229	213800	0	0	1229	677440
phe_622	Polyp of female genital organs	Polyp of female genital organs	Polyp of the female genital tract	622	0	463132	11884	213800	15690	111583	27574	788515
phe_622_1	Polyp of corpus uteri	Polyp of corpus uteri	NA	622.1	0	463603	11612	213800	0	0	11612	677403
phe_622_2	Mucous polyp of cervix	Mucous polyp of cervix	NA	622.2	0	463559	3670	213800	0	0	3670	677359
phe_623	Hypertrophy of female genital organs	Hypertrophy of female genital organs	NA	623	0	463847	1374	213800	0	0	1374	677647
phe_624	Symptoms involving female genital tract	Symptoms involving female genital tract	NA	624	0	463499	1000	216940	0	0	1000	680439
phe_624_1	Dystrophy of female genital tract	Dystrophy of female genital tract	NA	624.1	0	463906	323	216940	0	0	323	680846
phe_624_2	Atrophy of female genital tract	Atrophy of female genital tract	NA	624.2	0	463897	545	216940	0	0	545	680837
phe_624_9	stress incontinence | female	stress incontinence, female	NA	624.9	0	459739	6473	216940	0	0	6473	676679
phe_625	Pain and other symptoms associated with female genital organs	Pain and other symptoms associated with female genital organs	NA	625	0	461186	3693	216940	0	0	3693	678126
phe_625_1	Dyspareunia	Dyspareunia	NA	625.1	0	462823	1257	216940	0	0	1257	679763
phe_626	Disorders of menstruation and other abnormal bleeding from female genital tract	Disorders of menstruation and other abnormal bleeding from female genital tract	Menorrhagia	626	0	455516	19544	194287	23458	111583	43002	761386
phe_626_1	Irregular menstrual cycle/bleeding	Irregular menstrual cycle/bleeding	Excessive, frequent and irregular menstruation	626.1	0	457725	16625	194287	40413	111583	57038	763595
phe_626_11	Absent or infrequent menstruation	Absent or infrequent menstruation	Oligomenorrhoea	626.11	0	463035	147	194287	1150	111583	1297	768905
phe_626_12	Excessive or frequent menstruation	Excessive or frequent menstruation	Irregular menses	626.12	0	461449	10309	194287	19135	195922	29444	851658
phe_626_13	Irregular menstrual cycle	Irregular menstrual cycle	NA	626.13	0	462530	2066	194287	0	0	2066	656817
phe_626_14	Irregular menstrual bleeding	Irregular menstrual bleeding	NA	626.14	0	463303	4023	194287	0	0	4023	657590
phe_626_2	Dysmenorrhea	Dysmenorrhea	Pain and other conditions associated with female genital organs and menstrual cycle	626.2	0	462157	1852	194287	7788	111583	9640	768027
phe_626_4	Premenstrual tension syndromes	Premenstrual tension syndromes	Premenstrual syndrome	626.4	0	463638	166	194287	295	111583	461	769508
phe_626_8	Infertility | female	Infertility, female	Female infertility	626.8	0	463353	1431	194287	14759	111583	16190	769223
phe_627	Menopausal and postmenopausal disorders	Menopausal and postmenopausal disorders	NA	627	0	452713	11741	194287	0	0	11741	647000
phe_627_1	Postmenopausal bleeding	Postmenopausal bleeding	Postmenopausal bleeding	627.1	0	462489	9944	194287	12600	111583	22544	768359
phe_627_2	Symptomatic menopause	Symptomatic menopause	NA	627.2	0	456425	201	194287	0	0	201	650712
phe_627_3	Postmenopausal atrophic vaginitis	Postmenopausal atrophic vaginitis	Postmenopausal atrophic vaginitis	627.3	0	461609	1331	194287	6543	111583	7874	767479
phe_627_4	Premenopausal menorrhagia	Premenopausal menorrhagia	NA	627.4	0	463523	338	194287	0	0	338	657810
phe_628	Ovarian cyst	Ovarian cyst	Ovarian cyst	628	0	461649	5287	194287	22883	111583	28170	767519
phe_634	Miscarriage; stillbirth	Miscarriage; stillbirth	NA	634	0	463517	4326	219979	0	0	4326	683496
phe_634_1	Missed abortion/Hydatidiform mole	Missed abortion/Hydatidiform mole	Hydatidiform mole	634.1	0	463818	1309	219979	425	162987	1734	846784
phe_634_3	Ectopic pregnancy	Ectopic pregnancy	Ectopic pregnancy	634.3	0	463919	372	219979	6173	162987	6545	846885
phe_635	Hemorrhage during pregnancy; childbirth and postpartum	Hemorrhage during pregnancy; childbirth and postpartum	NA	635	0	463876	2111	219979	0	0	2111	683855
phe_635_2	Antepartum hemorrhage | abruptio placentae | and placenta previa	Antepartum hemorrhage, abruptio placentae, and placenta previa	Antepartum haemorrhage, not elsewhere classified	635.2	0	463900	910	219979	2853	182824	3763	866703
phe_635_3	Placenta previa and abruptio placenta	Placenta previa and abruptio placenta	Placenta praevia	635.3	0	463974	1346	219979	1400	182824	2746	866777
phe_636	Early or threatened labor; hemorrhage in early pregnancy	Early or threatened labor; hemorrhage in early pregnancy	NA	636	0	463459	2683	219979	0	0	2683	683438
phe_636_1	O47 False labour	O47 False labour	False labour	O47	0	463854	1070	419461	16307	182824	17377	1066139
phe_636_2	Early onset of delivery	Early onset of delivery	NA	636.2	0	463944	646	219979	0	0	646	683923
phe_636_3	Hemorrhage in early pregnancy	Hemorrhage in early pregnancy	Haemorrhage in early pregnancy	636.3	0	463758	1126	219979	10528	195520	11654	879257
phe_642	Hypertension complicating pregnancy | childbirth | and the puerperium	Hypertension complicating pregnancy, childbirth, and the puerperium	Pregnancy hypertension	642	0	463729	1216	226285	16417	213893	17633	903907
phe_642_1	Preeclampsia and eclampsia	Preeclampsia and eclampsia	Pre-eclampsia	642.1	0	463904	319	226285	7377	211957	7696	902146
phe_643	Excessive vomiting in pregnancy	Excessive vomiting in pregnancy	Excessive vomiting in pregnancy	643	0	463925	240	227261	2677	195520	2917	886706
phe_643_1	Hyperemesis gravidarum	Hyperemesis gravidarum	NA	643.1	0	463943	160	227261	0	0	160	691204
phe_644	Anemia during pregnancy	Anemia during pregnancy	NA	644	0	463955	877	226624	0	0	877	690579
phe_645	Late pregnancy and failed induction	Late pregnancy and failed induction	Failed induction of labour	645	0	463859	1329	226172	1665	176810	2994	866841
phe_646	Other complications of pregnancy NEC	Other complications of pregnancy NEC	NA	646	0	463611	2426	225075	0	0	2426	688686
phe_647_1	Infections of genitourinary tract during pregnancy	Infections of genitourinary tract during pregnancy	NA	647.1	0	463912	285	227082	0	0	285	690994
phe_649	Other conditions or status of the mother complicating pregnancy | childbirth | or the puerperium	Other conditions or status of the mother complicating pregnancy, childbirth, or the puerperium	NA	649	0	463488	121	227185	0	0	121	690673
phe_649_1	Diabetes or abnormal glucose tolerance complicating pregnancy	Diabetes or abnormal glucose tolerance complicating pregnancy	NA	649.1	0	463740	206	227185	0	0	206	690925
phe_650	Normal delivery	Normal delivery	NA	650	0	463818	2041	225460	0	0	2041	689278
phe_651	Multiple gestation	Multiple gestation	Multiple gestation	651	0	463933	376	227125	3122	182824	3498	873882
phe_652	Malposition and malpresentation of fetus or obstruction	Malposition and malpresentation of fetus or obstruction	Obstructed labour due to malposition and malpresentation of fetus	652	0	463845	1810	223346	8310	176810	10120	864001
phe_653	Problems associated with amniotic cavity and membranes	Problems associated with amniotic cavity and membranes	Other disorders of amniotic fluid and membranes	653	0	463868	1586	223346	4742	182824	6328	870038
phe_654_1	Abnormality of organs and soft tissues of pelvis complicating pregnancy | childbirth | or the puerperium	Abnormality of organs and soft tissues of pelvis complicating pregnancy, childbirth, or the puerperium	Labour and delivery complicated by umbilical cord complications	654.1	0	463731	1223	223346	1570	176810	2793	863887
phe_654_2	Rhesus isoimmunization in pregnancy	Rhesus isoimmunization in pregnancy	NA	654.2	0	463937	299	223346	0	0	299	687283
phe_655	Known or suspected fetal abnormality affecting management of mother	Known or suspected fetal abnormality affecting management of mother	Maternal care for known or suspected fetal abnormality and damage	655	0	463310	3280	224221	5489	182824	8769	870355
phe_656	Other perinatal conditions of fetus or newborn	Other perinatal conditions of fetus or newborn	NA	656	0	463142	184	420347	0	0	184	883489
phe_661	Fetal distress and abnormal forces of labor	Fetal distress and abnormal forces of labor	Labour and delivery complicated by fetal stress [distress]	661	0	463712	2267	219193	9428	176810	11695	859715
phe_663	Umbilical cord complications during labor and delivery	Umbilical cord complications during labor and delivery	NA	663	0	463946	636	219193	0	0	636	683139
phe_665	Obstetrical/birth trauma	Obstetrical/birth trauma	Other obstetric trauma	665	0	463766	5568	219193	1596	176810	7164	859769
phe_669	Complications of labor and delivery NEC	Complications of labor and delivery NEC	Complications of labour and delivery	669	0	463931	2697	219193	53500	176810	56197	859934
phe_671	Venous/cerebrovascular complications embolism in pregnancy and the puerperium	Venous/cerebrovascular complications embolism in pregnancy and the puerperium	NA	671	0	463919	210	226973	0	0	210	690892
phe_674	Other complications of the puerperium NEC	Other complications of the puerperium NEC	NA	674	0	463936	272	226973	0	0	272	690909
phe_681	Superficial cellulitis and abscess	Superficial cellulitis and abscess	Cellulitis	681	74046	389943	9035	406937	7314	388667	90395	1185547
phe_681_1	Cellulitis and abscess of fingers/toes	Cellulitis and abscess of fingers/toes	NA	681.1	11914	452075	690	406937	0	0	12604	859012
phe_681_2	Cellulitis and abscess of face/neck	Cellulitis and abscess of face/neck	NA	681.2	3646	460343	439	406937	0	0	4085	867280
phe_681_3	Cellulitis and abscess of arm/hand	Cellulitis and abscess of arm/hand	NA	681.3	7312	456677	6883	406937	0	0	14195	863614
phe_681_5	Cellulitis and abscess of leg | except foot	Not mapped	NA	NA	20637	443352	0	0	0	0	20637	443352
phe_681_6	Cellulitis and abscess of foot | toe	Not mapped	NA	NA	3863	460126	0	0	0	0	3863	460126
phe_681_7	Cellulitis and abscess of trunk	Cellulitis and abscess of trunk	NA	681.7	7869	456120	786	406937	0	0	8655	863057
phe_686	Other local infections of skin and subcutaneous tissue	Other local infections of skin and subcutaneous tissue	NA	686	5115	458874	1789	406937	0	0	6904	865811
phe_686_1	Carbuncle and furuncle	Carbuncle and furuncle	Cutaneous abscess, furuncle and carbuncle	686.1	4109	459880	2705	406937	9036	388667	15850	1255484
phe_686_3	Pilonidal cyst	Pilonidal cyst	Pilonidal cyst	686.3	1458	462531	630	406937	3032	388667	5120	1258135
phe_686_4	Pyogenic granuloma	Pyogenic granuloma	Pyogenic granuloma	686.4	801	463188	419	406937	455	385509	1675	1255634
phe_687	Symptoms affecting skin	Symptoms affecting skin	NA	687	14112	449877	3307	411745	0	0	17419	861622
phe_687_1	Rash and other nonspecific skin eruption	Rash and other nonspecific skin eruption	NA	687.1	45951	418038	2297	411745	0	0	48248	829783
phe_687_2	Localized superficial swelling | mass | or lump	Localized superficial swelling, mass, or lump	NA	687.2	10402	453587	2465	411745	0	0	12867	865332
phe_687_3	Changes in skin texture	Changes in skin texture	NA	687.3	0	463583	135	411745	0	0	135	875328
phe_687_4	Disturbance of skin sensation	Disturbance of skin sensation	NA	687.4	37263	426726	3497	411745	0	0	40760	838471
phe_689	Disorder of skin and subcutaneous tissue NOS	Disorder of skin and subcutaneous tissue NOS	NA	689	42256	421733	7258	413273	0	0	49514	835006
phe_690	Erythematosquamous dermatosis	Erythematous conditions	NA	695	31668	432321	2989	412638	0	0	34657	844959
phe_690_1	Seborrheic dermatitis	Non-cancer illness code, self-reported	Seborrhoeic dermatitis	20002	31451	432538	10815	409658	2949	367046	45215	1209242
phe_691	Congenital anomalies of skin	Congenital anomalies of skin	Other congenital malformations of skin	691	1989	462000	148	412638	1226	409382	3363	1284020
phe_694	Dyschromia and Vitiligo	Dyschromia and Vitiligo	NA	694	14752	449237	1214	412638	0	0	15966	861875
phe_694_1	Vitiligo	Not mapped	Vitiligo	NA	1292	462697	0	0	292	385509	1584	848206
phe_694_2	Other dyschromia	Other dyschromia	Other and unspecified disorders of pigmentation	694.2	13001	450988	959	412638	192	385509	14152	1249135
phe_694_3	Vascular disorders of skin	Vascular disorders of skin	NA	694.3	0	463582	148	412638	0	0	148	876220
phe_695	Erythematous conditions	Erythematous conditions	NA	695	31622	432367	2989	412638	0	0	34611	845005
phe_695_1	Toxic erythema	Toxic erythema	Toxic erythema	695.1	0	463727	131	412638	56	398204	187	1274569
phe_695_2	Bullous dermatoses	Bullous dermatoses	Bullous disorders	695.2	0	462941	166	412638	1649	410532	1815	1286111
phe_695_22	Pemphigus and pemphigoid	Pemphigus and pemphigoid	Other and unspecified pemphigoid	695.22	0	463482	107	412638	206	410532	313	1286652
phe_695_3	Rosacea	Rosacea	Other and unspecified rosacea	695.3	14948	449041	401	412638	2455	394105	17804	1255784
phe_695_4	Lupus (localized and systemic)	Lupus (localized and systemic)	NA	695.4	1417	462572	506	411160	0	0	1923	873732
phe_695_41	Cutaneous lupus erythematosus	Cutaneous lupus erythematosus	NA	695.41	770	463219	170	411160	0	0	940	874379
phe_695_42	Systemic lupus erythematosus	Systemic lupus erythematosus	Lupus erythematosus	695.42	1038	462951	412	411160	705	385509	2155	1259620
phe_695_7	Prurigo and Lichen	Prurigo and Lichen	Lichen simplex chronicus and prurigo	695.7	7564	456425	936	412638	1879	367046	10379	1236109
phe_695_8	Other specified erythematous conditions	Other specified erythematous conditions	Other erythematous conditions	695.8	5428	458561	286	412638	965	398204	6679	1269403
phe_695_9	Unspecified erythematous condition	Unspecified erythematous condition	NA	695.9	0	463132	622	412638	0	0	622	875770
phe_696	Psoriasis and related disorders	Psoriasis and related disorders	NA	696	16975	447014	2979	406978	0	0	19954	853992
phe_696_4	Psoriasis	Psoriasis	Psoriasis	696.4	16544	447445	2904	406978	10312	397564	29760	1251987
phe_696_41	Psoriasis vulgaris	Psoriasis vulgaris	Psoriasis vulgaris	696.41	15889	448100	301	406978	6408	397564	22598	1252642
phe_696_42	Psoriatic arthropathy	Psoriatic arthropathy	NA	696.42	3144	460845	887	406978	0	0	4031	867823
phe_697	Sarcoidosis	Sarcoidosis	Sarcoidosis	697	1538	462451	667	412638	4399	405620	6604	1280709
phe_698	Pruritus and related conditions	Pruritus and related conditions	Pruritus	698	11736	452253	942	419589	3315	367046	15993	1238888
phe_700	Corns and callosities	Corns and callosities	Corns and callosities	700	30251	433738	361	413923	2114	385509	32726	1233170
phe_701	Other hypertrophic and atrophic conditions of skin	Other hypertrophic and atrophic conditions of skin	Hidradenitis suppurativa	701	41849	422140	6260	413923	1070	394105	49179	1230168
phe_701_1	L85 Other epidermal thickening	L85 Other epidermal thickening	Other epidermal thickening	L85	13007	450982	861	419670	1244	385509	15112	1256161
phe_701_2	Scar conditions and fibrosis of skin	Scar conditions and fibrosis of skin	Scar conditions and fibrosis of skin	701.2	6896	457093	2741	413923	1130	385509	10767	1256525
phe_701_3	L94 Other localised connective tissue disorders	L94 Other localised connective tissue disorders	NA	L94	0	463243	165	420366	0	0	165	883609
phe_701_4	Keloid scar	Keloid scar	NA	701.4	2113	461876	257	413923	0	0	2370	875799
phe_701_5	Abnormal granulation tissue	Abnormal granulation tissue	NA	701.5	0	463365	703	413923	0	0	703	877288
phe_701_6	Acquired acanthosis nigricans	Acquired acanthosis nigricans	NA	701.6	0	463850	133	413923	0	0	133	877773
phe_702	Degenerative skin conditions and other dermatoses	Degenerative skin conditions and other dermatoses	NA	702	135293	328696	6937	408038	0	0	142230	736734
phe_702_1	Actinic keratosis	Actinic keratosis	Actinic keratosis	702.1	98364	365625	3420	413594	12094	398605	113878	1177824
phe_702_2	Seborrheic keratosis	Seborrheic keratosis	Seborrhoeic keratosis	702.2	89843	374146	3774	413594	6580	385509	100197	1173249
phe_703	Diseases of nail | NOS	Diseases of nail, NOS	Nail disorders	703	42087	421902	1448	413211	2472	394105	46007	1229218
phe_703_1	Ingrowing nail	Ingrowing nail	Ingrowing nail	703.1	26592	437397	1066	413211	1622	394105	29280	1244713
phe_704	Diseases of hair and hair follicles	Diseases of hair and hair follicles	NA	704	13110	450879	5881	413211	0	0	18991	864090
phe_704_1	Alopecia	Alopecia	NA	704.1	2209	461780	187	413211	0	0	2396	874991
phe_704_11	Alopecia Areata	Not mapped	Alopecia areata	NA	621	463368	0	0	767	394105	1388	857473
phe_704_12	L65 Other nonscarring hair loss	L65 Other nonscarring hair loss	Other nonscarring hair loss	L65	0	463938	110	420421	227	394105	337	1278464
phe_704_8	Other specified diseases of hair and hair follicles	Diseases of hair and hair follicles	NA	704	8559	455430	5881	413211	0	0	14440	868641
phe_705	Disorders of sweat glands	Disorders of sweat glands	NA	705	3307	460682	251	409787	0	0	3558	870469
phe_705_1	Dyshidrosis	Not mapped	Dyshidrosis [pompholyx]	NA	1583	462406	0	0	448	367046	2031	829452
phe_705_3	Hidradenitis	Hidradenitis	Hidradenitis suppurativa	705.3	1273	462716	203	409787	1070	394105	2546	1266608
phe_705_8	Hyperhidrosis	Hyperhidrosis	NA	705.8	2615	461374	733	409787	0	0	3348	871161
phe_706	Diseases of sebaceous glands	Diseases of sebaceous glands	NA	706	62108	401881	9834	409787	0	0	71942	811668
phe_706_1	L73 Other follicular disorders	L73 Other follicular disorders	NA	L73	6065	457924	468	420063	0	0	6533	877987
phe_706_2	Sebaceous cyst	Sebaceous cyst	NA	706.2	33688	430301	9745	409787	0	0	43433	840088
phe_706_8	Other specified diseases of sebaceous glands	Not mapped	NA	NA	21166	442823	0	0	0	0	21166	442823
phe_707	Chronic ulcer of skin	Chronic ulcer of skin	Chronic ulcer of skin, not elsewhere classified	707	26228	437761	2884	417647	2001	385509	31113	1240917
phe_707_1	Decubitus ulcer	Decubitus ulcer	Decubitus ulcer and pressure area	707.1	9058	454931	1483	417647	1621	385509	12162	1258087
phe_707_2	Chronic ulcer of leg or foot	Chronic ulcer of skin	Ulcer of lower limb, not elsewhere classified	707	18417	445572	2884	417647	4101	385509	25402	1248728
phe_707_3	Chronic ulcer of unspecified site	Chronic ulcer of skin	NA	707	5149	458840	2884	417647	0	0	8033	876487
phe_709	Diffuse diseases of connective tissue	Diffuse diseases of connective tissue	Other specified/unspecified systemic involvement of connective tissue	709	2092	461897	1156	411677	1814	399355	5062	1272929
phe_709_2	Sicca syndrome	Sicca syndrome	Sicca syndrome [SjÃ¶gren]	709.2	1098	462891	661	411677	2735	399355	4494	1273923
phe_709_3	Systemic sclerosis	Systemic sclerosis	Systemic sclerosis	709.3	0	463649	221	411677	680	399355	901	1274681
phe_709_7	Unspecified diffuse connective tissue disease	Unspecified diffuse connective tissue disease	NA	709.7	0	463551	210	411677	0	0	210	875228
phe_710	Osteomyelitis | periostitis | and other infections involving bone	Osteomyelitis, periostitis, and other infections involving bone	NA	710	10530	453459	787	372332	0	0	11317	825791
phe_710_1	Osteomyelitis	Osteomyelitis	Osteomyelitis	710.1	10261	453728	732	372332	1881	391037	12874	1217097
phe_710_11	Acute osteomyelitis	Osteomyelitis	NA	710.1	4976	459013	732	372332	0	0	5708	831345
phe_710_12	Chronic osteomyelitis	Chronic osteomyelitis	NA	710.12	5194	458795	234	372332	0	0	5428	831127
phe_710_19	Unspecified osteomyelitis	Unspecified osteomyelitis	NA	710.19	7353	456636	731	372332	0	0	8084	828968
phe_711	Arthropathy associated with infections	Arthropathy associated with infections	NA	711	3324	460665	589	372332	0	0	3913	832997
phe_711_1	Pyogenic arthritis	Pyogenic arthritis	Pyogenic arthritis	711.1	2186	461803	481	372332	2207	262844	4874	1096979
phe_712	Infective connective tissue disorders	Infective connective tissue disorders	NA	712	727	463262	105	372332	0	0	832	835594
phe_713	Arthropathy associated with other disorders classified elsewhere	Arthropathy associated with other disorders classified elsewhere	NA	713	2282	461707	245	372332	0	0	2527	834039
phe_713_5	Arthropathy associated with neurological disorders	Not mapped	NA	NA	1841	462148	0	0	0	0	1841	462148
phe_714	Rheumatoid arthritis and other inflammatory polyarthropathies	Rheumatoid arthritis and other inflammatory polyarthropathies	NA	714	13976	450013	6216	371238	0	0	20192	821251
phe_714_1	Rheumatoid arthritis	Rheumatoid arthritis	Rheumatoid arthritis	714.1	10640	453349	5554	371238	13621	262844	29815	1087431
phe_715	Other inflammatory spondylopathies	Other inflammatory spondylopathies	NA	715	7751	456238	2466	371238	0	0	10217	827476
phe_715_1	Sacroiliitis NEC	Sacroiliitis NEC	Sacrococcygeal disorders, not elsewhere classified	715.1	4960	459029	147	371238	959	294770	6066	1125037
phe_715_2	Ankylosing spondylitis	Ankylosing spondylitis	Ankylosing spondylitis	715.2	1670	462319	495	371238	3162	294770	5327	1128327
phe_716	Other arthropathies	Other arthropathies	NA	716	46143	417846	42030	372332	0	0	88173	790178
phe_716_1	Unspecified polyarthropathy or polyarthritis	Not mapped	NA	NA	1149	462840	0	0	0	0	1149	462840
phe_716_2	Unspecified monoarthritis	Unspecified monoarthritis	NA	716.2	2059	461930	20094	372332	0	0	22153	834262
phe_716_9	Arthropathy NOS	Arthropathy NOS	Arthropathies	716.9	35104	428885	41824	372332	149337	262844	226265	1064061
phe_717	Polymyalgia Rheumatica	Polymyalgia Rheumatica	Temporal arteritis	717	0	461241	1700	418831	958	399355	2658	1279427
phe_720	Spinal stenosis	Spinal stenosis	Spinal stenosis	720	44231	419758	5134	401917	20807	294770	70172	1116445
phe_720_1	Spinal stenosis of lumbar region	Spinal stenosis	NA	720	28875	435114	5134	401917	0	0	34009	837031
phe_721	Spondylosis and allied disorders	Spondylosis and allied disorders	Spondylosis	721	63326	400663	10244	401917	21876	294770	95446	1097350
phe_721_1	Spondylosis without myelopathy	Spondylosis without myelopathy	NA	721.1	58550	405439	6726	401917	0	0	65276	807356
phe_721_2	Spondylosis with myelopathy	Spondylosis with myelopathy	NA	721.2	6032	457957	257	401917	0	0	6289	859874
phe_721_8	Other allied disorders of spine	Other allied disorders of spine	NA	721.8	1273	462716	195	401917	0	0	1468	864633
phe_722	Intervertebral disc disorders	Intervertebral disc disorders	NA	722	78123	385866	8377	401917	0	0	86500	787783
phe_722_1	Displacement of intervertebral disc	Displacement of intervertebral disc	NA	722.1	17774	446215	608	401917	0	0	18382	848132
phe_722_6	Degeneration of intervertebral disc	Degeneration of intervertebral disc	NA	722.6	59513	404476	3609	401917	0	0	63122	806393
phe_722_7	Intervertebral disc disorder with myelopathy	Intervertebral disc disorder with myelopathy	NA	722.7	4049	459940	493	401917	0	0	4542	861857
phe_722_8	Postlaminectomy syndrome	Not mapped	NA	NA	5782	458207	0	0	0	0	5782	458207
phe_722_9	Other and unspecified disc disorder	Other and unspecified disc disorder	Other intervertebral disc disorders	722.9	6327	457662	5687	401917	41669	294770	53683	1154349
phe_723	Other disorders of cervical region	Other disorders of cervical region	NA	723	3206	460783	195	401917	0	0	3401	862700
phe_723_1	Torticollis	Torticollis	Torticollis	723.1	0	463443	138	401917	513	294770	651	1160130
phe_724	Other and unspecified disorders of back	Other and unspecified disorders of back	NA	724	13622	450367	414	401917	0	0	14036	852284
phe_724_1	Disorders of sacrum	Not mapped	Sacroiliitis, not elsewhere classified	NA	2998	460991	0	0	1554	294770	4552	755761
phe_724_8	Other symptoms referable to back	Not mapped	NA	NA	4957	459032	0	0	0	0	4957	459032
phe_724_9	Other unspecified back disorders	Not mapped	NA	NA	5055	458934	0	0	0	0	5055	458934
phe_726	Peripheral enthesopathies and allied syndromes	Peripheral enthesopathies and allied syndromes	NA	726	106930	357059	17969	386932	0	0	124899	743991
phe_726_1	Enthesopathy	Enthesopathy	Other enthesopathies	726.1	44718	419271	8254	386932	11704	299606	64676	1105809
phe_726_2	Synoviopathy	Synoviopathy	NA	726.2	4373	459616	417	386932	0	0	4790	846548
phe_726_3	Bursitis	Bursitis	Trochanteric bursitis	726.3	14068	449921	1009	386932	4040	299606	19117	1136459
phe_726_4	Calcaneal spur; Exostosis NOS	Not mapped	NA	NA	11331	452658	0	0	0	0	11331	452658
phe_727	Other disorders of synovium | tendon | and bursa	Other disorders of synovium, tendon, and bursa	NA	727	55195	408794	11900	386932	0	0	67095	795726
phe_727_1	Synovitis and tenosynovitis	Synovitis and tenosynovitis	Other/unspecified synovitis and tenosynovitis	727.1	23460	440529	6307	386932	4029	299606	33796	1127067
phe_727_2	Bursitis disorders	Bursitis disorders	NA	727.2	6616	457373	114	386932	0	0	6730	844305
phe_727_4	Ganglion and cyst of synovium | tendon | and bursa	Ganglion and cyst of synovium, tendon, and bursa	Synovial cyst of popliteal space [Baker]	727.4	8258	455731	3670	386932	2299	299606	14227	1142269
phe_727_5	Rupture of synovium	Rupture of synovium	NA	727.5	1979	462010	757	386932	0	0	2736	848942
phe_727_6	Rupture of tendon | nontraumatic	Rupture of tendon, nontraumatic	Spontaneous rupture of synovium and tendon	727.6	14082	449907	420	386932	2538	299606	17040	1136445
phe_727_7	Contracture of tendon (sheath)	Contracture of tendon (sheath)	NA	727.7	0	463378	175	386932	0	0	175	850310
phe_728	Disorders of muscle | ligament | and fascia	Disorders of muscle, ligament, and fascia	NA	728	1494	462495	4400	386932	0	0	5894	849427
phe_728_2	Laxity of ligament or hypermobility syndrome	Laxity of ligament or hypermobility syndrome	Hypermobility syndrome	728.2	0	463381	517	386932	1652	399355	2169	1249668
phe_728_7	Fasciitis	Fasciitis	NA	728.7	39137	424852	4772	386932	0	0	43909	811784
phe_728_71	Contracture of palmar fascia [Dupuytren's disease]	Contracture of palmar fascia [Dupuytren's disease]	Palmar fascial fibromatosis [Dupuytren]	728.71	7118	456871	4234	386932	5542	299606	16894	1143409
phe_729	Other disorders of soft tissues	Other disorders of soft tissues	NA	729	6356	457633	3709	386932	0	0	10065	844565
phe_729_1	Rheumatism | unspecified and fibrositis	Rheumatism, unspecified and fibrositis	NA	729.1	1764	462225	1050	386932	0	0	2814	849157
phe_729_3	Panniculitis	Panniculitis	Panniculitis affecting regions of neck and back	729.3	0	463593	144	386932	1205	294770	1349	1145295
phe_731	Osteitis deformans and osteopathies associated with other disorders classified elsewhere	Osteitis deformans and osteopathies associated with other disorders classified elsewhere	NA	731	1407	462582	737	397835	0	0	2144	860417
phe_731_1	Osteitis deformans [Paget's disease of bone]	Osteitis deformans [Paget's disease of bone]	Paget disease	731.1	504	463485	299	397835	133	391037	936	1252357
phe_732	Osteochondropathies	Osteochondropathies	Other osteochondropathies	732	995	462994	594	397835	2307	404993	3896	1265822
phe_732_1	Juvenile osteochondrosis	Juvenile osteochondrosis	Juvenile osteochondrosis	732.1	0	463618	269	397835	1044	404993	1313	1266446
phe_733	Other disorders of bone and cartilage	Other disorders of bone and cartilage	NA	733	10306	453683	4726	397835	0	0	15032	851518
phe_733_2	Cyst of bone	Cyst of bone	NA	733.2	0	463464	373	397835	0	0	373	861299
phe_733_4	Aseptic necrosis of bone	Aseptic necrosis of bone	NA	733.4	2839	461150	651	397835	0	0	3490	858985
phe_733_6	Costochondritis	Not mapped	NA	NA	604	463385	0	0	0	0	604	463385
phe_733_8	Malunion and nonunion of fracture	Malunion and nonunion of fracture	NA	733.8	2389	461600	1494	397835	0	0	3883	859435
phe_733_9	Chondromalacia	Not mapped	Chondromalacia	NA	828	463161	0	0	840	404993	1668	868154
phe_735	Acquired foot deformities	Acquired foot deformities	NA	735	61785	402204	11304	403527	0	0	73089	805731
phe_735_1	Flat foot	Flat foot	Flat foot [pes planus] (acquired)	735.1	14310	449679	255	403527	2996	262844	17561	1116050
phe_735_2	Acquired toe deformities	Acquired toe deformities	NA	735.2	33612	430377	6005	403527	0	0	39617	833904
phe_735_21	Hammer toe (acquired)	Hammer toe (acquired)	Other hammer toe(s) (acquired)	735.21	20269	443720	2321	403527	6046	262844	28636	1110091
phe_735_23	Hallux rigidus	Hallux rigidus	Hallux rigidus	735.23	7392	456597	1796	403527	4852	262844	14040	1122968
phe_735_3	Hallux valgus (Bunion)	Hallux valgus (Bunion)	Hallux valgus (acquired)	735.3	15362	448627	7656	403527	15886	262844	38904	1114998
phe_736	Other acquired deformities of limbs	Other acquired deformities of limbs	NA	736	11791	452198	2619	403527	0	0	14410	855725
phe_736_2	Acquired deformities of finger	Acquired deformities of finger	NA	736.2	1642	462347	290	403527	0	0	1932	865874
phe_736_4	Genu valgum or varum (acquired)	Not mapped	NA	NA	1379	462610	0	0	0	0	1379	462610
phe_736_6	Unequal leg length (acquired)	Not mapped	NA	NA	4667	459322	0	0	0	0	4667	459322
phe_737	Curvature of spine	Curvature of spine	NA	737	5045	458944	1794	403527	0	0	6839	862471
phe_737_1	Kyphosis (acquired)	Kyphosis (acquired)	Kyphosis	737.1	0	462762	280	403527	347	294770	627	1161059
phe_737_3	Kyphoscoliosis and scoliosis	Kyphoscoliosis and scoliosis	Scoliosis	737.3	3632	460357	1486	403527	2817	294770	7935	1158654
phe_738	Other acquired musculoskeletal deformity	Other acquired musculoskeletal deformity	NA	738	9833	454156	2520	403527	0	0	12353	857683
phe_738_4	Acquired spondylolisthesis	Acquired spondylolisthesis	NA	738.4	5086	458903	2073	403527	0	0	7159	862430
phe_739	Contracture of joint	Contracture of joint	Contracture of joint	739	2573	461416	619	403527	366	262844	3558	1127787
phe_740	Osteoarthrosis	Osteoarthrosis	Arthrosis	740	186712	277277	36073	384458	80598	262844	303383	924579
phe_740_1	Osteoarthritis; localized	Osteoarthritis; localized	NA	740.1	110288	353701	21684	384458	0	0	131972	738159
phe_740_11	Osteoarthrosis | localized | primary	Osteoarthrosis, localized, primary	NA	740.11	75015	388974	10108	384458	0	0	85123	773432
phe_740_12	Osteoarthrosis | localized | secondary	Osteoarthrosis, localized, secondary	NA	740.12	9440	454549	429	384458	0	0	9869	839007
phe_740_2	Osteoarthrosis | generalized	Osteoarthrosis, generalized	NA	740.2	18549	445440	646	384458	0	0	19195	829898
phe_740_3	Osteoarthrosis involving more than one site | but not specified as generalized	Osteoarthrosis NOS	NA	740.9	4968	459021	16744	384458	0	0	21712	843479
phe_740_9	Osteoarthrosis NOS	Osteoarthrosis NOS	NA	740.9	135498	328491	16744	384458	0	0	152242	712949
phe_741	Symptoms and disorders of the joints	Symptoms and disorders of the joints	NA	741	46475	417514	3789	413456	0	0	50264	830970
phe_741_1	Ankylosis of joint	Ankylosis of joint	Ankylosis of joint	741.1	583	463406	109	413456	161	262844	853	1139706
phe_741_2	Stiffness of joint	Stiffness of joint	NA	741.2	4498	459491	714	413456	0	0	5212	872947
phe_741_3	Difficulty in walking	Difficulty in walking	NA	741.3	24534	439455	215	413456	0	0	24749	852911
phe_741_4	Joint effusions	Joint effusions	NA	741.4	7599	456390	1769	413456	0	0	9368	869846
phe_741_5	Hemarthrosis	Hemarthrosis	NA	741.5	0	463640	137	413456	0	0	137	877096
phe_742	Derangement of joint | non-traumatic	Derangement of joint, non-traumatic	NA	742	10133	453856	3477	413456	0	0	13610	867312
phe_742_1	Loose body in joint	Loose body in joint	NA	742.1	0	463647	385	413456	0	0	385	877103
phe_742_2	Pathological | developmental or recurrent dislocation	Pathological, developmental or recurrent dislocation	NA	742.2	1135	462854	100	413456	0	0	1235	876310
phe_742_9	Other derangement of joint	Other derangement of joint	Other joint disorders	742.9	7995	455994	2921	413456	89478	262844	100394	1132294
phe_743	Osteoporosis | osteopenia and pathological fracture	Osteoporosis, osteopenia and pathological fracture	NA	743	38165	425824	9493	411038	0	0	47658	836862
phe_743_1	Osteoporosis	Osteoporosis	Osteoporosis	743.1	20395	443594	7937	411038	8017	391037	36349	1245669
phe_743_11	Osteoporosis NOS	Osteoporosis NOS	NA	743.11	20071	443918	7930	411038	0	0	28001	854956
phe_743_2	Pathologic fracture	Pathologic fracture	NA	743.2	5624	458365	709	411038	0	0	6333	869403
phe_743_21	Pathologic fracture of vertebrae	Pathologic fracture of vertebrae	Fatigue fracture of vertebra	743.21	0	462701	415	411038	120	294770	535	1168509
phe_743_4	Stress fracture	Not mapped	NA	NA	1333	462656	0	0	0	0	1333	462656
phe_743_9	Osteopenia or other disorder of bone and cartilage	Osteopenia or other disorder of bone and cartilage	NA	743.9	18360	445629	983	411038	0	0	19343	856667
phe_745	Pain in joint	Pain in joint	Pain in joint	745	275035	188954	9704	410827	30614	222498	315353	822279
phe_747	Cardiac and circulatory congenital anomalies	Cardiac and circulatory congenital anomalies	NA	747	4572	459417	3674	416857	0	0	8246	876274
phe_747_1	Cardiac congenital anomalies	Cardiac congenital anomalies	NA	747.1	3362	460627	3400	416857	0	0	6762	877484
phe_747_11	Cardiac shunt/ heart septal defect	Cardiac shunt/ heart septal defect	Congenital malformations of cardiac chambers and connections	747.11	1238	462751	701	416857	176	407475	2115	1287083
phe_747_12	Valvular heart disease/ heart chambers	Valvular heart disease/ heart chambers	NA	747.12	0	462917	322	416857	0	0	322	879774
phe_747_13	Congenital anomalies of great vessels	Congenital anomalies of great vessels	Congenital malformations of great arteries	747.13	0	463619	2474	416857	624	407475	3098	1287951
phe_747_2	Congenital anomalies of peripheral vascular system	Congenital anomalies of peripheral vascular system	Other congenital malformations of peripheral vascular system	747.2	1086	462903	271	416857	353	407475	1710	1287235
phe_749	Congenital anomalies of face and neck	Congenital anomalies of face and neck	Other congenital malformations of face and neck	749	560	463429	374	420099	877	410060	1811	1293588
phe_750	Digestive congenital anomalies	Digestive congenital anomalies	NA	750	2134	461855	856	417905	0	0	2990	879760
phe_750_1	Upper gastrointestinal congenital anomalies	Upper gastrointestinal congenital anomalies	Other congenital malformations of upper alimentary tract	750.1	0	462943	426	417905	197	410911	623	1291759
phe_750_13	Congenital anomalies of mouth/tongue	Congenital anomalies of mouth/tongue	Other congenital malformations of tongue, mouth and pharynx	750.13	0	463892	238	417905	382	410911	620	1292708
phe_750_14	Congenital anomalies of esophagus	Congenital anomalies of esophagus	Congenital malformations of oesophagus	750.14	0	463851	103	417905	124	410911	227	1292667
phe_750_2	Lower gastrointestinal congenital anomalies	Lower gastrointestinal congenital anomalies	NA	750.2	1032	462957	427	417905	0	0	1459	880862
phe_750_21	Congenital anomalies of intestine	Congenital anomalies of intestine	Other congenital malformations of intestine	750.21	0	463656	271	417905	242	410911	513	1292472
phe_750_22	Congenital anomaly of gallbladder | bile ducts | liver | pancreas	Congenital anomaly of gallbladder, bile ducts, liver, pancreas	Congenital malformations of gallbladder, bile ducts and liver	750.22	0	463313	137	417905	240	410911	377	1292129
phe_751	Genitourinary congenital anomalies	Genitourinary congenital anomalies	NA	751	8005	455984	1840	417905	0	0	9845	873889
phe_751_1	Congenital anomalies of genital organs	Congenital anomalies of genital organs	Congenital malformations of genital organs	751.1	1296	462693	803	417905	3166	409015	5265	1289613
phe_751_11	Congenital anomalies of female genital organs	Congenital anomalies of female genital organs	Other congenital malformations of female genitalia	751.11	0	463909	500	226151	260	409015	760	1099075
phe_751_12	Congenital anomalies of male genital organs	Congenital anomalies of male genital organs	Other congenital malformations of male genital organs	751.12	0	463396	252	191754	188	409015	440	1064165
phe_751_2	Congenital anomalies of urinary system	Congenital anomalies of urinary system	Congenital malformations of the urinary system	751.2	6482	457507	1019	417905	1732	410449	9233	1285861
phe_751_21	Cystic kidney disease	Cystic kidney disease	Cystic kidney disease	751.21	5837	458152	505	417905	947	410449	7289	1286506
phe_751_22	Other specified congenital anomalies of kidney	Other specified congenital anomalies of kidney	Renal agenesis and other reduction defects of kidney	751.22	0	463495	427	417905	140	410449	567	1291849
phe_752	Nervous system congenital anomalies	Nervous system congenital anomalies	Congenital malformations of the nervous system	752	0	463329	385	419889	637	411544	1022	1294762
phe_752_1	Neural tube defects	Neural tube defects	NA	752.1	0	463726	294	419889	0	0	294	883615
phe_752_11	Spina bifida	Spina bifida	Spina bifida	752.11	0	463837	244	419889	61	411544	305	1295270
phe_752_2	Other specified congenital anomalies of nervous system	Other specified congenital anomalies of nervous system	Other congenital malformations of nervous system	752.2	0	463633	165	419889	276	411544	441	1295066
phe_753	Congenital anomalies of the eye	Congenital anomalies of the eye	Congenital malformations of eye, ear, face and neck	753	1238	462751	140	419889	2121	410060	3499	1292700
phe_754	Congenital musculoskeletal deformities of spine	Congenital musculoskeletal deformities of spine	Congenital malformations and deformations of the musculoskeletal system	754	2275	461714	127	419170	2877	409304	5279	1290188
phe_754_2	Spondylolisthesis | congenital	Not mapped	NA	NA	1611	462378	0	0	0	0	1611	462378
phe_755	Congenital anomalies of limbs	Congenital anomalies of limbs	Other congenital malformations of limb(s)	755	11438	452551	512	419170	224	409304	12174	1281025
phe_755_1	Congenital deformities of feet	Congenital deformities of feet	Congenital deformities of feet	755.1	10856	453133	267	419170	756	409304	11879	1281607
phe_755_3	Q87 Other specified congenital malformation syndromes affecting multiple systems	Q87 Other specified congenital malformation syndromes affecting multiple systems	Other specified congenital malformation syndromes affecting multiple systems	Q87	0	463870	149	420382	480	409382	629	1293634
phe_755_6	Other congenital anomalies of lower limb | including pelvic girdle	Other congenital anomalies of lower limb, including pelvic girdle	NA	755.6	0	463623	187	419170	0	0	187	882793
phe_755_61	Congenital hip dysplasia and deformity	Congenital hip dysplasia and deformity	Congenital deformities of hip	755.61	0	463933	122	419170	518	409304	640	1292407
phe_756	Other congenital musculoskeletal anomalies	Other congenital musculoskeletal anomalies	Congenital malformations of the musculoskeletal system, not elsewhere classified	756	1300	462689	764	419170	393	409304	2457	1291163
phe_756_1	Q79 Congenital malformations of musculoskeletal system | not elsewhere classified	Q79 Congenital malformations of musculoskeletal system, not elsewhere classified	NA	Q79	0	463864	131	420400	0	0	131	884264
phe_756_5	Congenital osteodystrophies	Congenital osteodystrophies	NA	756.5	0	463445	544	419170	0	0	544	882615
phe_757	Congenital anomalies of the integument	Congenital anomalies of the integument	NA	757	911	463078	208	419140	0	0	1119	882218
phe_758	Chromosomal anomalies and genetic disorders	Chromosomal anomalies and genetic disorders	Chromosomal abnormalities, not elsewhere classified	758	0	463650	176	419140	526	411655	702	1294445
phe_759	Other and unspecified congenital anomalies	Other and unspecified congenital anomalies	Other congenital malformations of the digestive system	759	0	463520	261	419140	1270	410911	1531	1293571
phe_759_1	Anomalies of endocrine glands | congenital	Anomalies of endocrine glands, congenital	NA	759.1	0	463904	115	419140	0	0	115	883044
phe_760	Back pain	Back pain	Low back pain	760	222333	241656	17794	402737	32845	294770	272972	939163
phe_761	Cervicalgia	Cervicalgia	Cervicalgia	761	85222	378767	2264	418267	7442	294770	94928	1091804
phe_763	Thoracic or lumbosacral neuritis or radiculitis | unspecified	Back pain	NA	760	45193	418796	17794	402737	0	0	62987	821533
phe_764	Sciatica	Sciatica	Sciatica+with lumbago	764	23944	440045	2972	415549	20699	294770	47615	1150364
phe_765	Cervical radiculitis	Cervical radiculitis	NA	765	24746	439243	633	415549	0	0	25379	854792
phe_766	Neuralgia | neuritis | and radiculitis NOS	Neuralgia, neuritis, and radiculitis NOS	Neuralgia and neuritis, unspecified	766	12627	451362	1586	415549	1539	299606	15752	1166517
phe_769	Nonallopathic lesions NEC	Not mapped	NA	NA	15156	448833	0	0	0	0	15156	448833
phe_770	Myalgia and myositis unspecified	Myalgia and myositis unspecified	Myalgia	770	27286	436703	959	419572	7958	299606	36203	1155881
phe_771	Musculoskeletal symptoms referable to limbs	Musculoskeletal symptoms referable to limbs	NA	771	1357	462632	1012	413764	0	0	2369	876396
phe_771_1	Swelling of limb	Swelling of limb	NA	771.1	9915	454074	5816	413764	0	0	15731	867838
phe_771_2	Cramp of limb	Not mapped	NA	NA	4324	459665	0	0	0	0	4324	459665
phe_772	Symptoms of the muscles	Symptoms of the muscles	NA	772	1860	462129	867	419537	0	0	2727	881666
phe_772_1	Muscular wasting and disuse atrophy	Muscular wasting and disuse atrophy	NA	772.1	1472	462517	138	419537	0	0	1610	882054
phe_772_2	Spasm of muscle	Not mapped	NA	NA	11437	452552	0	0	0	0	11437	452552
phe_772_3	Muscle weakness	Not mapped	NA	NA	37011	426978	0	0	0	0	37011	426978
phe_772_4	Rhabdomyolysis	Not mapped	NA	NA	1981	462008	0	0	0	0	1981	462008
phe_772_6	Facial weakness	Not mapped	NA	NA	906	463083	0	0	0	0	906	463083
phe_773	Pain in limb	Pain in limb	Pain in limb	773	125574	338415	7621	412910	34007	299606	167202	1050931
phe_780	Hypothermia/Chills	Hypothermia/Chills	NA	780	0	463573	257	420274	0	0	257	883847
phe_781	Symptoms involving nervous and musculoskeletal systems	Symptoms involving nervous and musculoskeletal systems	NA	781	7700	456289	9175	411353	0	0	16875	867642
phe_781_2	Abnormal posture	Not mapped	NA	NA	893	463096	0	0	0	0	893	463096
phe_782_3	Edema	Edema	NA	782.3	66043	397946	2461	417712	0	0	68504	815658
phe_782_6	Pallor and flushing	Pallor and flushing	NA	782.6	0	463238	232	417712	0	0	232	880950
phe_783	Fever of unknown origin	Fever of unknown origin	NA	783	14798	449191	5046	415485	0	0	19844	864676
phe_785	Abdominal pain	Abdominal pain	NA	785	90809	373180	47295	373236	0	0	138104	746416
phe_788	Syncope and collapse	Syncope and collapse	NA	788	35868	428121	11300	409231	0	0	47168	837352
phe_789	Nausea and vomiting	Nausea and vomiting	NA	789	30623	433366	14411	406120	0	0	45034	839486
phe_790	Nonspecific findings on examination of blood	Nonspecific findings on examination of blood	NA	790	1537	462452	235	411762	0	0	1772	874214
phe_790_1	R70 Elevated erythrocyte sedimentation rate and abnormality of plasma viscosity	R70 Elevated erythrocyte sedimentation rate and abnormality of plasma viscosity	NA	R70	0	463513	110	420421	0	0	110	883934
phe_790_6	Other abnormal blood chemistry	Other abnormal blood chemistry	NA	790.6	27461	436528	8493	411762	0	0	35954	848290
phe_791	Gangrene	Gangrene	NA	791	2092	461897	791	419740	0	0	2883	881637
phe_793	Nonspecific abnormal findings on radiological and other examination of musculoskeletal system	Nonspecific abnormal findings on radiological and other examination of musculoskeletal system	NA	793	2262	461727	181	419608	0	0	2443	881335
phe_793_2	Nonspecific abnormal findings on radiological and other examination of other intrathoracic organs (echocardiogram | etc)	Nonspecific abnormal findings on radiological and other examination of other intrathoracic organs (echocardiogram, etc)	NA	793.2	5433	458556	745	419608	0	0	6178	878164
phe_794	Abnormal results of other function studies (bladder | pancreas | placenta | spleen | etc)	Not mapped	NA	NA	1175	462814	0	0	0	0	1175	462814
phe_797	Shock	Shock	NA	797	2073	461916	203	420328	0	0	2276	882244
phe_797_1	Cardiogenic shock	Cardiogenic shock	NA	797.1	974	463015	133	420328	0	0	1107	883343
phe_798	Malaise and fatigue	Malaise and fatigue	NA	798	72013	391976	4298	416233	0	0	76311	808209
phe_798_1	Chronic fatigue syndrome	Chronic fatigue syndrome	Postviral fatigue syndrome	798.1	3973	460016	734	416233	195	382198	4902	1258447
phe_799	Debility unspecified	Not mapped	NA	NA	13739	450250	0	0	0	0	13739	450250
phe_800	Fracture of lower limb	Fracture of lower limb	Fracture of lower leg, including ankle	800	14423	449566	8266	395047	22027	352617	44716	1197230
phe_800_1	Fracture of neck of femur	Fracture of neck of femur	NA	800.1	3936	460053	1943	395047	0	0	5879	855100
phe_800_2	Fracture of unspecified part of femur	Fracture of unspecified part of femur	Fracture of femur	800.2	2762	461227	2977	395047	9489	394217	15228	1250491
phe_800_3	Fracture of tibia and fibula	Fracture of tibia and fibula	NA	800.3	5439	458550	2465	395047	0	0	7904	853597
phe_800_4	Fracture of patella	Fracture of patella	NA	800.4	1937	462052	452	395047	0	0	2389	857099
phe_801	Fracture of ankle and foot	Fracture of ankle and foot	NA	801	16827	447162	2559	395047	0	0	19386	842209
phe_801_1	Fracture of foot	Fracture of foot	NA	801.1	5948	458041	126	395047	0	0	6074	853088
phe_802	Fracture of pelvis	Fracture of pelvis	NA	802	1632	462357	916	395047	0	0	2548	857404
phe_803	Fracture of upper limb	Fracture of upper limb	NA	803	14620	449369	11355	395047	0	0	25975	844416
phe_803_1	Fracture of humerus	Fracture of humerus	NA	803.1	4372	459617	2112	395047	0	0	6484	854664
phe_803_2	Fracture of radius and ulna	Fracture of radius and ulna	NA	803.2	7477	456512	7441	395047	0	0	14918	851559
phe_803_3	Fracture of clavicle or scapula	Fracture of clavicle or scapula	NA	803.3	3203	460786	2097	395047	0	0	5300	855833
phe_804	Fracture of hand or wrist	Fracture of hand or wrist	NA	804	10516	453473	3979	395047	0	0	14495	848520
phe_805	Fracture of vertebral column without mention of spinal cord injury	Fracture of vertebral column without mention of spinal cord injury	NA	805	7871	456118	2157	395047	0	0	10028	851165
phe_807	Fracture of ribs	Fracture of ribs	NA	807	7766	456223	677	395047	0	0	8443	851270
phe_809	Fracture of unspecified bones	Fracture of unspecified bones	NA	809	7288	456701	482	395047	0	0	7770	851748
phe_817	Concussion	Concussion	NA	817	4201	459788	306	415565	0	0	4507	875353
phe_818	Intracranial hemorrhage (injury)	Intracranial hemorrhage (injury)	NA	818	2594	461395	790	415565	0	0	3384	876960
phe_819	Skull and face fracture and other intercranial injury	Skull and face fracture and other intercranial injury	NA	819	17487	446502	4865	415565	0	0	22352	862067
phe_830	Dislocation	Dislocation	NA	830	14860	449129	5424	397432	0	0	20284	846561
phe_835	Internal derangement of knee	Internal derangement of knee	NA	835	21359	442630	17832	397432	0	0	39191	840062
phe_836	Traumatic arthropathy	Traumatic arthropathy	NA	836	7017	456972	637	397432	0	0	7654	854404
phe_840	Sprains and strains	Sprains and strains	NA	840	51647	412342	566	419939	0	0	52213	832281
phe_840_2	Rotator cuff (capsule) sprain	S43 Dislocation, sprain and strain of joints and ligaments of shoulder girdle	NA	S43	9873	454116	576	419955	0	0	10449	874071
phe_840_3	Joint/ligament sprain	S83 Dislocation, sprain and strain of joints and ligaments of knee	NA	S83	10062	453927	864	419667	0	0	10926	873594
phe_841	Sprains and strains of back and neck	Sprains and strains	NA	840	9649	454340	566	419939	0	0	10215	874279
phe_842	Other sprains and strains	Not mapped	NA	NA	3341	460648	0	0	0	0	3341	460648
phe_850	Hemorrhage or hematoma complicating a procedure	Hemorrhage or hematoma complicating a procedure	NA	850	3909	460080	6359	390518	0	0	10268	850598
phe_851	Complications of transplants and reattached limbs	Complications of transplants and reattached limbs	NA	851	4489	459500	21709	390518	0	0	26198	850018
phe_853	Complication of colostomy or enterostomy	Complication of colostomy or enterostomy	NA	853	0	463255	624	390518	0	0	624	853773
phe_854	Complications of cardiac/vascular device | implant | and graft	Complications of cardiac/vascular device, implant, and graft	NA	854	6606	457383	3057	390518	0	0	9663	847901
phe_857	Mechanical complication of unspecified genitourinary device | implant | and graft	Mechanical complication of unspecified genitourinary device, implant, and graft	NA	857	2773	461216	1576	390518	0	0	4349	851734
phe_858	Complication of internal orthopedic device	Complication of internal orthopedic device	NA	858	7410	456579	6262	390518	0	0	13672	847097
phe_859	Complication due to other implant and internal device	Complication due to other implant and internal device	NA	859	2416	461573	4879	390518	0	0	7295	852091
phe_870	Open wounds of head; neck; and trunk	Open wounds of head; neck; and trunk	NA	870	13639	450350	12193	400468	0	0	25832	850818
phe_870_1	Open wound or laceration of eye or eyelid	Open wound or laceration of eye or eyelid	NA	870.1	1167	462822	3372	400468	0	0	4539	863290
phe_870_2	Open wound of ear	Open wound of ear	NA	870.2	0	463626	1838	400468	0	0	1838	864094
phe_870_3	Other open wound of head and face	Other open wound of head and face	NA	870.3	2733	461256	4204	400468	0	0	6937	861724
phe_870_4	Open wound of nose and sinus	Open wound of nose and sinus	NA	870.4	0	463650	305	400468	0	0	305	864118
phe_870_6	Open wound of neck	Open wound of neck	NA	870.6	0	463786	224	400468	0	0	224	864254
phe_870_8	Open wound of genital organs	Open wound of genital organs	NA	870.8	0	463705	438	400468	0	0	438	864173
phe_871	Open wounds of extremities	Open wounds of extremities	NA	871	27211	436778	7886	400468	0	0	35097	837246
phe_871_1	Open wound of hand except finger(s)	Open wound of hand except finger(s)	NA	871.1	2588	461401	112	400468	0	0	2700	861869
phe_871_2	Open wound of finger(s)	Open wound of finger(s)	NA	871.2	4834	459155	113	400468	0	0	4947	859623
phe_871_3	Open wound of foot except toe(s) alone	Open wound of foot except toe(s) alone	NA	871.3	4891	459098	333	400468	0	0	5224	859566
phe_871_4	Open wound of toe(s)	Open wound of toe(s)	NA	871.4	2203	461786	196	400468	0	0	2399	862254
phe_872	Traumatic amputation	Traumatic amputation	NA	872	4408	459581	937	400468	0	0	5345	860049
phe_873	Broken tooth	Not mapped	NA	NA	2065	461924	0	0	0	0	2065	461924
phe_874	Complication of amputation stump	Complication of amputation stump	NA	874	1890	462099	207	400468	0	0	2097	862567
phe_875	Non-healing surgical wound	Not mapped	NA	NA	3424	460565	0	0	0	0	3424	460565
phe_876	Posttraumatic wound infection	Not mapped	NA	NA	1013	462976	0	0	0	0	1013	462976
phe_907	Injuries to the nervous system	Injuries to the nervous system	NA	907	5550	458439	1483	418912	0	0	7033	877351
phe_910	Superficial injury | infected	Superficial injury, infected	NA	910	0	463566	146	420385	0	0	146	883951
phe_911	Blister	Not mapped	NA	NA	2254	461735	0	0	0	0	2254	461735
phe_912	Insect bite	Not mapped	NA	NA	3744	460245	0	0	0	0	3744	460245
phe_913	Toxic effect of venom	Toxic effect of venom	NA	913	0	462989	139	420385	0	0	139	883374
phe_915	Superficial injury without mention of infection	Superficial injury without mention of infection	NA	915	17060	446929	6398	413230	0	0	23458	860159
phe_916	Contusion	Contusion	NA	916	23097	440892	2017	418514	0	0	25114	859406
phe_930	Allergic reaction to food	Allergic reaction to food	Dermatitis due to ingested food	930	1257	462732	219	412489	1124	367046	2600	1242267
phe_931	Contact dermatitis and other eczema due to plants [except food]	Not mapped	NA	NA	1985	462004	0	0	0	0	1985	462004
phe_938	Dermatitis due to solar radiation	Dermatitis due to solar radiation	NA	938	12500	451489	3334	412489	0	0	15834	863978
phe_938_2	Chronic dermatitis due to solar radiation	Chronic dermatitis due to solar radiation	NA	938.2	0	456668	3190	412489	0	0	3190	869157
phe_939	Atopic/contact dermatitis due to other or unspecified	Atopic/contact dermatitis due to other or unspecified	Atopic dermatitis	939	67147	396842	2904	412489	15208	367046	85259	1176377
phe_941	Adverse reaction to serum or vaccine	Adverse reaction to serum or vaccine	NA	941	0	463900	322	412489	0	0	322	876389
phe_942	Y65 Other misadventures during surgical and medical care	Y65 Other misadventures during surgical and medical care	NA	Y65	0	463912	102	420429	0	0	102	884341
phe_946	Anaphylactic shock NOS	Anaphylactic shock NOS	Anaphylactic shock due to adverse effect of correct drug or medication properly administered	946	1697	462292	657	412489	336	411845	2690	1286626
phe_947	Urticaria	Urticaria	Urticaria	947	5398	458591	461	412489	11187	398204	17046	1269284
phe_949	Allergies | other	Allergies, other	Pollen allergy	949	11520	452469	490	412489	6851	402286	18861	1267244
phe_952	Spinal cord injury without evidence of spinal bone injury	Spinal cord injury without evidence of spinal bone injury	NA	952	1896	462093	153	420378	0	0	2049	882471
phe_958	Certain early complications of trauma or procedure	Certain early complications of trauma or procedure	NA	958	917	463072	649	419882	0	0	1566	882954
phe_958_2	Traumatic and surgical subcutaneous emphysema	Traumatic and surgical subcutaneous emphysema	NA	958.2	0	463860	108	419882	0	0	108	883742
phe_960	Poisoning by antibiotics	Poisoning by antibiotics	NA	960	2589	461400	23061	383239	0	0	25650	844639
phe_960_2	Allergy/adverse effect of penicillin	Allergy/adverse effect of penicillin	NA	960.2	1770	462219	20021	383239	0	0	21791	845458
phe_961	Poisoning by other anti-infectives	Poisoning by other anti-infectives	NA	961	0	463816	521	383239	0	0	521	847055
phe_961_1	Poisoning/allergy of sulfonamides	Poisoning/allergy of sulfonamides	NA	961.1	0	463590	1053	383239	0	0	1053	846829
phe_962	Poisoning by hormones and synthetic substitutes	Poisoning by hormones and synthetic substitutes	NA	962	1278	462711	610	383239	0	0	1888	845950
phe_962_3	Hormones and synthetic substitutes causing adverse effects in therapeutic use	Hormones and synthetic substitutes causing adverse effects in therapeutic use	NA	962.3	0	463468	431	383239	0	0	431	846707
phe_963	Poisoning by primarily systemic agents	Poisoning by primarily systemic agents	NA	963	2038	461951	3215	383239	0	0	5253	845190
phe_963_1	Antineoplastic and immunosuppressive drugs causing adverse effects	Not mapped	NA	NA	1896	462093	0	0	0	0	1896	462093
phe_964	Poisoning by agents primarily affecting blood constituents	Poisoning by agents primarily affecting blood constituents	NA	964	1180	462809	473	383239	0	0	1653	846048
phe_964_1	Anticoagulants causing adverse effects	Anticoagulants causing adverse effects	NA	964.1	1083	462906	344	383239	0	0	1427	846145
phe_965	Poisoning by analgesics | antipyretics | and antirheumatics	Poisoning by analgesics, antipyretics, and antirheumatics	NA	965	716	463273	7832	383239	0	0	8548	846512
phe_965_1	Opiates and related narcotics causing adverse effects in therapeutic use	Opiates and related narcotics causing adverse effects in therapeutic use	NA	965.1	1161	462828	1723	383239	0	0	2884	846067
phe_965_3	Salicylates causing adverse effects in therapeutic use	Salicylates causing adverse effects in therapeutic use	NA	965.3	0	463930	463	383239	0	0	463	847169
phe_966	Poisoning by anticonvulsants and anti-Parkinsonism drugs	Poisoning by anticonvulsants and anti-Parkinsonism drugs	NA	966	0	463517	733	383239	0	0	733	846756
phe_967	Adverse effects of sedatives or other central nervous system depressants and anesthetics	Adverse effects of sedatives or other central nervous system depressants and anesthetics	NA	967	0	463319	842	383239	0	0	842	846558
phe_969	Poisoning by psychotropic agents	Poisoning by psychotropic agents	NA	969	2117	461872	2337	383239	0	0	4454	845111
phe_971	Poisoning by drugs primarily affecting the autonomic nervous system	Poisoning by drugs primarily affecting the autonomic nervous system	NA	971	0	463869	654	383239	0	0	654	847108
phe_972	Poisoning by agents primarily affecting the cardiovascular system	Poisoning by agents primarily affecting the cardiovascular system	NA	972	843	463146	1093	383239	0	0	1936	846385
phe_973	Poisoning by agents primarily affecting the gastrointestinal system	Poisoning by agents primarily affecting the gastrointestinal system	NA	973	0	463968	270	383239	0	0	270	847207
phe_974	Poisoning by water | mineral | and uric acid metabolism drugs	Poisoning by water, mineral, and uric acid metabolism drugs	NA	974	0	463851	152	383239	0	0	152	847090
phe_977	Personal history of allergy to medicinal agents	Not mapped	NA	NA	541	463448	0	0	0	0	541	463448
phe_979	Adverse drug events and drug allergies	Adverse drug events and drug allergies	NA	979	8203	455786	585	383239	0	0	8788	839025
phe_980	Encounter for long-term (current) use of antibiotics	Not mapped	NA	NA	2619	461370	0	0	0	0	2619	461370
phe_981	Toxic effect of (non-ethyl) alcohol and petroleum and other solvents	Toxic effect of (non-ethyl) alcohol and petroleum and other solvents	Toxic effect of ethanol	981	0	463751	1143	419038	1321	410860	2464	1293649
phe_987	Toxic effect of other gases | fumes | or vapors	Toxic effect of other gases, fumes, or vapors	NA	987	0	463945	116	419038	0	0	116	882983
phe_989	Toxic effect of other substances | chiefly nonmedicinal as to source	Not mapped	NA	NA	958	463031	0	0	0	0	958	463031
phe_990	Effects radiation NOS	Effects radiation NOS	NA	990	6438	457551	4786	415744	0	0	11224	873295
phe_994	Sepsis and SIRS	Septicemia	NA	38	17096	446893	5845	401597	0	0	22941	848490
phe_994_1	Systemic inflammatory response syndrome (SIRS)	Not mapped	NA	NA	1159	462830	0	0	0	0	1159	462830
phe_994_2	Sepsis	Septicemia	NA	38	15755	448234	5845	401597	0	0	21600	849831
phe_994_21	Septic shock	Not mapped	NA	NA	2482	461507	0	0	0	0	2482	461507
phe_1000	Burns	Burns	NA	1000	4723	459266	675	419856	0	0	5398	879122
phe_1001	Foreign body injury	Foreign body injury	NA	1001	6516	457473	1464	419067	0	0	7980	876540
phe_1002	Symptoms concerning nutrition | metabolism | and development	Symptoms concerning nutrition, metabolism, and development	NA	1002	24120	439869	7469	413062	0	0	31589	852931
phe_1004	Other signs and symptoms involving emotional state	Other signs and symptoms involving emotional state	NA	1004	3910	460079	568	419963	0	0	4478	880042
phe_1005	Other symptoms	Other symptoms	NA	1005	82813	381176	1684	418847	0	0	84497	800023
phe_1006	Crushing injury	Crushing injury	NA	1006	0	463114	666	419865	0	0	666	882979
phe_1007	Injury to blood vessels	Injury to blood vessels	NA	1007	0	463336	324	420207	0	0	324	883543
phe_1008	Crushing or internal injury to organs	Crushing or internal injury to organs	NA	1008	2476	461513	1284	419247	0	0	3760	880760
phe_1009	Injury | NOS	Injury, NOS	NA	1009	34529	429460	8991	411540	0	0	43520	841000
phe_1010	Other tests	Other tests	NA	1010	419362	44627	20355	400176	0	0	439717	444803
phe_1010_1	Z11 Special screening examination for infectious and parasitic diseases	Z11 Special screening examination for infectious and parasitic diseases	NA	Z11	19270	444719	759	419772	0	0	20029	864491
phe_1010_2	screening for malignant neoplasms	Not mapped	NA	NA	62733	401256	0	0	0	0	62733	401256
phe_1010_3	screening for other diseases and disorders	Not mapped	NA	NA	159728	304261	0	0	0	0	159728	304261
phe_1010_5	Z22 Carrier of infectious disease	Z22 Carrier of infectious disease	NA	Z22	243866	220123	1472	419059	0	0	245338	639182
phe_1010_6	Z36 Antenatal screening	Z36 Antenatal screening	NA	Z36	5167	458822	1293	419238	0	0	6460	878060
phe_1010_7	Z71 Persons encountering health services for other counselling and medical advice | not elsewhere classified	Z71 Persons encountering health services for other counselling and medical advice, not elsewhere classified	NA	Z71	380882	83107	1570	418961	0	0	382452	502068
phe_1011	Complications of surgical and medical procedures	Complications of surgical and medical procedures	NA	1011	10867	453122	4890	415641	0	0	15757	868763
phe_1012	Late effect	Not mapped	NA	NA	853	463136	0	0	0	0	853	463136
phe_1013	Asphyxia and hypoxemia	Asphyxia and hypoxemia	NA	1013	15153	448836	337	420194	0	0	15490	869030
phe_1014	Effects of heat | cold and air pressure	Effects of heat, cold and air pressure	NA	1014	1246	462743	341	420190	0	0	1587	882933
phe_1015	Effects of other external causes	Effects of other external causes	NA	1015	29208	434781	4920	415611	0	0	34128	850392
phe_1019	Other ill-defined and unknown causes of morbidity and mortality	Other ill-defined and unknown causes of morbidity and mortality	NA	1019	23748	440241	18014	402517	0	0	41762	842758
phe_1089	Z89 Acquired absence of limb	Z89 Acquired absence of limb	NA	Z89	5444	458545	598	419933	0	0	6042	878478
phe_1090	Acquired absence of organs	Not mapped	NA	NA	8840	455149	0	0	0	0	8840	455149
phe_1100	Family history	Family history	NA	1100	96574	367415	2933	417598	0	0	99507	785013
A1C_Max	HbA1c measurement	Glycated haemoglobin (HbA1c)	NA	30750	429670	0	400837	0	0	0	830507	0
A1C_Max_INT	HbA1c measurement	Glycated haemoglobin (HbA1c)	NA	30750	429670	0	400837	0	0	0	830507	0
A1C_Mean	HbA1c measurement	Glycated haemoglobin (HbA1c)	NA	30750	429670	0	400837	0	0	0	830507	0
A1C_Mean_INT	HbA1c measurement	Glycated haemoglobin (HbA1c)	NA	30750	429670	0	400837	0	0	0	830507	0
A1C_Min	HbA1c measurement	Glycated haemoglobin (HbA1c)	NA	30750	429670	0	400837	0	0	0	830507	0
A1C_Min_INT	HbA1c measurement	Glycated haemoglobin (HbA1c)	NA	30750	429670	0	400837	0	0	0	830507	0
Albumin_Max	serum albumin measurement	Albumin	NA	30600	438231	0	367192	0	0	0	805423	0
Albumin_Max_INT	serum albumin measurement	Albumin	NA	30600	438231	0	367192	0	0	0	805423	0
Albumin_Mean	serum albumin measurement	Albumin	NA	30600	438231	0	367192	0	0	0	805423	0
Albumin_Mean_INT	serum albumin measurement	Albumin	NA	30600	438231	0	367192	0	0	0	805423	0
Albumin_Min	serum albumin measurement	Albumin	NA	30600	438231	0	367192	0	0	0	805423	0
Albumin_Min_INT	serum albumin measurement	Albumin	NA	30600	438231	0	367192	0	0	0	805423	0
Alk_Phosp	Alkaline phosphatase	Alkaline phosphatase	NA	30610	0	0	400988	0	0	0	400988	0
ALT_Max	serum alanine aminotransferase measurement	Alanine aminotransferase	NA	30620	448613	0	400822	0	0	0	849435	0
ALT_Max_INT	serum alanine aminotransferase measurement	Alanine aminotransferase	NA	30620	448613	0	400822	0	0	0	849435	0
ALT_Mean	serum alanine aminotransferase measurement	Alanine aminotransferase	NA	30620	448613	0	400822	0	0	0	849435	0
ALT_Mean_INT	serum alanine aminotransferase measurement	Alanine aminotransferase	NA	30620	448613	0	400822	0	0	0	849435	0
ALT_Min	serum alanine aminotransferase measurement	Alanine aminotransferase	NA	30620	448613	0	400822	0	0	0	849435	0
ALT_Min_INT	serum alanine aminotransferase measurement	Alanine aminotransferase	NA	30620	448613	0	400822	0	0	0	849435	0
Apolipo_A	Apolipoprotein A	Apolipoprotein A	NA	30630	0	0	364987	0	0	0	364987	0
Apolipo_B	Apolipoprotein B	Apolipoprotein B	NA	30640	0	0	399003	0	0	0	399003	0
AST_Max	aspartate aminotransferase measurement	Aspartate aminotransferase	NA	30650	440650	0	399482	0	0	0	840132	0
AST_Max_INT	aspartate aminotransferase measurement	Aspartate aminotransferase	NA	30650	440650	0	399482	0	0	0	840132	0
AST_Mean	aspartate aminotransferase measurement	Aspartate aminotransferase	NA	30650	440650	0	399482	0	0	0	840132	0
AST_Mean_INT	aspartate aminotransferase measurement	Aspartate aminotransferase	NA	30650	440650	0	399482	0	0	0	840132	0
AST_Min	aspartate aminotransferase measurement	Aspartate aminotransferase	NA	30650	440650	0	399482	0	0	0	840132	0
AST_Min_INT	aspartate aminotransferase measurement	Aspartate aminotransferase	NA	30650	440650	0	399482	0	0	0	840132	0
Baso_Abs_Max_INT	basophil count	Basophill count	NA	30160	229512	0	407277	0	0	0	636789	0
Baso_Abs_Mean_INT	basophil count	Basophill count	NA	30160	229512	0	407277	0	0	0	636789	0
Baso_Abs_Min_INT	basophil count	Basophill count	NA	30160	229512	0	407277	0	0	0	636789	0
Baso_Fra_Max	basophil percentage of leukocytes	Basophill percentage	NA	30220	307557	0	407282	0	0	0	714839	0
Baso_Fra_Max_INT	basophil percentage of leukocytes	Basophill percentage	NA	30220	307557	0	407282	0	0	0	714839	0
Baso_Fra_Mean_INT	basophil percentage of leukocytes	Basophill percentage	NA	30220	307557	0	407282	0	0	0	714839	0
Baso_Fra_Min_INT	basophil percentage of leukocytes	Basophill percentage	NA	30220	307557	0	407282	0	0	0	714839	0
Bicarbonate_Max	blood bicarbonate measurement	Not mapped	NA	NA	447109	0	0	0	0	0	447109	0
Bicarbonate_Max_INT	blood bicarbonate measurement	Not mapped	NA	NA	447109	0	0	0	0	0	447109	0
Bicarbonate_Mean	blood bicarbonate measurement	Not mapped	NA	NA	447109	0	0	0	0	0	447109	0
Bicarbonate_Mean_INT	blood bicarbonate measurement	Not mapped	NA	NA	447109	0	0	0	0	0	447109	0
Bicarbonate_Min	blood bicarbonate measurement	Not mapped	NA	NA	447109	0	0	0	0	0	447109	0
Bicarbonate_Min_INT	blood bicarbonate measurement	Not mapped	NA	NA	447109	0	0	0	0	0	447109	0
BNP_Max	BNP measurement	Not mapped	NA	NA	64458	0	0	0	0	0	64458	0
BNP_Max_INT	BNP measurement	Not mapped	NA	NA	64458	0	0	0	0	0	64458	0
BNP_Mean	BNP measurement	Not mapped	NA	NA	64458	0	0	0	0	0	64458	0
BNP_Mean_INT	BNP measurement	Not mapped	NA	NA	64458	0	0	0	0	0	64458	0
BNP_Min	BNP measurement	Not mapped	NA	NA	64458	0	0	0	0	0	64458	0
BNP_Min_INT	BNP measurement	Not mapped	NA	NA	64458	0	0	0	0	0	64458	0
BUN_BSP_Max	blood urea nitrogen measurement	Urea	NA	30670	450867	0	400687	0	0	0	851554	0
BUN_BSP_Max_INT	blood urea nitrogen measurement	Urea	NA	30670	450867	0	400687	0	0	0	851554	0
BUN_BSP_Mean	blood urea nitrogen measurement	Urea	NA	30670	450867	0	400687	0	0	0	851554	0
BUN_BSP_Mean_INT	blood urea nitrogen measurement	Urea	NA	30670	450867	0	400687	0	0	0	851554	0
BUN_BSP_Min	blood urea nitrogen measurement	Urea	NA	30670	450867	0	400687	0	0	0	851554	0
BUN_BSP_Min_INT	blood urea nitrogen measurement	Urea	NA	30670	450867	0	400687	0	0	0	851554	0
CaBrstMed	Take medication for breast cancer?	Not mapped	NA	NA	1097	321634	0	0	0	0	1097	321634
CaColonMed	Takes medication for colon cancer/rectal cancer?	Not mapped	NA	NA	1487	321244	0	0	0	0	1487	321244
Calcium_mg_Max	calcium measurement	Calcium	NA	30680	319445	0	367050	0	0	0	686495	0
Calcium_mg_Max_INT	calcium measurement	Calcium	NA	30680	319445	0	367050	0	0	0	686495	0
Calcium_mg_Mean	calcium measurement	Calcium	NA	30680	319445	0	367050	0	0	0	686495	0
Calcium_mg_Mean_INT	calcium measurement	Calcium	NA	30680	319445	0	367050	0	0	0	686495	0
Calcium_mg_Min	calcium measurement	Calcium	NA	30680	319445	0	367050	0	0	0	686495	0
Calcium_mg_Min_INT	calcium measurement	Calcium	NA	30680	319445	0	367050	0	0	0	686495	0
CaLungMed	Takes medication for lung cancer?	Not mapped	NA	NA	1664	321067	0	0	0	0	1664	321067
CaOthMed	Takes medication for other cancer?	Not mapped	NA	NA	6249	316482	0	0	0	0	6249	316482
CaSkinMed	Takes medication for skin cancer?	Not mapped	NA	NA	5780	316951	0	0	0	0	5780	316951
Chloride_BSP_Max	chloride measurement	Not mapped	NA	NA	447147	0	0	0	0	0	447147	0
Chloride_BSP_Max_INT	chloride measurement	Not mapped	NA	NA	447147	0	0	0	0	0	447147	0
Chloride_BSP_Mean	chloride measurement	Not mapped	NA	NA	447147	0	0	0	0	0	447147	0
Chloride_BSP_Mean_INT	chloride measurement	Not mapped	NA	NA	447147	0	0	0	0	0	447147	0
Chloride_BSP_Min	chloride measurement	Not mapped	NA	NA	447147	0	0	0	0	0	447147	0
Chloride_BSP_Min_INT	chloride measurement	Not mapped	NA	NA	447147	0	0	0	0	0	447147	0
Cigars	Cigars	Type of tobacco currently smoked	NA	3446	0	160044	2325	29929	0	0	2325	189973
CircCADMed	Takes medication for coronary artery/ coronary heart disease?	Not mapped	NA	NA	45492	277239	0	0	0	0	45492	277239
CircCHFMed	Takes medication for congestive heart failure?	Not mapped	NA	NA	17426	305305	0	0	0	0	17426	305305
CircCholMed	Takes medication for high cholesterol?	Not mapped	NA	NA	153002	169729	0	0	0	0	153002	169729
CircClotMed	Takes medication for blood clot/ pulmonary embolism/ deep vein thrombosis (DVT)?	Not mapped	NA	NA	8094	314637	0	0	0	0	8094	314637
CircHrtAtkMed	Takes medication for heart attack?	Not mapped	NA	NA	34286	288445	0	0	0	0	34286	288445
CircHTNMed	Takes medication for high blood pressure?	Not mapped	NA	NA	182928	139803	0	0	0	0	182928	139803
CircOthMed	Takes medication for circulatory problem?	Not mapped	NA	NA	18876	303855	0	0	0	0	18876	303855
CircPVDMed	Takes medication for peripheral vascular disease?	Not mapped	NA	NA	11206	311525	0	0	0	0	11206	311525
CircStrk	Stroke	Not mapped	STROKE	NA	18708	304023	0	0	43132	297867	61840	601890
CircStrkMed	Takes medication for stroke?	Not mapped	NA	NA	14037	308694	0	0	0	0	14037	308694
CircTIAMed	Takes medication for transient ischemic attack (TIA)?	Not mapped	NA	NA	9482	313249	0	0	0	0	9482	313249
CKMB_Abs_Max	CKMB Abs	Not mapped	NA	NA	96255	0	0	0	0	0	96255	0
CKMB_Abs_Max_INT	CKMB Abs	Not mapped	NA	NA	96255	0	0	0	0	0	96255	0
CKMB_Abs_Mean	CKMB Abs	Not mapped	NA	NA	96255	0	0	0	0	0	96255	0
CKMB_Abs_Mean_INT	CKMB Abs	Not mapped	NA	NA	96255	0	0	0	0	0	96255	0
CKMB_Abs_Min	CKMB Abs	Not mapped	NA	NA	96255	0	0	0	0	0	96255	0
Creat	Creatinine	Creatinine	NA	30700	0	0	400761	0	0	0	400761	0
Creat_BSP_Max	Creat total	Not mapped	NA	NA	451495	0	0	0	0	0	451495	0
Creat_BSP_Max_INT	Creat total	Not mapped	NA	NA	451495	0	0	0	0	0	451495	0
Creat_BSP_Mean_INT	Creat total	Not mapped	NA	NA	451495	0	0	0	0	0	451495	0
Creat_BSP_Min_INT	Creat total	Not mapped	NA	NA	451495	0	0	0	0	0	451495	0
CRP_L_Max	C-reactive protein measurement	C-reactive protein	NA	30710	69363	0	400094	0	0	0	469457	0
CRP_L_Max_INT	C-reactive protein measurement	C-reactive protein	NA	30710	69363	0	400094	0	0	0	469457	0
CRP_L_Mean	C-reactive protein measurement	C-reactive protein	NA	30710	69363	0	400094	0	0	0	469457	0
CRP_L_Mean_INT	C-reactive protein measurement	C-reactive protein	NA	30710	69363	0	400094	0	0	0	469457	0
CRP_L_Min	C-reactive protein measurement	C-reactive protein	NA	30710	79292	0	400094	0	0	0	479386	0
CRP_L_Min_INT	C-reactive protein measurement	C-reactive protein	NA	30710	69363	0	400094	0	0	0	469457	0
Cystatin_C	Cystatin C	Cystatin C	NA	30720	0	0	400940	0	0	0	400940	0
Dir_bilirubin	Direct bilirubin	Direct bilirubin	NA	30660	0	0	340934	0	0	0	340934	0
DoApneaMed	Takes medication for Sleep apnea?	Not mapped	NA	NA	24525	298206	0	0	0	0	24525	298206
DoAsthMed	Takes medication for asthma?	Not mapped	NA	NA	19021	303710	0	0	0	0	19021	303710
DoDMMed	Takes medication for Diabetes/sugar?	Not mapped	NA	NA	68358	254373	0	0	0	0	68358	254373
DoLiverMed	Takes medication for liver condition (ex. Cirrhosis)?	Not mapped	NA	NA	2637	320094	0	0	0	0	2637	320094
DoLung	Chronic lung diseases including COPD, Emphysema and Bronchitis	Not mapped	COPD	NA	39312	283419	0	0	20066	338303	59378	621722
DoLungMed	Takes medication for Chronic lung diseases including COPD, Emphysema and Bronchitis?	Not mapped	NA	NA	26829	295902	0	0	0	0	26829	295902
DoSkinMed	Takes medication for Skin condition (ex. Eczema, Psoriasis)?	Not mapped	NA	NA	18257	304474	0	0	0	0	18257	304474
DoThyMed	Takes medication for Thyroid problems?	Not mapped	NA	NA	26843	295888	0	0	0	0	26843	295888
eGFR_Max	glomerular filtration rate	Estimated glomerular filtration rate, cystain C	NA	eGFRcreacys	442250	0	401582	0	0	0	843832	0
eGFR_Max_INT	glomerular filtration rate	Estimated glomerular filtration rate, cystain C	NA	eGFRcreacys	442250	0	401582	0	0	0	843832	0
eGFR_Mean	glomerular filtration rate	Estimated glomerular filtration rate, cystain C	NA	eGFRcreacys	442250	0	401582	0	0	0	843832	0
eGFR_Mean_INT	glomerular filtration rate	Estimated glomerular filtration rate, cystain C	NA	eGFRcreacys	442250	0	401582	0	0	0	843832	0
eGFR_Min	glomerular filtration rate	Estimated glomerular filtration rate, cystain C	NA	eGFRcreacys	442250	0	401582	0	0	0	843832	0
eGFR_Min_INT	glomerular filtration rate	Estimated glomerular filtration rate, cystain C	NA	eGFRcreacys	442250	0	401582	0	0	0	843832	0
Eos_Abs_Max_INT	eosinophil count	Eosinophill count	NA	30150	402409	0	407277	0	0	0	809686	0
Eos_Abs_Mean_INT	eosinophil count	Eosinophill count	NA	30150	402409	0	407277	0	0	0	809686	0
Eos_Abs_Min_INT	eosinophil count	Eosinophill count	NA	30150	402409	0	407277	0	0	0	809686	0
Eos_Fra_Max	eosinophil percentage of leukocytes	Eosinophill percentage	NA	30210	422014	0	407282	0	0	0	829296	0
Eos_Fra_Max_INT	eosinophil percentage of leukocytes	Eosinophill percentage	NA	30210	422014	0	407282	0	0	0	829296	0
Eos_Fra_Mean	eosinophil percentage of leukocytes	Eosinophill percentage	NA	30210	422014	0	407282	0	0	0	829296	0
Eos_Fra_Mean_INT	eosinophil percentage of leukocytes	Eosinophill percentage	NA	30210	422014	0	407282	0	0	0	829296	0
Eos_Fra_Min	eosinophil percentage of leukocytes	Eosinophill percentage	NA	30210	422014	0	407282	0	0	0	829296	0
Eos_Fra_Min_INT	eosinophil percentage of leukocytes	Eosinophill percentage	NA	30210	422014	0	407282	0	0	0	829296	0
ESR_Max	blood sedimentation	Not mapped	NA	NA	139928	0	0	0	0	0	139928	0
ESR_Max_INT	blood sedimentation	Not mapped	NA	NA	139928	0	0	0	0	0	139928	0
ESR_Mean	blood sedimentation	Not mapped	NA	NA	139928	0	0	0	0	0	139928	0
ESR_Mean_INT	blood sedimentation	Not mapped	NA	NA	139928	0	0	0	0	0	139928	0
ESR_Min	blood sedimentation	Not mapped	NA	NA	139928	0	0	0	0	0	139928	0
ESR_Min_INT	blood sedimentation	Not mapped	NA	NA	139928	0	0	0	0	0	139928	0
Ferritin_Max	ferritin measurement	Not mapped	NA	NA	227742	0	0	0	0	0	227742	0
Ferritin_Max_INT	ferritin measurement	Not mapped	NA	NA	227742	0	0	0	0	0	227742	0
Ferritin_Mean	ferritin measurement	Not mapped	NA	NA	227742	0	0	0	0	0	227742	0
Ferritin_Mean_INT	ferritin measurement	Not mapped	NA	NA	227742	0	0	0	0	0	227742	0
Ferritin_Min	ferritin measurement	Not mapped	NA	NA	227742	0	0	0	0	0	227742	0
Ferritin_Min_INT	ferritin measurement	Not mapped	NA	NA	227742	0	0	0	0	0	227742	0
G_gtf	Gamma glutamyltransferase	Gamma glutamyltransferase	NA	30730	0	0	400751	0	0	0	400751	0
GICeliacMed	Takes medication for celiac disease/sprue?	Not mapped	NA	NA	850	321881	0	0	0	0	850	321881
GICrohn	Crohn?s Disease	K50 Crohn's disease [regional enteritis]	NA	K50	2302	320429	1978	418553	0	0	4280	738982
GICrohnMed	Takes medication for crohn's disease?	Not mapped	NA	NA	1992	320739	0	0	0	0	1992	320739
GIIBSMed	Takes medication for irritable bowel syndrome (IBS)?	Not mapped	NA	NA	6285	316446	0	0	0	0	6285	316446
GIObstMed	Takes medication for bowel obstruction?	Not mapped	NA	NA	3037	319694	0	0	0	0	3037	319694
GIOthMed	Takes medication for other digestive system problems?	Not mapped	NA	NA	7974	314757	0	0	0	0	7974	314757
GIPolyp	Colon Polyps	Benign neoplasm of colon	NA	208	75203	247528	26135	391047	0	0	101338	638575
GIPolypMed	Takes medication for colon polyps?	Not mapped	NA	NA	4450	318281	0	0	0	0	4450	318281
GIRefluxMed	Takes medication for acid reflux/GERD?	Not mapped	NA	NA	87797	234934	0	0	0	0	87797	234934
GIUCMed	Takes medication for ulcerative colitis?	Not mapped	NA	NA	2679	320052	0	0	0	0	2679	320052
GIUlcerMed	Takes medication for peptic ulcers?	Not mapped	NA	NA	11124	317193	0	0	0	0	11124	317193
Glucose_Fasting_Max	fasting blood glucose measurement	Not mapped	NA	NA	16316	0	0	0	0	0	16316	0
Glucose_Fasting_Max_INT	fasting blood glucose measurement	Not mapped	NA	NA	16316	0	0	0	0	0	16316	0
Glucose_Fasting_Mean	fasting blood glucose measurement	Not mapped	NA	NA	16316	0	0	0	0	0	16316	0
Glucose_Fasting_Mean_INT	fasting blood glucose measurement	Not mapped	NA	NA	16316	0	0	0	0	0	16316	0
Glucose_Fasting_Min	fasting blood glucose measurement	Not mapped	NA	NA	16316	0	0	0	0	0	16316	0
Glucose_Fasting_Min_INT	fasting blood glucose measurement	Not mapped	NA	NA	16316	0	0	0	0	0	16316	0
Glucose_FS_Max	Glucose - finger stick	Not mapped	NA	NA	154205	0	0	0	0	0	154205	0
Glucose_FS_Max_INT	Glucose - finger stick	Not mapped	NA	NA	154205	0	0	0	0	0	154205	0
Glucose_FS_Mean	Glucose - finger stick	Not mapped	NA	NA	154205	0	0	0	0	0	154205	0
Glucose_FS_Mean_INT	Glucose - finger stick	Not mapped	NA	NA	154205	0	0	0	0	0	154205	0
Glucose_FS_Min	Glucose - finger stick	Not mapped	NA	NA	154205	0	0	0	0	0	154205	0
Glucose_FS_Min_INT	Glucose - finger stick	Not mapped	NA	NA	154205	0	0	0	0	0	154205	0
Glucose_Max	glucose measurement	Glucose	NA	30740	451154	0	366759	0	0	0	817913	0
Glucose_Max_INT	glucose measurement	Glucose	NA	30740	451154	0	366759	0	0	0	817913	0
Glucose_Mean	glucose measurement	Glucose	NA	30740	451154	0	366759	0	0	0	817913	0
Glucose_Mean_INT	glucose measurement	Glucose	NA	30740	451154	0	366759	0	0	0	817913	0
Glucose_Min	glucose measurement	Glucose	NA	30740	451154	0	366759	0	0	0	817913	0
Glucose_Min_INT	glucose measurement	Glucose	NA	30740	451154	0	366759	0	0	0	817913	0
HCT_Max	hematocrit	Not mapped	NA	NA	449596	0	0	0	0	0	449596	0
HCT_Max_INT	hematocrit	Not mapped	NA	NA	449596	0	0	0	0	0	449596	0
HCT_Mean	hematocrit	Not mapped	NA	NA	449596	0	0	0	0	0	449596	0
HCT_Mean_INT	hematocrit	Not mapped	NA	NA	449596	0	0	0	0	0	449596	0
HCT_Min	hematocrit	Not mapped	NA	NA	449596	0	0	0	0	0	449596	0
HCT_Min_INT	hematocrit	Not mapped	NA	NA	449596	0	0	0	0	0	449596	0
HCV_RNAVL_Max	Hepatitis C lab test RNA viral load test	Not mapped	NA	NA	12949	0	0	0	0	0	12949	0
HCV_RNAVL_Max_INT	Hepatitis C lab test RNA viral load test	Not mapped	NA	NA	12949	0	0	0	0	0	12949	0
HCV_RNAVL_Mean	Hepatitis C lab test RNA viral load test	Not mapped	NA	NA	12949	0	0	0	0	0	12949	0
HCV_RNAVL_Mean_INT	Hepatitis C lab test RNA viral load test	Not mapped	NA	NA	12949	0	0	0	0	0	12949	0
HCV_RNAVL_Min	Hepatitis C lab test RNA viral load test	Not mapped	NA	NA	12949	0	0	0	0	0	12949	0
HCV_RNAVL_Min_INT	Hepatitis C lab test RNA viral load test	Not mapped	NA	NA	12949	0	0	0	0	0	12949	0
HDLC_Max	high density lipoprotein cholestrol measurement	HDL cholesterol	NA	30760	446946	0	367021	0	0	0	813967	0
HDLC_Max_INT	high density lipoprotein cholestrol measurement	HDL cholesterol	NA	30760	446946	0	367021	0	0	0	813967	0
HDLC_Mean	high density lipoprotein cholestrol measurement	HDL cholesterol	NA	30760	446946	0	367021	0	0	0	813967	0
HDLC_Mean_INT	high density lipoprotein cholestrol measurement	HDL cholesterol	NA	30760	446946	0	367021	0	0	0	813967	0
HDLC_Min	high density lipoprotein cholestrol measurement	HDL cholesterol	NA	30760	446946	0	367021	0	0	0	813967	0
HDLC_Min_INT	high density lipoprotein cholestrol measurement	HDL cholesterol	NA	30760	446946	0	367021	0	0	0	813967	0
HeightSRCm	What is your height?	Not mapped	NA	NA	312912	0	0	0	0	0	312912	0
HeightSRCm_INT	What is your height?	Not mapped	NA	NA	312912	0	0	0	0	0	312912	0
Hemoglobin_Max	hemoglobin measurement	Not mapped	NA	NA	449633	0	0	0	0	0	449633	0
Hemoglobin_Max_INT	hemoglobin measurement	Not mapped	NA	NA	449633	0	0	0	0	0	449633	0
Hemoglobin_Mean	hemoglobin measurement	Not mapped	NA	NA	449633	0	0	0	0	0	449633	0
Hemoglobin_Mean_INT	hemoglobin measurement	Not mapped	NA	NA	449633	0	0	0	0	0	449633	0
Hemoglobin_Min	hemoglobin measurement	Not mapped	NA	NA	449633	0	0	0	0	0	449633	0
Hemoglobin_Min_INT	hemoglobin measurement	Not mapped	NA	NA	449633	0	0	0	0	0	449633	0
HVBlindMed	Takes medication for blindness, all causes?	Not mapped	NA	NA	1974	320757	0	0	0	0	1974	320757
HVCatMed	Takes medication for Cataracts?	Not mapped	NA	NA	7201	315530	0	0	0	0	7201	315530
HVGlaucMed	Takes medication for Glaucoma?	Not mapped	NA	NA	14067	308664	0	0	0	0	14067	308664
HVHearMed	Takes medication for severe hearing loss or partial deafness in one or both ears?	Not mapped	NA	NA	10165	312566	0	0	0	0	10165	312566
HVMDMed	Take medication for Macular Degeneration?	Not mapped	NA	NA	7973	314758	0	0	0	0	7973	314758
HVTinMed	Takes medication for tinnitus or ringing in the ears?	Not mapped	NA	NA	5937	316794	0	0	0	0	5937	316794
IGF_1	IGF-1	IGF-1	NA	30770	0	0	398797	0	0	0	398797	0
INR_Max	International Normalized Ratio	Not mapped	NA	NA	309889	0	0	0	0	0	309889	0
INR_Max_INT	International Normalized Ratio	Not mapped	NA	NA	309889	0	0	0	0	0	309889	0
INR_Mean	International Normalized Ratio	Not mapped	NA	NA	309889	0	0	0	0	0	309889	0
INR_Mean_INT	International Normalized Ratio	Not mapped	NA	NA	309889	0	0	0	0	0	309889	0
INR_Min_INT	International Normalized Ratio	Not mapped	NA	NA	309889	0	0	0	0	0	309889	0
Iron_Max	iron biomarker measurement	Not mapped	NA	NA	217908	0	0	0	0	0	217908	0
Iron_Max_INT	iron biomarker measurement	Not mapped	NA	NA	217908	0	0	0	0	0	217908	0
Iron_Mean	iron biomarker measurement	Not mapped	NA	NA	217908	0	0	0	0	0	217908	0
Iron_Mean_INT	iron biomarker measurement	Not mapped	NA	NA	217908	0	0	0	0	0	217908	0
Iron_Min	iron biomarker measurement	Not mapped	NA	NA	217908	0	0	0	0	0	217908	0
Iron_Min_INT	iron biomarker measurement	Not mapped	NA	NA	217908	0	0	0	0	0	217908	0
KDAcute	Acute kidney disease with no current dialysis	Not mapped	NA	NA	3811	318920	0	0	0	0	3811	318920
KDAcuteMed	Takes medication for acute kidney disease with no current dialysis?	Not mapped	NA	NA	2122	320609	0	0	0	0	2122	320609
KDDial	Kidney disease with dialysis	Renal dialysis	Dialysis	585.31	1681	321050	631	401927	1193	396706	3505	1119683
KDDialMed	Takes medication for kidney disease with dialysis?	Not mapped	NA	NA	1574	321157	0	0	0	0	1574	321157
KDNoDial	Kidney disease without dialysis	Not mapped	NA	NA	16671	306060	0	0	0	0	16671	306060
KDNoDialMed	Takes medication for kidney disease without dialysis?	Not mapped	NA	NA	6885	315846	0	0	0	0	6885	315846
LDLC_Max	low density lipoprotein cholesterol measurement	LDL direct	NA	30780	447015	0	400223	0	0	0	847238	0
LDLC_Max_INT	low density lipoprotein cholesterol measurement	LDL direct	NA	30780	447015	0	400223	0	0	0	847238	0
LDLC_Mean	low density lipoprotein cholesterol measurement	LDL direct	NA	30780	447015	0	400223	0	0	0	847238	0
LDLC_Mean_INT	low density lipoprotein cholesterol measurement	LDL direct	NA	30780	447015	0	400223	0	0	0	847238	0
LDLC_Min	low density lipoprotein cholesterol measurement	LDL direct	NA	30780	447015	0	400223	0	0	0	847238	0
LDLC_Min_INT	low density lipoprotein cholesterol measurement	LDL direct	NA	30780	447015	0	400223	0	0	0	847238	0
LipAMeasure	lipoprotein A measurement	Lipoprotein A	NA	30790	0	0	318922	0	0	0	318922	0
Lymph_Abs_Max	lymphocyte count	Lymphocyte count	NA	30120	345604	0	407277	0	0	0	752881	0
Lymph_Abs_Max_INT	lymphocyte count	Lymphocyte count	NA	30120	345604	0	407277	0	0	0	752881	0
Lymph_Abs_Mean	lymphocyte count	Lymphocyte count	NA	30120	345604	0	407277	0	0	0	752881	0
Lymph_Abs_Mean_INT	lymphocyte count	Lymphocyte count	NA	30120	345604	0	407277	0	0	0	752881	0
Lymph_Abs_Min	lymphocyte count	Lymphocyte count	NA	30120	345604	0	407277	0	0	0	752881	0
Lymph_Abs_Min_INT	lymphocyte count	Lymphocyte count	NA	30120	345604	0	407277	0	0	0	752881	0
Lymph_Fra_Max	lymphocyte percentage of leukocytes	Lymphocyte percentage	NA	30180	386800	0	407282	0	0	0	794082	0
Lymph_Fra_Max_INT	lymphocyte percentage of leukocytes	Lymphocyte percentage	NA	30180	386800	0	407282	0	0	0	794082	0
Lymph_Fra_Mean	lymphocyte percentage of leukocytes	Lymphocyte percentage	NA	30180	386800	0	407282	0	0	0	794082	0
Lymph_Fra_Mean_INT	lymphocyte percentage of leukocytes	Lymphocyte percentage	NA	30180	386800	0	407282	0	0	0	794082	0
Lymph_Fra_Min	lymphocyte percentage of leukocytes	Lymphocyte percentage	NA	30180	386800	0	407282	0	0	0	794082	0
Lymph_Fra_Min_INT	lymphocyte percentage of leukocytes	Lymphocyte percentage	NA	30180	386800	0	407282	0	0	0	794082	0
max_BMI	Body Mass Index	Body mass index (BMI)	NA	21001	430969	0	419163	0	0	0	850132	0
max_BMI_INT	Body Mass Index	Body mass index (BMI)	NA	21001	430969	0	419163	0	0	0	850132	0
max_Diastolic	Diastolic blood pressure	Diastolic blood pressure, automated reading	NA	4079	432447	0	396667	0	0	0	829114	0
max_Diastolic_INT	Diastolic blood pressure	Diastolic blood pressure, automated reading	NA	4079	432447	0	396667	0	0	0	829114	0
max_Height	Height	Not mapped	NA	NA	463989	0	0	0	0	0	463989	0
max_Height_INT	Height	Not mapped	NA	NA	463989	0	0	0	0	0	463989	0
max_Pulse	Heart rate	Pulse rate, automated reading	NA	102	432517	0	396667	0	0	0	829184	0
max_Pulse_INT	Heart rate	Pulse rate, automated reading	NA	102	432517	0	396667	0	0	0	829184	0
max_Systolic	Systolic blood pressure	Systolic blood pressure, automated reading	NA	4080	432520	0	396663	0	0	0	829183	0
max_Systolic_INT	Systolic blood pressure	Systolic blood pressure, automated reading	NA	4080	432520	0	396663	0	0	0	829183	0
max_Weight	Weight	Weight	NA	21002	432307	0	419316	0	0	0	851623	0
max_Weight_INT	Weight	Weight	NA	21002	432307	0	419316	0	0	0	851623	0
MCH_Max	mean corpuscular hemoglobin	Mean corpuscular haemoglobin	NA	30050	449541	0	408004	0	0	0	857545	0
MCH_Max_INT	mean corpuscular hemoglobin	Mean corpuscular haemoglobin	NA	30050	449541	0	408004	0	0	0	857545	0
MCH_Mean	mean corpuscular hemoglobin	Mean corpuscular haemoglobin	NA	30050	449541	0	408004	0	0	0	857545	0
MCH_Mean_INT	mean corpuscular hemoglobin	Mean corpuscular haemoglobin	NA	30050	449541	0	408004	0	0	0	857545	0
MCH_Min	mean corpuscular hemoglobin	Mean corpuscular haemoglobin	NA	30050	449541	0	408004	0	0	0	857545	0
MCH_Min_INT	mean corpuscular hemoglobin	Mean corpuscular haemoglobin	NA	30050	449541	0	408004	0	0	0	857545	0
MCHC_Max	mean corpuscular hemoglobin concentration	Mean corpuscular haemoglobin concentration	NA	30060	449536	0	408000	0	0	0	857536	0
MCHC_Max_INT	mean corpuscular hemoglobin concentration	Mean corpuscular haemoglobin concentration	NA	30060	449536	0	408000	0	0	0	857536	0
MCHC_Mean	mean corpuscular hemoglobin concentration	Mean corpuscular haemoglobin concentration	NA	30060	449536	0	408000	0	0	0	857536	0
MCHC_Mean_INT	mean corpuscular hemoglobin concentration	Mean corpuscular haemoglobin concentration	NA	30060	449536	0	408000	0	0	0	857536	0
MCHC_Min	mean corpuscular hemoglobin concentration	Mean corpuscular haemoglobin concentration	NA	30060	449536	0	408000	0	0	0	857536	0
MCHC_Min_INT	mean corpuscular hemoglobin concentration	Mean corpuscular haemoglobin concentration	NA	30060	449536	0	408000	0	0	0	857536	0
MCV_Max	mean corpuscular volume	Mean corpuscular volume	NA	30040	449519	0	408005	0	0	0	857524	0
MCV_Max_INT	mean corpuscular volume	Mean corpuscular volume	NA	30040	449519	0	408005	0	0	0	857524	0
MCV_Mean	mean corpuscular volume	Mean corpuscular volume	NA	30040	449519	0	408005	0	0	0	857524	0
MCV_Mean_INT	mean corpuscular volume	Mean corpuscular volume	NA	30040	449519	0	408005	0	0	0	857524	0
MCV_Min	mean corpuscular volume	Mean corpuscular volume	NA	30040	449519	0	408005	0	0	0	857524	0
MCV_Min_INT	mean corpuscular volume	Mean corpuscular volume	NA	30040	449519	0	408005	0	0	0	857524	0
mean_BMI	Body Mass Index	Body mass index (BMI)	NA	21001	430969	0	419163	0	0	0	850132	0
mean_BMI_INT	Body Mass Index	Body mass index (BMI)	NA	21001	430969	0	419163	0	0	0	850132	0
mean_Diastolic	Diastolic blood pressure	Diastolic blood pressure, automated reading	NA	4079	432513	0	396667	0	0	0	829180	0
mean_Diastolic_INT	Diastolic blood pressure	Diastolic blood pressure, automated reading	NA	4079	432513	0	396667	0	0	0	829180	0
mean_Height	Height	Not mapped	NA	NA	463989	0	0	0	0	0	463989	0
mean_Height_INT	Height	Not mapped	NA	NA	463989	0	0	0	0	0	463989	0
mean_Pulse	Heart rate	Pulse rate, automated reading	NA	102	432517	0	396667	0	0	0	829184	0
mean_Pulse_INT	Heart rate	Pulse rate, automated reading	NA	102	432517	0	396667	0	0	0	829184	0
mean_Systolic	Systolic blood pressure	Systolic blood pressure, automated reading	NA	4080	432510	0	396663	0	0	0	829173	0
mean_Systolic_INT	Systolic blood pressure	Systolic blood pressure, automated reading	NA	4080	432510	0	396663	0	0	0	829173	0
mean_Weight	Weight	Weight	NA	21002	432300	0	419316	0	0	0	851616	0
mean_Weight_INT	Weight	Weight	NA	21002	432300	0	419316	0	0	0	851616	0
min_BMI	Body Mass Index	Body mass index (BMI)	NA	21001	430955	0	419163	0	0	0	850118	0
min_BMI_INT	Body Mass Index	Body mass index (BMI)	NA	21001	430955	0	419163	0	0	0	850118	0
min_Diastolic	Diastolic blood pressure	Diastolic blood pressure, automated reading	NA	4079	432505	0	396667	0	0	0	829172	0
min_Diastolic_INT	Diastolic blood pressure	Diastolic blood pressure, automated reading	NA	4079	432505	0	396667	0	0	0	829172	0
min_Height	Height	Not mapped	NA	NA	463989	0	0	0	0	0	463989	0
min_Height_INT	Height	Not mapped	NA	NA	463989	0	0	0	0	0	463989	0
min_Pulse	Heart rate	Pulse rate, automated reading	NA	102	432489	0	396667	0	0	0	829156	0
min_Pulse_INT	Heart rate	Pulse rate, automated reading	NA	102	432489	0	396667	0	0	0	829156	0
min_Systolic	Systolic blood pressure	Systolic blood pressure, automated reading	NA	4080	432480	0	396663	0	0	0	829143	0
min_Systolic_INT	Systolic blood pressure	Systolic blood pressure, automated reading	NA	4080	432480	0	396663	0	0	0	829143	0
min_Weight	Weight	Weight	NA	21002	432302	0	419316	0	0	0	851618	0
min_Weight_INT	Weight	Weight	NA	21002	432302	0	419316	0	0	0	851618	0
Mono_Abs_Max	monocyte count	Monocyte count	NA	30130	352700	0	407277	0	0	0	759977	0
Mono_Abs_Max_INT	monocyte count	Monocyte count	NA	30130	352700	0	407277	0	0	0	759977	0
Mono_Abs_Mean_INT	monocyte count	Monocyte count	NA	30130	352700	0	407277	0	0	0	759977	0
Mono_Abs_Min_INT	monocyte count	Monocyte count	NA	30130	352700	0	407277	0	0	0	759977	0
Mono_Fra_Max	monocyte percentage of leukocytes	Monocyte percentage	NA	30190	392724	0	407282	0	0	0	800006	0
Mono_Fra_Max_INT	monocyte percentage of leukocytes	Monocyte percentage	NA	30190	392724	0	407282	0	0	0	800006	0
Mono_Fra_Mean	monocyte percentage of leukocytes	Monocyte percentage	NA	30190	392724	0	407282	0	0	0	800006	0
Mono_Fra_Mean_INT	monocyte percentage of leukocytes	Monocyte percentage	NA	30190	392724	0	407282	0	0	0	800006	0
Mono_Fra_Min	monocyte percentage of leukocytes	Monocyte percentage	NA	30190	392724	0	407282	0	0	0	800006	0
Mono_Fra_Min_INT	monocyte percentage of leukocytes	Monocyte percentage	NA	30190	392724	0	407282	0	0	0	800006	0
MPV_Max	mean platelet volume	Mean platelet (thrombocyte) volume	NA	30100	401885	0	407999	0	0	0	809884	0
MPV_Max_INT	mean platelet volume	Mean platelet (thrombocyte) volume	NA	30100	401885	0	407999	0	0	0	809884	0
MPV_Mean	mean platelet volume	Mean platelet (thrombocyte) volume	NA	30100	401885	0	407999	0	0	0	809884	0
MPV_Mean_INT	mean platelet volume	Mean platelet (thrombocyte) volume	NA	30100	401885	0	407999	0	0	0	809884	0
MPV_Min	mean platelet volume	Mean platelet (thrombocyte) volume	NA	30100	401885	0	407999	0	0	0	809884	0
MPV_Min_INT	mean platelet volume	Mean platelet (thrombocyte) volume	NA	30100	401885	0	407999	0	0	0	809884	0
Neut_Abs_Max	neutrophil count	Neutrophill count	NA	30140	372851	0	407277	0	0	0	780128	0
Neut_Abs_Max_INT	neutrophil count	Neutrophill count	NA	30140	372851	0	407277	0	0	0	780128	0
Neut_Abs_Mean	neutrophil count	Neutrophill count	NA	30140	372851	0	407277	0	0	0	780128	0
Neut_Abs_Mean_INT	neutrophil count	Neutrophill count	NA	30140	372851	0	407277	0	0	0	780128	0
Neut_Abs_Min	neutrophil count	Neutrophill count	NA	30140	372851	0	407277	0	0	0	780128	0
Neut_Abs_Min_INT	neutrophil count	Neutrophill count	NA	30140	372851	0	407277	0	0	0	780128	0
Neut_Fra_Max	neutrophil percentage of leukocytes	Neutrophill percentage	NA	30200	358046	0	407282	0	0	0	765328	0
Neut_Fra_Max_INT	neutrophil percentage of leukocytes	Neutrophill percentage	NA	30200	358046	0	407282	0	0	0	765328	0
Neut_Fra_Mean	neutrophil percentage of leukocytes	Neutrophill percentage	NA	30200	358046	0	407282	0	0	0	765328	0
Neut_Fra_Mean_INT	neutrophil percentage of leukocytes	Neutrophill percentage	NA	30200	358046	0	407282	0	0	0	765328	0
Neut_Fra_Min	neutrophil percentage of leukocytes	Neutrophill percentage	NA	30200	358046	0	407282	0	0	0	765328	0
Neut_Fra_Min_INT	neutrophil percentage of leukocytes	Neutrophill percentage	NA	30200	358046	0	407282	0	0	0	765328	0
NSALSMed	Takes medication for Amytrophic Lateral Sclerosis (ALS or Lou Gehrig's Disease)?	Not mapped	NA	NA	762	321969	0	0	0	0	762	321969
NSDemMed	Takes medication for Dementia (includes Alzheimer's, Vascular, etc.)?	Not mapped	NA	NA	2527	320204	0	0	0	0	2527	320204
NSEpilMed	Takes medication for epilepsy/seizure disorder?	Not mapped	NA	NA	4225	318506	0	0	0	0	4225	318506
NSLOCMed	Takes medication for concussion or loss of consciousness?	Not mapped	NA	NA	2349	320382	0	0	0	0	2349	320382
NSMemLossMed	Takes medication for memory loss or impairment?	Not mapped	NA	NA	5269	317462	0	0	0	0	5269	317462
NSMigrnMed	Takes medication for migraine headaches?	Not mapped	NA	NA	14843	307888	0	0	0	0	14843	307888
NSMSMed	Takes medication for multiple sclerosis?	Not mapped	NA	NA	1729	321002	0	0	0	0	1729	321002
NSOthHdMed	Takes medication for other headaches?	Not mapped	NA	NA	14310	308421	0	0	0	0	14310	308421
NSOthMed	Takes medication for other nervous system problems?	Not mapped	NA	NA	9701	313030	0	0	0	0	9701	313030
NSPDMed	Takes medication for parkinson's disease?	Not mapped	NA	NA	3643	319088	0	0	0	0	3643	319088
NSSCIMed	Takes medication for spinal cord injury?	Not mapped	NA	NA	8011	314720	0	0	0	0	8011	314720
NSTBI	Traumatic Brain Injury (TBI)	Not mapped	NA	NA	10772	311959	0	0	0	0	10772	311959
NSTBIMed	Takes medication for Traumatic Brain Injury (TBI)?	Not mapped	NA	NA	2327	320404	0	0	0	0	2327	320404
Oestradiol	Oestradiol	Oestradiol	NA	30800	0	0	63332	0	0	0	63332	0
Phosphate	Phosphate	Phosphate	NA	30810	0	0	366484	0	0	0	366484	0
Platelet_Max	platelet count	Platelet count	NA	30080	449487	0	408004	0	0	0	857491	0
Platelet_Max_INT	platelet count	Platelet count	NA	30080	449487	0	408004	0	0	0	857491	0
Platelet_Mean	platelet count	Platelet count	NA	30080	449487	0	408004	0	0	0	857491	0
Platelet_Mean_INT	platelet count	Platelet count	NA	30080	449487	0	408004	0	0	0	857491	0
Platelet_Min	platelet count	Platelet count	NA	30080	449487	0	408004	0	0	0	857491	0
Platelet_Min_INT	platelet count	Platelet count	NA	30080	449487	0	408004	0	0	0	857491	0
Potas_BSP_Max	potassium measurement	Not mapped	NA	NA	451045	0	0	0	0	0	451045	0
Potas_BSP_Max_INT	potassium measurement	Not mapped	NA	NA	451045	0	0	0	0	0	451045	0
Potas_BSP_Mean	potassium measurement	Not mapped	NA	NA	451045	0	0	0	0	0	451045	0
Potas_BSP_Mean_INT	potassium measurement	Not mapped	NA	NA	451045	0	0	0	0	0	451045	0
Potas_BSP_Min	potassium measurement	Not mapped	NA	NA	451045	0	0	0	0	0	451045	0
Potas_BSP_Min_INT	potassium measurement	Not mapped	NA	NA	451045	0	0	0	0	0	451045	0
proBNP_Max	NT-proBNP measurement	Not mapped	NA	NA	60719	0	0	0	0	0	60719	0
proBNP_Max_INT	NT-proBNP measurement	Not mapped	NA	NA	60719	0	0	0	0	0	60719	0
proBNP_Mean	NT-proBNP measurement	Not mapped	NA	NA	60719	0	0	0	0	0	60719	0
proBNP_Mean_INT	NT-proBNP measurement	Not mapped	NA	NA	60719	0	0	0	0	0	60719	0
proBNP_Min	NT-proBNP measurement	Not mapped	NA	NA	60719	0	0	0	0	0	60719	0
proBNP_Min_INT	NT-proBNP measurement	Not mapped	NA	NA	60719	0	0	0	0	0	60719	0
PSA_Max	prostate specififc antigen measurement	Not mapped	NA	NA	373006	0	0	0	0	0	373006	0
PSA_Max_INT	prostate specififc antigen measurement	Not mapped	NA	NA	373006	0	0	0	0	0	373006	0
PSA_Mean	prostate specififc antigen measurement	Not mapped	NA	NA	373006	0	0	0	0	0	373006	0
PSA_Mean_INT	prostate specififc antigen measurement	Not mapped	NA	NA	373006	0	0	0	0	0	373006	0
PSA_Min	prostate specififc antigen measurement	Not mapped	NA	NA	373006	0	0	0	0	0	373006	0
PSA_Min_INT	prostate specififc antigen measurement	Not mapped	NA	NA	373006	0	0	0	0	0	373006	0
PT_Max	prothombin time measurement	Not mapped	NA	NA	179078	0	0	0	0	0	179078	0
PT_Max_INT	prothombin time measurement	Not mapped	NA	NA	179078	0	0	0	0	0	179078	0
PT_Mean	prothombin time measurement	Not mapped	NA	NA	179078	0	0	0	0	0	179078	0
PT_Mean_INT	prothombin time measurement	Not mapped	NA	NA	179078	0	0	0	0	0	179078	0
PT_Min	prothombin time measurement	Not mapped	NA	NA	179078	0	0	0	0	0	179078	0
PT_Min_INT	prothombin time measurement	Not mapped	NA	NA	179078	0	0	0	0	0	179078	0
RBC_Max	erythrocyte count	Red blood cell (erythrocyte) count	NA	30010	447895	0	408007	0	0	0	855902	0
RBC_Max_INT	erythrocyte count	Red blood cell (erythrocyte) count	NA	30010	447895	0	408007	0	0	0	855902	0
RBC_Mean	erythrocyte count	Red blood cell (erythrocyte) count	NA	30010	447895	0	408007	0	0	0	855902	0
RBC_Mean_INT	erythrocyte count	Red blood cell (erythrocyte) count	NA	30010	447895	0	408007	0	0	0	855902	0
RBC_Min	erythrocyte count	Red blood cell (erythrocyte) count	NA	30010	447895	0	408007	0	0	0	855902	0
RBC_Min_INT	erythrocyte count	Red blood cell (erythrocyte) count	NA	30010	447895	0	408007	0	0	0	855902	0
RDW_Max	red cell distribution width	Red blood cell (erythrocyte) distribution width	NA	30070	440124	0	408005	0	0	0	848129	0
RDW_Max_INT	red cell distribution width	Red blood cell (erythrocyte) distribution width	NA	30070	440124	0	408005	0	0	0	848129	0
RDW_Mean	red cell distribution width	Red blood cell (erythrocyte) distribution width	NA	30070	440124	0	408005	0	0	0	848129	0
RDW_Mean_INT	red cell distribution width	Red blood cell (erythrocyte) distribution width	NA	30070	440124	0	408005	0	0	0	848129	0
RDW_Min	red cell distribution width	Red blood cell (erythrocyte) distribution width	NA	30070	440124	0	408005	0	0	0	848129	0
RDW_Min_INT	red cell distribution width	Red blood cell (erythrocyte) distribution width	NA	30070	440124	0	408005	0	0	0	848129	0
RF_Max	rheumatoid factor measurement	Rheumatoid factor	NA	30820	26433	0	35667	0	0	0	62100	0
RF_Max_INT	rheumatoid factor measurement	Rheumatoid factor	NA	30820	26433	0	35667	0	0	0	62100	0
RF_Mean	rheumatoid factor measurement	Rheumatoid factor	NA	30820	26433	0	35667	0	0	0	62100	0
RF_Mean_INT	rheumatoid factor measurement	Rheumatoid factor	NA	30820	26433	0	35667	0	0	0	62100	0
RF_Min	rheumatoid factor measurement	Rheumatoid factor	NA	30820	26433	0	35667	0	0	0	62100	0
RF_Min_INT	rheumatoid factor measurement	Rheumatoid factor	NA	30820	26433	0	35667	0	0	0	62100	0
SHBG	SHBG	SHBG	NA	30830	0	0	363650	0	0	0	363650	0
SkMsGoutMed	Takes medication for gout?	Not mapped	NA	NA	21231	301500	0	0	0	0	21231	301500
SkMsOAMed	Takes medication for Osteoarthritis?	Not mapped	NA	NA	26340	296391	0	0	0	0	26340	296391
SkMsOPMed	Takes medication for osteoporosis?	Not mapped	NA	NA	7832	314899	0	0	0	0	7832	314899
SkMsOthArthMed	Takes medication for other arthritis?	Not mapped	NA	NA	30318	292413	0	0	0	0	30318	292413
SkMsOthMed	Takes medication for other skeletal/muscular problem?	Not mapped	NA	NA	30405	292326	0	0	0	0	30405	292326
SkMsRAMed	Takes medication for Rheumatoid Arthritis?	Not mapped	NA	NA	14673	308058	0	0	0	0	14673	308058
SlpExcDy	Feeling excessively sleepy during the day (does not include regular naps)	Daytime dozing / sleeping (narcolepsy)	NA	1220	57879	190977	418874	0	0	0	476753	190977
SlpFall	Trouble falling asleep when you first go to bed	Trouble falling asleep	NA	20533	79748	169108	40038	12746	0	0	119786	181854
SlpUnsat	Feeling unsatisfied or not rested by your night's sleep	Not mapped	NA	NA	96163	152693	0	0	0	0	96163	152693
SlpWakeAM	Waking up in the morning earlier than planned or desired	Waking too early	NA	20535	88127	160729	40001	12783	0	0	128128	173512
SlpWakePM	Waking up during the night and not easily going back to sleep	Not mapped	NA	NA	107895	140961	0	0	0	0	107895	140961
Smk100	In your lifetime, have you smoked a total of at least 100 cigarettes, cigars or pipefuls?	Ever smoked	NA	20160	230114	85749	253507	165353	0	0	483621	251102
SmkAge	At what age did you start to smoke cigarettes regularly?	Age started smoking in current smokers	NA	20160	165326	0	31912	0	0	0	197238	0
SmkAge_INT	At what age did you start to smoke cigarettes regularly?	Age started smoking in current smokers	NA	3436	165326	0	31912	0	0	0	197238	0
SmkCurrentFilter	What type of cigarettes do you smoke? Filter Tipped	Type of tobacco currently smoked	NA	3436	0	223453	22321	9933	0	0	22321	233386
SmkCurrentUnfilter	What type of cigarettes do you smoke? Unfiltered	Type of tobacco currently smoked	NA	3446	0	246952	7608	24646	0	0	7608	271598
SmkDly	Have you ever smoked daily or almost every day for at least 1 year?	Previously smoked cigarettes on most/all days	NA	3446	206137	1651	1560	758	0	0	207697	2409
SmkFmrFilter	What type of cigarettes did you smoke? Filter Tipped	Type of tobacco previously smoked	NA	5959	0	124180	92580	11667	0	0	92580	135847
SmkFmrUnfilter	What type of cigarettes did you smoke? Unfiltered	Type of tobacco previously smoked	NA	2877	0	208283	6932	97315	0	0	6932	305598
SmkNowConv	Do you smoke now?	Current tobacco smoking	NA	2877	54594	181757	420087	0	0	0	474681	181757
SmkOthConv	Other tobacco products	Not mapped	NA	1239	7693	187030	0	0	0	0	7693	187030
SmkYrs	How many years have you or did you smoke cigarettes?	Not mapped	NA	1239	169140	0	0	0	0	0	169140	0
Sodium_BSP_Max	sodium measurement	Not mapped	NA	NA	451021	0	0	0	0	0	451021	0
Sodium_BSP_Max_INT	sodium measurement	Not mapped	NA	NA	451021	0	0	0	0	0	451021	0
Sodium_BSP_Mean	sodium measurement	Not mapped	NA	NA	451021	0	0	0	0	0	451021	0
Sodium_BSP_Mean_INT	sodium measurement	Not mapped	NA	NA	451021	0	0	0	0	0	451021	0
Sodium_BSP_Min	sodium measurement	Not mapped	NA	NA	451021	0	0	0	0	0	451021	0
Sodium_BSP_Min_INT	sodium measurement	Not mapped	NA	NA	451021	0	0	0	0	0	451021	0
Testosterone	Testosterone	Testosterone	NA	NA	0	0	363203	0	0	0	363203	0
Tot_bilirubin	Total bilirubin	Total bilirubin	NA	NA	0	0	399286	0	0	0	399286	0
Tot_protein	Total protein	Total protein	NA	30850	0	0	366758	0	0	0	366758	0
Total_Iron_Max	total iron binding capacity	Not mapped	NA	30840	38527	0	0	0	0	0	38527	0
Total_Iron_Max_INT	total iron binding capacity	Not mapped	NA	30860	38527	0	0	0	0	0	38527	0
Total_Iron_Mean	total iron binding capacity	Not mapped	NA	NA	38527	0	0	0	0	0	38527	0
Total_Iron_Mean_INT	total iron binding capacity	Not mapped	NA	NA	38527	0	0	0	0	0	38527	0
Total_Iron_Min	total iron binding capacity	Not mapped	NA	NA	38527	0	0	0	0	0	38527	0
Total_Iron_Min_INT	total iron binding capacity	Not mapped	NA	NA	38527	0	0	0	0	0	38527	0
TotalCK_Max	Total Creatine Kinase	Not mapped	NA	NA	230038	0	0	0	0	0	230038	0
TotalCK_Max_INT	Total Creatine Kinase	Not mapped	NA	NA	230038	0	0	0	0	0	230038	0
TotalCK_Mean	Total Creatine Kinase	Not mapped	NA	NA	230038	0	0	0	0	0	230038	0
TotalCK_Mean_INT	Total Creatine Kinase	Not mapped	NA	NA	230038	0	0	0	0	0	230038	0
TotalCK_Min	Total Creatine Kinase	Not mapped	NA	NA	230038	0	0	0	0	0	230038	0
TotalCK_Min_INT	Total Creatine Kinase	Not mapped	NA	NA	230038	0	0	0	0	0	230038	0
TotChol_Max	total cholesterol measurement	Cholesterol	NA	NA	445875	0	400963	0	0	0	846838	0
TotChol_Max_INT	total cholesterol measurement	Cholesterol	NA	NA	445875	0	400963	0	0	0	846838	0
TotChol_Mean	total cholesterol measurement	Cholesterol	NA	30690	445875	0	400963	0	0	0	846838	0
TotChol_Mean_INT	total cholesterol measurement	Cholesterol	NA	30690	445875	0	400963	0	0	0	846838	0
TotChol_Min	total cholesterol measurement	Cholesterol	NA	30690	445875	0	400963	0	0	0	846838	0
TotChol_Min_INT	total cholesterol measurement	Cholesterol	NA	30690	445875	0	400963	0	0	0	846838	0
Trig_Max	triglyceride measurement	Triglycerides	NA	30690	444463	0	400639	0	0	0	845102	0
Trig_Max_INT	triglyceride measurement	Triglycerides	NA	30690	444463	0	400639	0	0	0	845102	0
Trig_Mean	triglyceride measurement	Triglycerides	NA	30870	444463	0	400639	0	0	0	845102	0
Trig_Mean_INT	triglyceride measurement	Triglycerides	NA	30870	444463	0	400639	0	0	0	845102	0
Trig_Min	triglyceride measurement	Triglycerides	NA	30870	444463	0	400639	0	0	0	845102	0
Trig_Min_INT	triglyceride measurement	Triglycerides	NA	30870	444463	0	400639	0	0	0	845102	0
Troponin_Max_INT	troponin	Not mapped	NA	30870	8188	0	0	0	0	0	8188	0
Troponin_Mean_INT	troponin	Not mapped	NA	30870	8188	0	0	0	0	0	8188	0
Troponin_Min_INT	troponin	Not mapped	NA	NA	8188	0	0	0	0	0	8188	0
TroponinI_Max_INT	cardiac troponin I measurement	Not mapped	NA	NA	88569	0	0	0	0	0	88569	0
TroponinI_Mean_INT	cardiac troponin I measurement	Not mapped	NA	NA	88569	0	0	0	0	0	88569	0
TroponinI_Min_INT	cardiac troponin I measurement	Not mapped	NA	NA	88569	0	0	0	0	0	88569	0
TSAT_Max	transferrin saturation measurement	Not mapped	NA	NA	145848	0	0	0	0	0	145848	0
TSAT_Max_INT	transferrin saturation measurement	Not mapped	NA	NA	145848	0	0	0	0	0	145848	0
[truncated: 13 more rows]

## Sheet: S2
ST2 Lambda values for phenotypic summary statistics files
Phenotype	Description	Lambda	Correct
phe_008	Intestinal infection	1.072	0
phe_008_5	Bacterial enteritis	0.983	0
phe_008_52	Intestinal infection due to C. difficile	0.906	0
phe_008_6	Viral Enteritis	0.944	0
phe_010	Tuberculosis	0.812	0
phe_038	Septicemia	1.06	0
phe_038_1	Gram negative septicemia	0.915	0
phe_038_2	Gram positive septicemia	0.869	0
phe_038_3	Bacteremia	1.05	0
phe_041	Bacterial infection NOS	1.082	0
phe_041_1	Staphylococcus infections	1	0
phe_041_11	Methicillin sensitive Staphylococcus aureus	1.03	0
phe_041_12	Methicillin resistant Staphylococcus aureus	1.043	0
phe_041_2	Streptococcus infection	0.943	0
phe_041_4	E. coli	0.989	0
phe_041_8	H. pylori	1.094	0
phe_041_9	Infection with drug-resistant microorganisms	1.056	0
phe_053	Herpes zoster	0.895	0
phe_053_1	Herpes zoster with nervous system complications	0.688	0
phe_054	Herpes simplex	0.855	0
phe_070	Viral hepatitis	0.982	0
phe_070_2	Viral hepatitis B	0.725	0
phe_070_3	Viral hepatitis C	0.863	0
phe_070_4	Chronic hepatitis	0.774	0
phe_070_9	Hepatitis NOS	0.884	0
phe_071	Human immunodeficiency virus [HIV] disease	0.594	0
phe_078	Viral warts & HPV	0.952	0
phe_079	Viral infection	0.98	0
phe_080	Postoperative infection	1.021	0
phe_081	Infection/inflammation of internal prosthetic device; implant; and graft	0.909	0
phe_110	Dermatophytosis / Dermatomycosis	0.933	0
phe_110_1	Dermatophytosis	1.195	1
phe_110_11	Dermatophytosis of nail	0.908	0
phe_110_12	Althete's foot	0.734	0
phe_110_13	Dermatophytosis of the body	1.035	0
phe_110_2	Dermatomycoses	0.824	0
phe_112	Candidiasis	0.987	0
phe_117	Mycoses	0.843	0
phe_117_4	Aspergillosis	0.543	0
phe_132	Infestation (lice | mites)	1.051	0
phe_134	Helminthiases	0.633	0
phe_134_1	Intestinal helminthiases	0.34	0
phe_136	Other infectious and parasitic diseases	0.825	0
phe_145	Cancer of mouth	0.862	0
phe_145_2	Cancer of tongue	0.812	0
phe_145_3	Cancer of major salivary glands	0.691	0
phe_149	Cancer of larynx | pharynx | nasal cavities	0.871	0
phe_149_1	Cancer of oropharynx	0.788	0
phe_149_4	Cancer of larynx	0.787	0
phe_150	Cancer of esophagus	0.907	0
phe_151	Cancer of stomach	0.914	0
phe_153	Colorectal cancer	1.055	0
phe_153_2	Colon cancer	1.027	0
phe_153_3	Malignant neoplasm of rectum | rectosigmoid junction | and anus	0.988	0
phe_155	Cancer of liver and intrahepatic bile duct	0.885	0
phe_155_1	Malignant neoplasm of liver | primary	0.787	0
phe_157	Pancreatic cancer	0.928	0
phe_158	Neoplasm of unspecified nature of digestive system	0.916	0
phe_159	Malignant neoplasm of other and ill-defined sites within the digestive organs and peritoneum	1.048	0
phe_159_2	Malignant neoplasm of small intestine | including duodenum	0.656	0
phe_159_3	Malignant neoplasm of gallbladder and extrahepatic bile ducts	0.445087	0
phe_159_4	Malignant neoplasm of retroperitoneum and peritoneum	0.436855	0
phe_165	Cancer within the respiratory system	1.052	0
phe_165_1	Cancer of bronchus; lung	1.051	0
phe_170	Cancer of bone and connective tissue	0.754	0
phe_170_1	Bone cancer	0.356	0
phe_170_2	Cancer of connective tissue	0.816	0
phe_172	Skin cancer	1.25	1
phe_172_1	Melanomas of skin | dx or hx	1.114	0
phe_172_11	C43 Malignant melanoma of skin	0.957	0
phe_172_2	Other non-epithelial cancer of skin	1.291	1
phe_172_21	Basal cell carcinoma	1.131	0
phe_172_22	Squamous cell carcinoma	0.947	0
phe_172_3	Carcinoma in situ of skin	0.691	0
phe_173	Neoplasm of uncertain behavior of skin	0.849	0
phe_174	Breast cancer	1.108	0
phe_174_1	Breast cancer [female]	1.081	0
phe_174_11	Malignant neoplasm of female breast	1.076	0
phe_175	Acquired absence of breast	0.919	0
phe_180	Cervical cancer and dysplasia	0.88	0
phe_180_1	Cervical cancer	0.652	0
phe_180_3	Cervical intraepithelial neoplasia [CIN] [Cervical dysplasia]	0.941	0
phe_182	Malignant neoplasm of uterus	0.906	0
phe_184	Cancer of other female genital organs	0.809815	0
phe_184_1	Malignant neoplasm of ovary and other uterine adnexa	0.746	0
phe_184_11	Malignant neoplasm of ovary	0.859	0
phe_184_2	Cancer of other female genital organs (excluding uterus and ovary)	0.576119	0
phe_185	Cancer of prostate	1.09	0
phe_187	Cancer of other male genital organs	0.57	0
phe_187_2	Malignant neoplasm of testis	0.668	0
phe_187_8	Neoplasm of uncertain behavior of male genital organs	0.304	0
phe_189	Cancer of urinary organs (incl. kidney and bladder)	1.043	0
phe_189_1	Cancer of kidney and renal pelvis	0.929	0
phe_189_11	Malignant neoplasm of kidney | except pelvis	0.955	0
phe_189_12	Malignant neoplasm of renal pelvis	0.78	0
phe_189_2	Cancer of bladder	0.996	0
phe_189_21	Malignant neoplasm of bladder	1.002	0
phe_189_4	Malignant neoplasm of other urinary organs	0.37	0
phe_190	Cancer of eye	0.547	0
phe_191	Manlignant and unknown neoplasms of brain and nervous system	0.882	0
phe_191_1	Cancer of brain and nervous system	0.876	0
phe_191_11	Cancer of brain	0.896	0
phe_193	Thyroid cancer	0.868	0
phe_194	Cancer of other endocrine glands	0.687	0
phe_195	Cancer | suspected or other	1.072	0
phe_195_1	Malignant neoplasm | other	1.061	0
phe_195_3	Malignant neoplasm of head | face | and neck	1.051	0
phe_196	Radiotherapy	1.047	0
phe_197	Chemotherapy	1.057	0
phe_198	Secondary malignant neoplasm	1.073	0
phe_198_1	Secondary malignancy of lymph nodes	1.025	0
phe_198_2	Secondary malignancy of respiratory organs	0.978	0
phe_198_3	Secondary malignant neoplasm of digestive systems	0.948	0
phe_198_4	Secondary malignant neoplasm of liver	0.989	0
phe_198_5	Secondary malignancy of brain/spine	0.919	0
phe_198_6	Secondary malignancy of bone	0.973	0
phe_198_7	Secondary malignant neoplasm of skin	0.423	0
phe_199	Neoplasm of uncertain behavior	0.976	0
phe_199_4	Neurofibromatosis	0.263	0
phe_200	Myeloproliferative disease	0.933	0
phe_200_1	Polycythemia vera	0.87	0
phe_201	Hodgkin's disease	0.836	0
phe_202	Cancer of other lymphoid | histiocytic tissue	0.972	0
phe_202_2	Non-Hodgkins lymphoma	0.974	0
phe_202_21	Nodular lymphoma	0.575	0
phe_202_24	Large cell lymphoma	0.65	0
phe_204	Leukemia	0.954	0
phe_204_1	Lymphoid leukemia	0.921	0
phe_204_12	Lymphoid leukemia | chronic	0.866	0
phe_204_2	Myeloid leukemia	0.872	0
phe_204_21	Myeloid leukemia | acute	0.617	0
phe_204_22	Myeloid leukemia | chronic	0.351	0
phe_204_4	Multiple myeloma	0.927	0
phe_208	Benign neoplasm of colon	1.195	1
phe_209	Neuroendocrine tumors	0.916	0
phe_210	Benign neoplasm of lip | oral cavity | and pharynx	0.899	0
phe_211	Benign neoplasm of other parts of digestive system	1.039	0
phe_212	Benign neoplasm of respiratory and intrathoracic organs	0.821	0
phe_213	Benign neoplasm of bone and articular cartilage	0.832	0
phe_214	Lipoma	1.06	0
phe_214_1	Lipoma of skin and subcutaneous tissue	1.029	0
phe_215	Other benign neoplasm of connective and other soft tissue	0.908	0
phe_216	Benign neoplasm of skin	1.091	0
phe_216_1	Screening for malignant neopla	1.107	0
phe_217	Vascular hamartomas and non-neoplastic nevi	0.874	0
phe_217_1	Nevus | non-neoplastic	0.869	0
phe_218	Benign neoplasm of uterus	1.043	0
phe_218_1	Uterine leiomyoma	1.116	0
phe_218_2	Other benign neoplasm of uterus	0.596	0
phe_220	Benign neoplasm of ovary	0.907	0
phe_221	Benign neoplasm of other female genital organs	0.681	0
phe_222	Benign neoplasm of male genital organs	0.637	0
phe_223	Benign neoplasm of kidney and other urinary organs	0.817	0
phe_224	Benign neoplasm of eye	0.794	0
phe_224_1	Benign neoplasm of eye | uveal	0.719	0
phe_225	Benign neoplasm of brain and other parts of nervous system	0.92	0
phe_225_1	Benign neoplasm of brain | cranial nerves | meninges	0.888	0
phe_226	Benign neoplasm of thyroid glands	0.82	0
phe_227	Benign neoplasm of other endocrine glands and related structures	0.924	0
phe_227_1	Benign neoplasm of adrenal gland	0.829	0
phe_227_2	Benign neoplasm of parathyroid gland	0.663	0
phe_227_3	Benign neoplasm of pituitary gland and craniopharyngeal duct (pouch)	0.858	0
phe_228	Hemangioma and lymphangioma | any site	0.968	0
phe_228_1	Hemangioma of skin and subcutaneous tissue	1.054	0
phe_229	Benign neoplasm of unspecified sites	0.68285	0
phe_240	Simple and unspecified goiter	0.869	0
phe_241	Nontoxic nodular goiter	0.963	0
phe_241_1	Nontoxic uninodular goiter	0.903	0
phe_241_2	Nontoxic multinodular goiter	0.941	0
phe_242	Thyrotoxicosis with or without goiter	0.998	0
phe_242_1	Graves' disease	0.91	0
phe_242_2	Toxic multinodular goiter	0.282709	0
phe_242_3	Exophthalmos	0.762	0
phe_244	Hypothyroidism	1.263	1
phe_244_1	Secondary hypothyroidism	0.924	0
phe_244_2	Acquired hypothyroidism	0.69	0
phe_244_4	Hypothyroidism NOS	1.291	1
phe_245	Thyroiditis	0.803	0
phe_245_2	Chronic thyroiditis	0.477	0
phe_245_21	Chronic lymphocytic thyroiditis	0.424	0
phe_246	Other disorders of thyroid	0.785	0
phe_246_7	Abnormal results of function study of thyroid	1.02	0
phe_249	Secondary diabetes mellitus	1.08	0
phe_250	Diabetes mellitus	1.617	1
phe_250_1	Type 1 diabetes	1.056	0
phe_250_11	Type 1 diabetes with ketoacidosis	0.742	0
phe_250_12	Type 1 diabetes with renal manifestations	1.03999	0
phe_250_13	Type 1 diabetes with ophthalmic manifestations	0.864	0
phe_250_14	Type 1 diabetes with neurological manifestations	1.03999	0
phe_250_2	Type 2 diabetes	1.535	1
phe_250_21	Type 2 diabetes with ketoacidosis	0.744	0
phe_250_22	Type 2 diabetes with renal manifestations	0.875	0
phe_250_23	Type 2 diabetes with ophthalmic manifestations	1.095	0
phe_250_24	Type 2 diabetes with neurological manifestations	1.145	0
phe_250_25	Diabetes type 2 with peripheral circulatory	1.1109	0
phe_250_3	Insulin pump user	1.1627	1
phe_250_4	Abnormal glucose	0.918	0
phe_250_41	Impaired fasting glucose	0.813	0
phe_250_42	Other abnormal glucose	0.847	0
phe_250_5	Glycosuria or Acetonuria	0.32	0
phe_250_6	Polyneuropathy in diabetes	0.927	0
phe_250_7	Diabetic retinopathy	1.124	0
phe_251	Other disorders of pancreatic internal secretion	0.877	0
phe_251_1	Hypoglycemia	0.927	0
phe_252	Disorders of parathyroid gland	0.937	0
phe_252_1	Hyperparathyroidism	0.93	0
phe_252_2	Hypoparathyroidism	0.66	0
phe_253	Disorders of the pituitary gland and its hypothalamic control	0.729	0
phe_253_1	Pituitary hyperfunction	0.867	0
phe_253_11	Acromegaly and gigantism	0.474	0
phe_253_2	Pituitary hypofunction	0.846	0
phe_253_3	Diabetes insipidus	0.514	0
phe_253_4	Anterior pituitary disorders	1.048	0
phe_253_7	Other disorders of neurohypophysis	0.403	0
phe_255	Disorders of adrenal glands	0.872	0
phe_255_1	Adrenal hyperfunction	0.762	0
phe_255_11	Cushing's syndrome	0.552	0
phe_255_12	Hyperaldosteronism	0.978	0
phe_255_2	Adrenal hypofunction	0.87	0
phe_255_21	Glucocorticoid deficiency	0.833	0
phe_256	Ovarian dysfunction	0.734	0
phe_256_4	Polycystic ovaries	0.701	0
phe_257	Testicular dysfunction	0.434	0
phe_257_1	Testicular hypofunction	0.653	0
phe_258	Iatrogenic endocrine disorders	0.301	0
phe_259	Other endocrine disorders	0.818	0
phe_259_3	Delay in sexual development and puberty NEC	0.881	0
phe_260	Protein-calorie malnutrition	0.703	0
phe_260_1	Cachexia	1.011	0
phe_260_2	severe protein-calorie malnutrition	1.074	0
phe_260_3	Adult failure to thrive	1.041	0
phe_260_6	Anorexia	0.799	0
phe_261	Vitamin deficiency	1.033	0
phe_261_2	Vitamin B-complex deficiencies	0.983	0
phe_261_4	Vitamin D deficiency	0.913	0
phe_261_41	Rickets or osteomalacia	0.806	0
phe_262	Mineral deficiency NEC	0.79	0
phe_263	Other nutritional deficiency	1.007	0
phe_269	Proteinuria	0.831	0
phe_270	Disorders of protein plasma/amino-acid transport and metabolism	0.805	0
phe_270_2	Disorders of amino-acid metabolism	0.765	0
phe_270_3	Disorders of plasma protein metabolism	0.685	0
phe_270_31	D89 Other disorders involving the immune mechanism | not elsewhere classified	0.499	0
phe_270_32	Paraproteinemia	0.767	0
phe_270_33	Amyloidosis	0.603	0
phe_270_35	C88 Malignant immunoproliferative diseases	0.533	0
phe_270_38	Other specified disorders of plasma protein metabolism	0.99	0
phe_271	Disorders of carbohydrate transport and metabolism	0.722	0
phe_271_3	Intestinal disaccharidase deficiencies and disaccharide malabsorption	0.707	0
phe_272	Disorders of lipoid metabolism	1.248	1
phe_272_1	Hyperlipidemia	1.238	1
phe_272_11	Hypercholesterolemia	1.148	0
phe_272_12	Hyperglyceridemia	1.047	0
phe_272_13	Mixed hyperlipidemia	0.876	0
phe_272_9	Unspecified disorder of lipoid metabolism	0.786	0
phe_274	Gout and other crystal arthropathies	1.223	1
phe_274_1	Gout	1.178	1
phe_274_11	Gouty arthropathy	0.732	0
phe_274_2	Crystal arthropathies	0.694	0
phe_274_21	Chondrocalcinosis	0.778	0
phe_275	Disorders of mineral metabolism	1.013	0
phe_275_1	Disorders of iron metabolism	0.937	0
phe_275_3	Disorders of magnesium metabolism	0.743	0
phe_275_5	Disorders of calcium/phosphorus metabolism	0.936	0
phe_275_51	Hypocalcemia	1.061	0
phe_275_53	Disorders of phosphorus metabolism	0.643	0
phe_275_6	Hypercalcemia	1.038	0
phe_276	Disorders of fluid | electrolyte | and acid-base balance	1.15	0
phe_276_1	Electrolyte imbalance	1.135	0
phe_276_11	Hyperosmolality and/or hypernatremia	0.794	0
phe_276_12	Hyposmolality and/or hyponatremia	1.026	0
phe_276_13	Hyperpotassemia	0.986	0
phe_276_14	Hypopotassemia	1.019	0
phe_276_4	Acid-base balance disorder	0.96	0
phe_276_41	Acidosis	0.923	0
phe_276_42	Alkalosis	0.551	0
phe_276_5	Hypovolemia	1.042	0
phe_276_6	Fluid overload	0.877	0
phe_276_8	Polydipsia	0.293	0
phe_277	Other disorders of metabolism	0.904	0
phe_277_1	E80 Disorders of porphyrin and bilirubin metabolism	0.679	0
phe_277_4	Disorders of bilirubin excretion	0.824	0
phe_277_5	Other disorders of lipoid metabolism	0.757	0
phe_277_51	Lipoprotein disorders	1.052	0
phe_277_7	Dysmetabolic syndrome X	1.04	0
phe_278	Overweight | obesity and other hyperalimentation	1.447	1
phe_278_1	Obesity	1.405	1
phe_278_11	Morbid obesity	1.249	1
phe_278_3	Localized adiposity	0.930077	0
phe_278_4	Abnormal weight gain	1.031	0
phe_279	Disorders involving the immune mechanism	0.859	0
phe_279_1	Immunity deficiency	0.698	0
phe_279_11	Deficiency of humoral immunity	0.654	0
phe_279_7	Other immunological findings	0.776	0
phe_280	Iron deficiency anemias	1.111	0
phe_280_1	Iron deficiency anemias | unspecified or not due to blood loss	1.124	0
phe_280_2	Iron deficiency anemia secondary to blood loss (chronic)	0.884	0
phe_281	Other deficiency anemia	0.868	0
phe_281_1	Megaloblastic anemia	0.978	0
phe_281_11	Pernicious anemia	0.911	0
phe_281_12	Other vitamin B12 deficiency anemia	0.933	0
phe_281_13	Folate-deficiency anemia	0.699	0
phe_281_9	Deficiency anemias	1.046	0
phe_282	Hereditary hemolytic anemias	0.815	0
phe_282_8	Other hemoglobinopathies	1.053	0
phe_282_9	Other hereditary hemolytic anemias	0.306267	0
phe_283	Acquired hemolytic anemias	0.771	0
phe_283_1	Autoimmune hemolytic anemias	0.551	0
phe_284	Aplastic anemia	0.847	0
phe_284_1	Pancytopenia	0.846	0
phe_284_2	D61 Other aplastic anaemias	0.697	0
phe_285	Other anemias	1.174	1
phe_285_1	Acute posthemorrhagic anemia	0.829	0
phe_285_2	Anemia of chronic disease	0.917	0
phe_285_21	Anemia in chronic kidney disease	0.92	0
phe_285_22	Anemia in neoplastic disease	0.837	0
phe_286	Coagulation defects	0.953	0
phe_286_1	Congenital coagulation defects	0.587	0
phe_286_11	Von willebrand's disease	0.554	0
phe_286_12	Congenital deficiency of other clotting factors (including factor VII)	0.606	0
phe_286_2	Encounter for long-term (current) use of anticoagulants	1.164	1
phe_286_5	Hemorrhagic disorder due to intrinsic circulating anticoagulants	0.275	0
phe_286_6	Defibrination syndrome	0.761	0
phe_286_7	Other and unspecified coagulation defects	0.865	0
phe_286_8	Hypercoagulable state	1.068	0
phe_286_81	Primary hypercoagulable state	1.058	0
phe_286_9	Abnormal coagulation profile	1.053	0
phe_287	Purpura and other hemorrhagic conditions	1.003	0
phe_287_1	Spontaneous ecchymoses	0.338	0
phe_287_3	Thrombocytopenia	1.002	0
phe_287_31	Primary thrombocytopenia	0.837	0
phe_287_32	Secondary thrombocytopenia	0.687	0
phe_288	Diseases of white blood cells	1.04	0
phe_288_1	Decreased white blood cell count	0.996	0
phe_288_11	Neutropenia	0.992	0
phe_288_2	Elevated white blood cell count	0.834	0
phe_288_3	Eosinophilia	1.02817	0
phe_289	Other diseases of blood and blood-forming organs	0.912	0
phe_289_3	Personal history of diseases of blood and blood-forming organs	0.52	0
phe_289_4	Lymphadenitis	0.984	0
phe_289_5	Diseases of spleen	0.852	0
phe_289_8	Polycythemia | secondary	0.807	0
phe_289_9	Abnormality of red blood cells	0.683	0
phe_290	Delirium dementia and amnestic and other cognitive disorders	0.931	0
phe_290_1	Dementias	0.965	0
phe_290_11	Alzheimer's disease	0.861	0
phe_290_12	Dementia with cerebral degenerations	0.273	0
phe_290_16	Vascular dementia	0.769	0
phe_290_2	Delirium due to conditions classified elsewhere	0.881	0
phe_291	Other specified nonpsychotic and/or transient mental disorders	0.746	0
phe_291_1	Transient mental disorders due to conditions classified elsewhere	0.333	0
phe_291_4	Specific nonpsychotic mental disorders due to brain damage	0.528	0
phe_291_8	Alteration of consciousness	0.602	0
phe_292	Neurological disorders	1.038	0
phe_292_1	Aphasia/speech disturbance	0.85	0
phe_292_2	Mild cognitive impairment	0.464	0
phe_292_3	Memory loss	0.838	0
phe_292_4	Altered mental status	0.916	0
phe_292_6	Hallucinations	0.538	0
phe_293	Symptoms involving head and neck	0.892	0
phe_293_1	Swelling | mass | or lump in head and neck [Space-occupying lesion | intracranial NOS]	0.712	0
phe_295	Schizophrenia and other psychotic disorders	0.854	0
phe_295_1	Schizophrenia	0.836	0
phe_295_2	Paranoid disorders	0.666	0
phe_295_3	Psychosis	0.675	0
phe_296	Mood disorders	0.998	0
phe_296_1	Bipolar	0.899	0
phe_296_2	Depression	0.867	0
phe_296_22	Major depressive disorder	0.832	0
phe_297	Suicidal ideation or attempt	0.845	0
phe_297_1	Suicidal ideation	0.845	0
phe_297_2	Suicide or self-inflicted injury	0.952	0
phe_300	Anxiety disorders	1.123	0
phe_300_1	Anxiety disorder	1.1	0
phe_300_11	Generalized anxiety disorder	0.661	0
phe_300_12	Agorophobia | social phobia | and panic disorder	0.872	0
phe_300_13	Phobia	0.852	0
phe_300_3	Obsessive-compulsive disorders	0.672	0
phe_300_8	Acute reaction to stress	0.336	0
phe_300_9	Posttraumatic stress disorder	0.66	0
phe_301	Personality disorders	0.792	0
phe_301_2	Antisocial/borderline personality disorder	0.608	0
phe_302	Sexual and gender identity disorders	0.664	0
phe_302_1	F52 Sexual dysfunction | not caused by organic disorder or disease	0.658	0
phe_303	Psychogenic and somatoform disorders	0.592759	0
phe_303_1	Dissociative disorder	0.612	0
phe_303_3	Psychogenic disorder	0.528	0
phe_303_4	Somatoform disorder	0.785	0
phe_304	Adjustment reaction	0.484	0
phe_305_2	Eating disorder	0.611	0
phe_306	Other mental disorder	1.118	0
phe_306_9	Tension headache	0.499	0
phe_312_3	Impulse control disorder	0.633	0
phe_313	Pervasive developmental disorders	0.3	0
phe_315	Develomental delays and disorders	0.591	0
phe_315_1	Learning disorder	0.387	0
phe_315_2	Speech and language disorder	0.603	0
phe_316	Substance addiction and disorders	1.113	0
phe_316_1	G62 Other polyneuropathies	0.821577	0
phe_317	Alcohol-related disorders	1.08843	0
phe_317_1	Alcoholism	1.125	0
phe_317_11	Alcoholic liver damage	0.862	0
phe_318	Tobacco use disorder	1.088	0
phe_320	Meningitis	0.872	0
phe_323	Encephalitis	0.742	0
phe_324	Other CNS infection and poliomyelitis	0.801	0
phe_327	Sleep disorders	1.175	1
phe_327_1	Hypersomnia	0.929	0
phe_327_3	Sleep apnea	1.252	1
phe_327_31	Central/nonobstructive sleep apnea	1.047	0
phe_327_32	Obstructive sleep apnea	1.257	1
phe_327_4	Insomnia	0.89	0
phe_327_41	Organic or persistent insomnia	0.717	0
phe_327_5	Parasomnia	1.036	0
phe_327_6	Circadian rhythm sleep disorder	0.96	0
phe_327_7	Sleep related movement disorders	1.152	1
phe_327_71	Restless legs syndrome	1.151	1
phe_327_72	Sleep related leg cramps	1.053	0
phe_331	Other cerebral degenerations	0.931	0
phe_331_1	Hydrocephalus	0.913	0
phe_331_9	Cerebral degeneration | unspecified	0.611	0
phe_332	Parkinson's disease	0.975	0
phe_333	Extrapyramidal disease and abnormal movement disorders	0.997	0
phe_333_1	Essential tremor	0.859	0
phe_333_2	Myoclonus	0.701	0
phe_333_4	Torsion dystonia	0.851	0
phe_334	Degenerative disease of the spinal cord	0.952	0
phe_334_1	Spinocerebellar disease	0.344	0
phe_334_2	Anterior horn cell disease	0.485	0
phe_335	Multiple sclerosis	0.977	0
phe_337	Disorders of the autonomic nervous system	0.794	0
phe_337_1	G99 Other disorders of nervous system in diseases classified elsewhere	0.931	0
phe_338	Pain	1.084	0
phe_338_1	Acute pain	0.834	0
phe_338_2	Chronic pain	0.938	0
phe_339	Other headache syndromes	1.161	1
phe_340	Migraine	1.09	0
phe_340_1	Migrain with aura	0.838	0
phe_341	Other demyelinating diseases of central nervous system	0.729	0
phe_342	Hemiplegia	0.965	0
phe_343	Infantile cerebral palsy	0.623	0
phe_344	Other paralytic syndromes	0.909	0
phe_345	Epilepsy | recurrent seizures | convulsions	1.053	0
phe_345_1	Epilepsy	0.941	0
phe_345_11	Generalized convulsive epilepsy	0.891	0
phe_345_12	Partial epilepsy	0.838	0
phe_345_3	Convulsions	0.985	0
phe_346_1	Nonspecific abnormal findings on radiological and other examination of skull and head	0.746	0
phe_347	Cataplexy and narcolepsy	0.843	0
phe_348	Other conditions of brain	0.89	0
phe_348_2	Cerebral edema and compression of brain	0.793	0
phe_348_4	Cerebral cysts	0.641	0
phe_348_7	Coma	0.529	0
phe_348_8	Encephalopathy | not elsewhere classified	0.73	0
phe_348_9	Other conditions of brain | NOS	0.83	0
phe_349	Other and unspecified disorders of the nervous system	0.825	0
phe_350	Abnormal movement	1.126	0
phe_350_1	Abnormal involuntary movements	0.964	0
phe_350_2	Abnormality of gait	1.072	0
phe_350_3	Lack of coordination	0.815	0
phe_350_6	Disturbances of sensation of smell and taste	0.681	0
phe_351	Other peripheral nerve disorders	1.194	1
phe_352	Disorders of other cranial nerves	0.935	0
phe_352_1	Trigeminal nerve disorders [CN5]	0.887	0
phe_352_2	Facial nerve disorders [CN7]	0.911	0
phe_353	Nerve root and plexus disorders	1.082	0
phe_353_1	Nerve plexus lesions	0.799	0
phe_353_2	Nerve root lesions	1.037	0
phe_355	Complex regional/central pain syndrome	1.056	0
phe_355_1	Chronic pain syndrome	0.9	0
phe_356	Hereditary and idiopathic peripheral neuropathy	0.792	0
phe_357	Inflammatory and toxic neuropathy	0.974	0
phe_358	Myoneural disorders	0.421	0
phe_358_1	Myasthenia gravis	0.643	0
phe_359	Muscular dystrophies and other myopathies	0.85	0
phe_359_1	Muscular dystrophies	0.515	0
phe_359_2	Myopathy	0.85	0
phe_360	Disorders of the globe	0.847	0
phe_360_2	Progressive myopia	0.674	0
phe_361	Retinal detachments and defects	1.032	0
phe_361_1	Retinal detachment with retinal defect	1.039	0
phe_361_2	Retinoschisis and retinal cysts	1.014	0
phe_362	Other retinal disorders	1.11	0
phe_362_2	Degeneration of macula and posterior pole of retina	1.076	0
phe_362_21	Macular degeneration | dry	1.058	0
phe_362_22	Macular degeneration | wet	1.082	0
phe_362_23	Cystoid macular degeneration of retina	1.0498	0
phe_362_26	Macular puckering of retina	1.098	0
phe_362_27	Drusen (degenerative) of retina	0.985	0
phe_362_29	Macular degeneration (senile) of retina NOS	1.002	0
phe_362_3	Other nondiabetic retinopathy	0.782	0
phe_362_31	Separation of retinal layers	0.783	0
phe_362_4	Retinal vascular changes and abnomalities	0.942	0
phe_362_6	Peripheral retinal degenerations	0.797	0
phe_362_7	Hereditary retinal dystrophies	0.891	0
phe_362_8	Retinal hemorrhage/ischemia	0.751	0
phe_362_9	Retinal edema	1.066	0
phe_363	Chorioretinal inflammations | scars | and other disorders of choroid	0.8	0
phe_363_3	Chorioretinal scars	0.738	0
phe_364	Corneal opacity and other disorders of cornea	0.902	0
phe_364_1	Corneal opacity	0.674	0
phe_364_2	Corneal edema	0.68	0
phe_364_4	Corneal degenerations	0.811	0
phe_364_41	Keratoconus	0.732	0
phe_364_5	Corneal dystrophy	0.765	0
phe_364_51	Fuchs' dystrophy	1.062	0
phe_364_9	Cornea replaced by transplant	0.722	0
phe_365	Glaucoma	1.238	1
phe_365_1	Open-angle glaucoma	1.156	1
phe_365_11	Primary open angle glaucoma	1.033	0
phe_365_2	Primary angle-closure glaucoma	0.961	0
phe_366	Cataract	1.191	1
phe_366_1	Nonsenile Cataract	1.073	0
phe_366_2	Senile cataract	1.161	1
phe_366_3	Traumatic cataract	0.666	0
phe_367	Disorders of refraction and accommodation; blindness and low vision	1.132	0
phe_367_1	Myopia	1.096	0
phe_367_2	Astigmatism	0.878	0
phe_367_4	Presbyopia	1.152	1
phe_367_8	Hypermetropia	0.95	0
phe_367_9	Blindness and low vision	0.948	0
phe_368	Visual disturbances	1.059	0
phe_368_1	Amblyopia	0.916	0
phe_368_2	Diplopia and disorders of binocular vision	0.916	0
phe_368_3	Anisometropia	0.796	0
phe_368_4	Visual field defects	0.859	0
phe_368_9	Subjective visual disturbances	0.911	0
phe_368_91	Psychophysical visual disturbances	0.975	0
phe_369	Infection of the eye	0.878	0
phe_369_2	Eye infection | viral	0.7	0
phe_369_5	Conjunctivitis | infectious	0.838	0
phe_370	Keratitis	0.845	0
phe_370_1	Corneal ulcer	0.817	0
phe_370_2	Superficial keratitis	1.049	0
phe_370_3	Keratoconjunctivitis	0.851	0
phe_370_31	Keratoconjunctivitis sicca	0.867	0
phe_371	Inflammation of the eye	1.043	0
phe_371_1	Uveitis | noninfectious or NOS	0.889	0
phe_371_2	Conjunctivitis | noninfectious	0.893	0
phe_371_21	Allergic conjunctivitis	0.956	0
phe_371_3	Inflammation of eyelids	1.022	0
phe_372	Disorders of conjunctiva	0.92	0
phe_374	Other disorders of eyelids	1.088	0
phe_374_1	Ectropion or entropion	0.952	0
phe_374_2	Lagophthalmos	0.899	0
phe_374_3	Ptosis of eyelid	1.006	0
phe_374_6	Dermatochalasis	1.145	0
phe_375	Disorders of lacrimal system	0.992	0
phe_375_1	Dry eyes	1.274	1
phe_375_2	Epiphora	0.911	0
phe_376	Disorders of the orbit	0.482	0
phe_377	Disorders of optic nerve and visual pathways	0.881	0
phe_377_1	Optic atrophy	0.827	0
phe_377_3	Optic neuritis/neuropathy	0.805	0
phe_378	Strabismus and other disorders of binocular eye movements	0.942	0
phe_378_1	Strabismus (not specified as paralytic)	0.934	0
phe_378_2	Nystagmus and other irregular eye movements	0.647	0
phe_378_5	Paralytic strabismus	0.848	0
phe_379	Other disorders of eye	1.07	0
phe_379_1	Scleritis and episcleritis	1.029	0
phe_379_2	Disorders of vitreous body	0.999	0
phe_379_3	Aphakia and other disorders of lens	0.937	0
phe_379_4	Anomalies of pupillary function	0.741	0
phe_379_5	Disorders of iris and ciliary body	0.849	0
phe_379_9	Pain | swelling or discharge of eye	0.803	0
phe_380	Disorders of external ear	0.943	0
phe_380_1	Otitis externa	0.918	0
phe_380_4	Impacted cerumen	0.926	0
phe_381	Otitis media and Eustachian tube disorders	1.009	0
phe_381_1	Otitis media	0.997	0
phe_381_11	Suppurative and unspecified otitis media	0.939	0
phe_381_2	Eustachian tube disorders	0.8	0
phe_381_3	Mastoiditis & related conditions	0.463	0
phe_381_9	Otorrhea	0.441	0
phe_382	Otalgia	0.843	0
phe_383	Otosclerosis	0.745	0
phe_384	Other disorders of tympanic membrane	0.698	0
phe_384_4	Perforation of tympanic membrane	0.949	0
phe_385	Other disorders of middle ear and mastoid	0.92	0
phe_385_3	Cholesteatoma	0.802	0
phe_385_5	Tympanosclerosis and middle ear disease related to otitis media	0.386	0
phe_386	Vertiginous syndromes and other disorders of vestibular system	0.988	0
phe_386_1	Meniere's disease	0.917	0
phe_386_2	Peripheral or central vertigo	0.89	0
phe_386_21	H81 Disorders of vestibular function	0.906	0
phe_386_3	Labyrinthitis	0.829	0
phe_386_9	Dizziness and giddiness (Light-headedness and vertigo)	1.142	0
phe_388	Other disorders of ear	0.808	0
phe_389	Hearing loss	1.231	1
phe_389_1	Sensorineural hearing loss	1.045	0
phe_389_2	Conductive hearing loss	0.875	0
phe_389_3	H93 Other disorders of ear | not elsewhere classified	0.667	0
phe_389_4	Tinnitus	0.974	0
phe_394	Rheumatic disease of the heart valves	0.984	0
phe_394_1	Mitral valve stenosis and aortic valve stenosis	1.038	0
phe_394_2	Mitral valve disease	0.789	0
phe_394_3	Aortic valve disease	0.812	0
phe_394_7	Disease of tricuspid valve	0.857	0
phe_395	Heart valve disorders	1.102	0
phe_395_1	Nonrheumatic mitral valve disorders	0.988	0
phe_395_2	Nonrheumatic aortic valve disorders	1.071	0
phe_395_3	Nonrheumatic tricuspid valve disorders	0.719	0
phe_395_4	Nonrheumatic pulmonary valve disorders	0.345	0
phe_395_6	Heart valve replaced	0.975	0
phe_396	Abnormal heart sounds	1.062	0
phe_401	Hypertension	1.432	1
phe_401_1	Essential hypertension	1.43	1
phe_401_2	Hypertensive heart and/or renal disease	1.109	0
phe_401_21	Hypertensive heart disease	0.893	0
phe_401_22	Hypertensive chronic kidney disease	1.044	0
phe_401_3	Other hypertensive complications	0.718	0
phe_402	Elevated blood pressure reading without diagnosis of hypertension	0.946	0
phe_411	Ischemic Heart Disease	1.368	1
phe_411_1	Unstable angina (intermediate coronary syndrome)	1.132	0
phe_411_2	Myocardial infarction	1.222	1
phe_411_3	Angina pectoris	1.245	1
phe_411_4	Coronary atherosclerosis	1.365	1
phe_411_41	Aneurysm and dissection of heart	0.403	0
phe_411_8	Other chronic ischemic heart disease | unspecified	1.356	1
phe_411_9	Other acute and subacute forms of ischemic heart disease	0.966	0
phe_414	Other forms of chronic heart disease	0.994	0
phe_414_2	ASCVD	1.073	0
phe_415	Pulmonary heart disease	1.089	0
phe_415_1	Acute pulmonary heart disease	1.047	0
phe_415_11	Pulmonary embolism and infarction | acute	1.054	0
phe_415_2	Chronic pulmonary heart disease	0.886	0
phe_415_21	Primary pulmonary hypertension	0.767	0
phe_416	Cardiomegaly	0.994	0
phe_418	Nonspecific chest pain	1.341	1
phe_418_1	Precordial pain	1.026	0
phe_420	Carditis	0.961	0
phe_420_1	Myocarditis	0.631	0
phe_420_2	Pericarditis	0.941	0
phe_420_21	Acute pericarditis	0.757	0
phe_420_3	Endocarditis	0.909	0
phe_425	Cardiomyopathy	1.016	0
phe_425_1	Primary/intrinsic cardiomyopathies	0.996	0
phe_425_11	Hypertrophic obstructive cardiomyopathy	0.752	0
phe_425_12	Other hypertrophic cardiomyopathy	0.776	0
phe_425_2	Secondary/extrinsic cardiomyopathies	0.824	0
phe_425_8	Other cardiomyopathy	0.964	0
phe_426	Cardiac conduction disorders	1.149	0
phe_426_2	Atrioventricular [AV] block	1.022	0
phe_426_21	First degree AV block	0.943	0
phe_426_23	Second degree AV block	0.862	0
phe_426_24	Atrioventricular block | complete	0.887	0
phe_426_25	Other heart block	0.723	0
phe_426_3	Bundle branch block	1.028	0
phe_426_31	Right bundle branch block	0.972	0
phe_426_32	Left bundle branch block	0.991	0
phe_426_4	Anomalous atrioventricular excitation	0.423	0
phe_426_7	Abnormal electrocardiogram [ECG] [EKG]	1.112	0
phe_426_8	Other cardiac conduction disorders	0.691	0
phe_426_9	Cardiac pacemaker/device in situ	1.041	0
phe_426_91	Cardiac pacemaker in situ	1.018	0
phe_426_92	Cardiac defibrillator in situ	0.82	0
phe_427	Cardiac dysrhythmias	1.245	1
phe_427_1	Paroxysmal tachycardia | unspecified	1.044	0
phe_427_11	Paroxysmal supraventricular tachycardia	0.972	0
phe_427_12	Paroxysmal ventricular tachycardia	0.927	0
phe_427_2	Atrial fibrillation and flutter	1.279	1
phe_427_21	Atrial fibrillation	1.32	1
phe_427_22	Atrial flutter	1.166	1
phe_427_3	Other specified cardiac dysrhythmias	1.067	0
phe_427_4	Cardiac arrest and ventricular fibrillation	0.927	0
phe_427_41	Ventricular fibrillation and flutter	1.037	0
phe_427_42	Cardiac arrest	0.967	0
phe_427_5	Arrhythmia (cardiac) NOS	1.008	0
phe_427_6	Premature beats	0.871	0
phe_427_61	Supraventricular premature beats	0.715	0
phe_427_7	Tachycardia NOS	1.002	0
phe_427_8	Sinoatrial node dysfunction (Bradycardia)	0.856	0
phe_427_9	Palpitations	1.04	0
phe_428	Congestive heart failure; nonhypertensive	1.24	1
phe_428_1	Congestive heart failure (CHF) NOS	1.116	0
phe_428_2	Heart failure NOS	1.062	0
phe_428_3	Heart failure with reduced EF [Systolic or combined heart failure]	1.182	1
phe_428_4	Heart failure with preserved EF [Diastolic heart failure]	1.16	1
phe_429	Ill-defined descriptions and complications of heart disease	0.913	0
phe_429_1	I97 Postprocedural disorders of circulatory system | not elsewhere classified	0.759	0
phe_429_2	Abnormal function study of cardiovascular system	0.849	0
phe_429_3	Symptoms involving cardiovascular system	0.795	0
phe_430	Intracranial hemorrhage	0.983	0
phe_430_1	Subarachnoid hemorrhage	0.919	0
phe_430_2	Intracerebral hemorrhage	0.951	0
phe_430_3	Subdural hemorrhage	0.814	0
phe_433	Cerebrovascular disease	1.201	1
phe_433_1	Occlusion and stenosis of precerebral arteries	1.048	0
phe_433_11	Occlusion of cerebral arteries | with cerebral infarction	0.735	0
phe_433_12	Cerebral atherosclerosis	0.778	0
phe_433_2	Occlusion of cerebral arteries	1.066	0
phe_433_21	Cerebral artery occlusion | with cerebral infarction	0.995	0
phe_433_3	Cerebral ischemia	1.081	0
phe_433_31	Transient cerebral ischemia	1.03	0
phe_433_5	Cerebral aneurysm	0.904	0
phe_433_6	Acute | but ill-defined cerebrovascular disease	1.049	0
phe_433_8	Late effects of cerebrovascular disease	0.979	0
phe_440	Atherosclerosis	1.027	0
phe_440_1	Atherosclerosis of renal artery	0.316	0
phe_440_2	Atherosclerosis of the extremities	0.971	0
phe_440_21	Atherosclerosis of native arteries of the extremities with ulceration or gangrene	1.07	0
phe_440_22	Atherosclerosis of native arteries of the extremities with intermittent claudication	0.954	0
phe_440_9	Atherosclerosis of aorta	0.811	0
phe_441	Vascular insufficiency of intestine	0.963	0
phe_441_1	Acute vascular insufficiency of intestine	0.488	0
phe_442	Other aneurysm	1.066	0
phe_442_1	Aortic aneurysm	1.057	0
phe_442_11	Abdominal aortic aneurysm	1.017	0
phe_442_2	Aneurysm of iliac artery	0.714	0
phe_442_3	Aneurysm of artery of lower extremity	0.39	0
phe_442_8	Aneurysm of other specified artery	0.778	0
phe_443	Peripheral vascular disease	1.146	0
phe_443_1	Raynaud's syndrome	0.932	0
phe_443_7	Peripheral angiopathy in diseases classified elsewhere	0.533	0
phe_443_8	Other specified peripheral vascular disease	1.062	0
phe_443_9	Peripheral vascular disease | unspecified	1.117	0
phe_444	Arterial embolism and thrombosis	0.94	0
phe_444_1	Arterial embolism and thrombosis of lower extremity artery	0.905	0
phe_446	Polyarteritis nodosa and allied conditions	0.864	0
phe_446_3	M31 Other necrotising vasculopathies	0.652	0
phe_446_4	Wegener's granulomatosis	0.638	0
phe_446_5	Giant cell arteritis	0.769	0
phe_446_9	Arteritis NOS	0.467	0
phe_447	Other disorders of arteries and arterioles	1	0
phe_447_1	Stricture of artery	0.898	0
phe_447_7	Aortic ectasia	1.04	0
phe_448	Disease of capillaries	0.667	0
phe_450	Noninfectious disorders of lymphatic channels	0.921	0
phe_451	Phlebitis and thrombophlebitis	1.04	0
phe_451_2	Phlebitis and thrombophlebitis of lower extremities	1.038	0
phe_452	Other venous embolism and thrombosis	0.972	0
phe_452_2	Deep vein thrombosis [DVT]	1.096	0
phe_452_8	I87 Other disorders of veins	0.604	0
phe_453	Chronic venous hypertension	1.072	0
phe_454	Varicose veins	1.19	1
phe_454_1	Varicose veins of lower extremity	1.123	0
phe_454_11	Varicose veins of lower extremity | symptomtic	0.913	0
phe_455	Hemorrhoids	1.137	0
phe_456	Chronic venous insufficiency [CVI]	0.827	0
phe_457	Encounter for long-term (current) use of anticoagulants | antithrombotics | aspirin	0.68	0
phe_457_2	Encounter for long-term (current) use of antiplatelets/antithrombotics	1.07	0
phe_457_3	Encounter for long-term (current) use of aspirin	0.993	0
phe_458	Hypotension	1.108	0
phe_458_1	Orthostatic hypotension	0.978	0
phe_458_2	Iatrogenic hypotension	0.794	0
phe_458_9	Hypotension NOS	1.085	0
phe_459	Other disorders of circulatory system	1.055	0
phe_459_1	Hemorrhage NOS	0.304	0
phe_459_7	Blood vessel replaced	1.05	0
phe_459_9	Circulatory disease NEC	1.073	0
phe_464	Acute sinusitis	0.859	0
phe_465	Acute upper respiratory infections of multiple or unspecified sites	1.082	0
phe_465_2	Acute pharyngitis	0.936	0
phe_465_4	Acute laryngitis and tracheitis	0.794	0
phe_470	Septal Deviations/Turbinate Hypertrophy	1.055	0
phe_471	Nasal polyps	1.037	0
phe_472	Chronic pharyngitis and nasopharyngitis	0.949	0
phe_473	Diseases of the larynx and vocal cords	1.01	0
phe_473_1	Chronic laryngitis	0.682	0
phe_473_3	Paralysis/spasm of vocal cords or larynx	0.873	0
phe_473_4	Voice disturbance	0.913	0
phe_474	Acute and chronic tonsillitis	0.943	0
phe_474_1	Acute tonsillitis	0.913	0
phe_474_2	Chronic tonsillitis and adenoiditis	1.024	0
phe_475	Chronic sinusitis	1.068	0
phe_475_9	Postnasal drip	1.043	0
phe_476	Allergic rhinitis	1.065	0
phe_477	Epistaxis or throat hemorrhage	0.984	0
phe_478	Throat pain	0.82	0
phe_479	Other upper respiratory disease	1.085	0
phe_480	Pneumonia	1.135	0
phe_480_1	Bacterial pneumonia	1.072	0
phe_480_11	Pneumococcal pneumonia	1.05	0
phe_480_12	Pseudomonal pneumonia	0.301	0
phe_480_2	Viral pneumonia	0.778	0
phe_480_3	Pneumonia due to fungus (mycoses)	0.764	0
phe_480_5	Bronchopneumonia and lung abscess	0.843	0
phe_481	Influenza	0.86	0
phe_483	Acute bronchitis and bronchiolitis	0.884	0
phe_495	Asthma	1.215	1
phe_495_1	Chronic obstructive asthma	1.072	0
phe_495_11	Chronic obstructive asthma with exacerbation	1.05	0
phe_495_2	Asthma with exacerbation	0.769	0
phe_496	Chronic airway obstruction	1.385	1
phe_496_1	Emphysema	1.02	0
phe_496_2	Chronic bronchitis	1.209	1
phe_496_21	Obstructive chronic bronchitis	1.204	1
phe_496_3	Bronchiectasis	0.992	0
phe_497	Bronchitis	0.957	0
phe_498	Acute bronchospasm	0.976	0
phe_500	Lung disease due to external agents	0.888	0
phe_500_1	Extrinsic allergic alveolitis	0.571	0
phe_500_2	Pneumoconiosis	0.838	0
phe_501	Pneumonitis due to inhalation of food or vomitus	0.89	0
phe_502	Postinflammatory pulmonary fibrosis	0.934	0
phe_503	Pulmonary congestion and hypostasis	0.857	0
phe_504	Other alveolar and parietoalveolar pneumonopathy	0.83	0
phe_504_1	Idiopathic fibrosing alveolitis	1.076	0
phe_505	Other pulmonary inflamation or edema	1.059	0
phe_506	Empyema and pneumothorax	0.941	0
phe_507	Pleurisy; pleural effusion	1.075	0
phe_508	Pulmonary collapse; interstitial and compensatory emphysema	0.977	0
phe_509	Respiratory failure | insufficiency | arrest	1.097	0
phe_509_1	Respiratory failure	0.935	0
phe_509_2	Respiratory insufficiency	0.984	0
phe_509_3	Pulmonary insufficiency or respiratory failure following trauma and surgery	1.055	0
phe_509_5	Respiratory arrest	0.344	0
phe_509_8	Dependence on respirator [Ventilator] or supplemental oxygen	0.904	0
phe_510	Other diseases of lung	0.947	0
phe_512	Other symptoms of respiratory system	1.274	1
phe_512_1	Wheezing	0.772	0
phe_512_2	Painful respiration	0.766	0
phe_512_7	Shortness of breath	1.221	1
phe_512_8	Cough	1.091	0
phe_512_9	Other dyspnea	1.009	0
phe_513	Respiratory abnormalities	1.095	0
phe_513_3	Hypoventilation	0.686	0
phe_513_31	Apnea	1.064	0
phe_513_4	Hyperventilation	0.458	0
phe_513_8	Disorders of diaphragm	0.744	0
phe_514	Abnormal findings examination of lungs	1.041	0
phe_514_1	Abnormal results of function study of pulmonary system	0.967	0
phe_514_2	Solitary pulmonary nodule	1.088	0
phe_516	Abnormal sputum	1.025	0
phe_516_1	Hemoptysis	1.021	0
phe_519	Other diseases of respiratory system | not elsewhere classified	1.087	0
phe_519_1	J95 Postprocedural respiratory disorders | not elsewhere classified	0.538	0
phe_519_2	Respiratory complications	0.481	0
phe_519_8	Other diseases of respiratory system | NEC	1.064	0
phe_519_9	Symptoms involving respiratory system and other chest symptoms	0.885	0
phe_520	Disorders of tooth development	0.963	0
phe_520_1	Hereditary disturbances in tooth structure	1.066	0
phe_520_2	Disturbances in tooth eruption	0.991	0
phe_521	Diseases of hard tissues of teeth	0.85	0
phe_521_1	Dental caries	1.07	0
phe_521_2	Dental abrasion | erosion and attrition	1.063	0
phe_522	Diseases of pulp and periapical tissues	0.995	0
phe_522_1	Pulpitis and necrosis of tooth pulp	1.016	0
phe_522_5	Periapical abscess	0.943	0
phe_523	Gingival and periodontal diseases	1.022	0
phe_523_1	Gingivitis	0.703	0
phe_523_3	Periodontitis (acute or chronic)	0.957	0
phe_523_31	Acute periodontitis	0.727	0
phe_523_32	Chronic periodontitis	0.944	0
phe_524	Dentofacial anomalies | including malocclusion	0.858	0
phe_524_3	Anomalies of tooth position/malocclusion	0.785	0
phe_525	Other diseases of the teeth and supporting structures	1.101	0
phe_525_1	Loss of teeth or edentulism	1.161	1
phe_525_2	Atrophy of edentulous alveolar ridge	1.038	0
phe_526	Diseases of the jaws	0.93	0
phe_526_1	Cysts of the jaws	0.507	0
phe_526_4	Temporomandibular joint disorders	0.826	0
phe_526_41	Temporomandibular joint disorder | unspecified	0.752	0
phe_526_42	Arthralgia/ankylosis of temporomandibular joint	1.008	0
phe_526_5	Inflammatory conditions of jaw	0.696	0
phe_526_9	Jaw disease NOS	0.437	0
phe_527	Diseases of the salivary glands	0.929	0
phe_527_2	Sialoadenitis	0.819	0
phe_527_7	Disturbance of salivary secretion	1.034	0
phe_527_8	Other specified diseases of the salivary glands	0.329	0
phe_528	Diseases of the oral soft tissues | excluding lesions specific for gingiva and tongue	1.006	0
phe_528_1	Stomatitis and mucositis	0.895	0
phe_528_11	Stomatitis and mucositis (ulcerative)	0.552	0
phe_528_12	K12 Stomatitis and related lesions	0.714	0
phe_528_3	Cellulitis and abscess of oral soft tissues	0.756	0
phe_528_4	Cysts of oral soft tissues	0.626	0
phe_528_41	Cyst of the salivary gland	0.291	0
phe_528_5	Diseases of lips	0.826	0
phe_528_6	Leukoplakia of oral mucosa	0.855	0
phe_528_7	Sialolithiasis	0.476	0
phe_529	Diseases and other conditions of the tongue	0.959	0
phe_529_1	Glossitis	0.493	0
phe_530	Diseases of esophagus	1.363	1
phe_530_1	Esophagitis | GERD and related diseases	1.357	1
phe_530_11	GERD	1.285	1
phe_530_12	Ulcer of esophagus	1.056	0
phe_530_13	Barrett's esophagus	0.992	0
phe_530_14	Reflux esophagitis	1.076	0
phe_530_2	Esophageal bleeding (varices/hemorrhage)	0.968	0
phe_530_3	Stricture and stenosis of esophagus	0.972	0
phe_530_5	Disorders of esophageal motility	0.896	0
phe_530_6	Diverticulum of esophagus | acquired	0.375	0
phe_530_7	Gastroesophageal laceration-hemorrhage syndrome	0.503	0
phe_530_9	Heartburn	0.947	0
phe_531	Peptic ulcer (excl. esophageal)	1.083	0
phe_531_1	Hemorrhage from gastrointestinal ulcer	0.878	0
phe_531_2	Gastric ulcer	1.027	0
phe_531_3	Duodenal ulcer	1.005	0
phe_531_4	Peptic ulcer | site unspecified	0.849	0
phe_532	Dysphagia	1.155	1
phe_535	Gastritis and duodenitis	1.105	0
phe_535_1	Acute gastritis	0.968	0
phe_535_2	Atrophic gastritis	0.831	0
phe_535_6	Duodenitis	1.067	0
phe_535_8	Other specified gastritis	1.062	0
phe_535_9	Gastritis and duodenitis | NOS	0.678	0
phe_536	Disorders of function of stomach	0.784	0
phe_536_3	Gastroparesis	1.089	0
phe_536_8	Dyspepsia and other specified disorders of function of stomach	1.054	0
phe_537	Other disorders of stomach and duodenum	1.062	0
phe_537_1	Lesions of stomach and duodenum	0.995	0
phe_539	Bariatric surgery	1.069	0
phe_540	Appendiceal conditions	0.909	0
phe_540_1	Appendicitis	0.998	0
phe_540_11	Acute appendicitis	1.026	0
phe_550	Abdominal hernia	1.177	1
phe_550_1	Inguinal hernia	1.168	1
phe_550_2	Diaphragmatic hernia	1.145	0
phe_550_3	Femoral hernia	0.663269	0
phe_550_4	Umbilical hernia	1.08	0
phe_550_5	Ventral hernia	1.047	0
phe_550_6	Incisional hernia	0.975	0
phe_555	Inflammatory bowel disease and other gastroenteritis and colitis	1.079	0
phe_555_1	Regional enteritis	0.968	0
phe_555_2	Ulcerative colitis	1.03	0
phe_555_21	Ulcerative colitis (chronic)	0.868	0
phe_556	Ulceration of the lower GI tract	0.933	0
phe_556_1	Ulceration of intestine	0.901	0
phe_556_11	Angiodysplasia of intestine (without mention of hemorrhage)	0.97	0
phe_557	Intestinal malabsorption (non-celiac)	0.946	0
phe_557_1	Celiac disease	0.945	0
phe_558	Noninfectious gastroenteritis	1.093	0
phe_559	Ileostomy status	0.961	0
phe_560	Intestinal obstruction without mention of hernia	1.02	0
phe_560_1	Paralytic ileus	0.897	0
phe_560_2	Impaction of intestine	0.725	0
phe_560_3	Peritoneal or intestinal adhesions	0.91	0
phe_560_4	Other intestinal obstruction	0.986	0
phe_561	Symptoms involving digestive system	1.135	0
phe_561_1	Diarrhea	0.917	0
phe_561_2	Flatulence	0.951	0
phe_562	Diverticulosis and diverticulitis	1.253	1
phe_562_1	Diverticulosis	1.245	1
phe_562_2	Diverticulitis	1.072	0
phe_563	Constipation	1.137	0
phe_564	Functional digestive disorders	1.08	0
phe_564_1	Irritable Bowel Syndrome	1.063	0
phe_564_8	Abnormal findings on exam of gastrointestinal tract/ abdominal area	0.948	0
phe_564_9	Personal history of diseases of digestive system	1.07	0
phe_565	Anal and rectal conditions	1.064	0
phe_565_1	Anal and rectal polyp	1.06	0
phe_567	Peritonitis and retroperitoneal infections	0.927	0
phe_568	Other disorders of peritoneum	1.008	0
phe_568_1	Peritoneal adhesions (postoperative) (postinfection)	1.007	0
phe_569	Other disorders of intestine	1.061	0
phe_569_1	Toxic gastroenteritis and colitis	0.437	0
phe_569_2	Gastrointestinal complications	0.859	0
phe_571	Chronic liver disease and cirrhosis	1.058	0
phe_571_5	Other chronic nonalcoholic liver disease	1.024	0
phe_571_51	Cirrhosis of liver without mention of alcohol	0.807	0
phe_571_6	Primary biliary cirrhosis	0.466	0
phe_571_8	Liver abscess and sequelae of chronic liver disease	0.927	0
phe_571_81	Portal hypertension	0.879	0
phe_572	Ascites (non malignant)	0.955	0
phe_573	Other disorders of liver	1.004	0
phe_573_2	Liver replaced by transplant	0.3	0
phe_573_3	Hepatomegaly	0.877	0
phe_573_5	Jaundice (not of newborn)	0.909	0
phe_573_6	Nonspecific elevation of levels of transaminase or lactic acid dehydrogenase [LDH]	1.03	0
phe_573_7	Abnormal results of function study of liver	1.053	0
phe_573_9	Abnormal serum enzyme levels	0.772	0
phe_574	Cholelithiasis and cholecystitis	1.131	0
phe_574_1	Cholelithiasis	1.151	1
phe_574_11	Cholelithiasis with acute cholecystitis	0.961	0
phe_574_12	Cholelithiasis with other cholecystitis	1.051	0
phe_574_2	Calculus of bile duct	0.975	0
phe_574_3	Cholecystitis without cholelithiasis	1.012	0
phe_575	Other biliary tract disease	1.022	0
phe_575_1	Cholangitis	0.809	0
phe_575_2	Obstruction of bile duct	0.906	0
phe_575_6	Cholesterolosis of gallbladder	0.575	0
phe_575_7	Other disorders of gallbladder	0.932	0
phe_575_8	Other disorders of biliary tract	0.977	0
phe_575_9	Nonspecific abnormal findings on radiological and other examination of biliary tract	0.819	0
phe_577	Diseases of pancreas	0.994	0
phe_577_1	Acute pancreatitis	0.986	0
phe_577_2	Chronic pancreatitis	0.897	0
phe_577_3	Cyst and pseudocyst of pancreas	0.825	0
phe_578	Gastrointestinal hemorrhage	1.136	0
phe_578_1	Hematemesis	0.972	0
phe_578_2	Blood in stool	1.009	0
phe_578_8	Hemorrhage of rectum and anus	1.072	0
phe_578_9	Hemorrhage of gastrointestinal tract	1.059	0
phe_579	Other symptoms involving abdomen and pelvis	0.967	0
phe_579_2	Splenomegaly	0.826	0
phe_579_8	Nonspecific abnormal findings in stool contents	0.965	0
phe_580	Nephritis; nephrosis; renal sclerosis	0.938	0
phe_580_1	Glomerulonephritis	0.944	0
phe_580_12	Non-proliferative glomerulonephritis	0.681	0
phe_580_14	Chronic glomerulonephritis | NOS	0.695	0
phe_580_2	Nephrotic syndrome without mention of glomerulonephritis	0.894	0
phe_580_3	Nephritis and nephropathy without mention of glomerulonephritis	0.872	0
phe_580_31	Nephritis and nephropathy in diseases classified elsewhere	0.821	0
phe_580_32	Nephritis and nephropathy with pathological lesion	0.84	0
phe_585	Renal failure	1.22	1
phe_585_1	Acute renal failure	1.13	0
phe_585_2	Renal failure NOS	0.957	0
phe_585_3	Chronic renal failure [CKD]	1.174	1
phe_585_31	Renal dialysis	0.906	0
phe_585_32	End stage renal disease	0.872	0
phe_585_33	Chronic Kidney Disease | Stage III	1.162	1
phe_585_34	Chronic Kidney Disease | Stage IV	0.893	0
phe_585_4	Chronic kidney disease | Stage I or II	1.052	0
phe_586	Other disorders of the kidney and ureters	1.028	0
phe_586_1	Anatomical abnormatilies of kidney and ureters	0.436	0
phe_586_11	Small kidney	0.502	0
phe_586_2	Cyst of kidney | acquired	0.974	0
phe_586_3	Vascular disorders of kidney/hypertrophy	0.282	0
phe_586_4	Stricture/obstruction of ureter	0.89	0
phe_587	Kidney replaced by transpant	0.889	0
phe_588	Disorders resulting from impaired renal function	0.776	0
phe_588_1	Renal osteodystrophy	1.073	0
phe_588_2	Secondary hyperparathyroidism (of renal origin)	1.076	0
phe_589	Abnormal results of function study of kidney	0.716	0
phe_590	Pyelonephritis	0.938	0
phe_591	Urinary tract infection	1.147	0
phe_592	Cystitis and urethritis	0.983	0
phe_592_1	Cystitis	1.015	0
phe_592_11	Acute cystitis	0.722	0
phe_592_12	Chronic cystitis	0.723	0
phe_592_13	Chronic interstitial cystitis	0.457	0
phe_592_2	Urethritis and urethral syndrome	0.765	0
phe_592_3	Urethral stricture due to infecton	0.251	0
phe_593	Hematuria	1.125	0
phe_593_1	Gross hematuria	1.076	0
phe_593_2	Microscopic hematuria	1.094	0
phe_594	Urinary calculus	1.182	1
phe_594_1	Calculus of kidney	1.15	1
phe_594_2	Calculus of lower urinary tract	0.934	0
phe_594_3	Calculus of ureter	1.019	0
phe_594_8	Renal colic	0.713	0
phe_595	Hydronephrosis	0.976	0
phe_596	Other disorders of bladder	1.079	0
phe_596_1	Bladder neck obstruction	0.957	0
phe_596_5	Functional disorders of bladder	0.968	0
phe_597	Other disorders of urethra and urinary tract	1.013	0
phe_597_1	Urethral stricture (not specified as infectious)	1.002	0
phe_597_2	Urinary complications NEC	0.275	0
phe_598	Abnormal findings on examination of urine	0.993	0
phe_598_9	Other nonspecific findings on examination of urine	0.803	0
phe_599	Other symptoms/disorders or the urinary system	1.158	1
phe_599_1	Urinary obstruction	0.992	0
phe_599_2	Retention of urine	1.082	0
phe_599_3	Dysuria	0.927	0
phe_599_4	Urinary incontinence	1.053	0
phe_599_5	Frequency of urination and polyuria	1.049	0
phe_599_6	Oliguria and anuria	0.318	0
phe_599_8	Other symptoms involving urinary system	1.04	0
phe_599_9	Other abnormality of urination	0.957	0
phe_600	Hyperplasia of prostate	1.119	0
phe_601	Inflammatory diseases of prostate	0.979	0
phe_601_1	Prostatitis	0.835563	0
phe_601_11	Acute prostatitis	0.457	0
phe_601_12	Chronic prostatitis	0.732	0
phe_601_3	Orchitis and epididymitis	0.855	0
phe_601_4	Balanoposthitis	0.48	0
phe_601_8	Other inflammatory disorders of male genital organs	0.483	0
phe_602	Other disorders of prostate	0.896	0
phe_603	Other disorders of testis	0.888	0
phe_603_1	Hydrocele	0.909	0
phe_604	Disorders of penis	0.982	0
phe_604_1	Redundant prepuce and phimosis/BXO	0.975	0
phe_605	Erectile dysfunction [ED]	0.796	0
phe_608	Other disorders of male genital organs	0.948	0
phe_609	Male infertility and abnormal spermatozoa	0.693	0
phe_609_2	Abnormal spermatozoa	0.355248	0
phe_610	Benign mammary dysplasias	0.994	0
phe_610_1	Cystic mastopathy	0.703	0
phe_610_2	Fibroadenosis of breast	0.472	0
phe_610_3	Fibrosclerosis of breast	0.475	0
phe_610_4	Benign neoplasm of breast	0.954	0
phe_610_8	Other specified benign mammary dysplasias	0.904	0
phe_611	Abnormal findings on mammogram or breast exam	0.92	0
phe_611_3	Lump or mass in breast	0.951	0
phe_612	Breast conditions | congenital or relating to hormones	0.899	0
phe_612_2	Hypertrophy of breast (Gynecomastia)	0.944	0
phe_613	Other nonmalignant breast conditions	0.934	0
phe_613_1	Inflammatory disease of breast	0.654	0
phe_613_5	Mastodynia	1.051	0
phe_613_7	Other signs and symptoms in breast	0.879	0
phe_613_8	Other specified disorders of breast	0.792	0
phe_613_9	Breast disorder NOS	1.157	1
phe_614	Inflammatory diseases of female pelvic organs	1.019	0
phe_614_1	Pelvic peritoneal adhesions | female (postoperative) (postinfection)	0.916	0
phe_614_3	Pelvic inflammatory disease (PID)	0.706	0
phe_614_32	Chronic inflammatory pelvic disease	0.539	0
phe_614_33	Pelvic inflammatory disease | NOS	0.492	0
phe_614_4	Inflammatory diseases of uterus | except cervix	0.467	0
phe_614_5	Inflammatory disease of cervix | vagina | and vulva	0.919	0
phe_614_51	Cervicitis and endocervicitis	0.761	0
phe_614_52	Vaginitis and vulvovaginitis	0.76	0
phe_614_53	Cyst or abscess of Bartholin's gland	0.826	0
phe_614_54	Abscess or ulceration of vulva	0.453	0
phe_615	Endometriosis	1.055	0
phe_617	Disorders secondary to childbirth | surgery | trauma	0.488	0
phe_618	Genital prolapse	1.141	0
phe_618_1	Prolapse of vaginal walls	1.093	0
phe_618_2	Uterine/Uterovaginal prolapse	1.037	0
phe_618_5	Prolapse of vaginal vault after hysterectomy	0.594	0
phe_618_6	Vaginal enterocele | congenital or acquired	0.669	0
phe_619	Noninflammatory female genital disorders	1.046	0
phe_619_1	Noninflammatory disorders of ovary | fallopian tube | and broad ligament	1.012	0
phe_619_2	Disorders of uterus | NEC	0.944	0
phe_619_3	Noninflammatory disorders of cervix	0.928	0
phe_619_4	Noninflammatory disorders of vagina	0.832	0
phe_619_5	Noninflammatory disorders of vulva and perineum	0.791	0
phe_620	N90 Other noninflammatory disorders of vulva and perineum	0.863	0
phe_621	Endometrial hyperplasia	0.742	0
phe_622	Polyp of female genital organs	1.063	0
phe_622_1	Polyp of corpus uteri	1.05217	0
phe_622_2	Mucous polyp of cervix	0.939	0
phe_623	Hypertrophy of female genital organs	0.778	0
phe_624	Symptoms involving female genital tract	0.707	0
phe_624_1	Dystrophy of female genital tract	0.474	0
phe_624_2	Atrophy of female genital tract	0.582	0
phe_624_9	stress incontinence | female	1.041	0
phe_625	Pain and other symptoms associated with female genital organs	0.944	0
phe_625_1	Dyspareunia	0.756	0
phe_626	Disorders of menstruation and other abnormal bleeding from female genital tract	1.1	0
phe_626_1	Irregular menstrual cycle/bleeding	1.12	0
phe_626_11	Absent or infrequent menstruation	0.631	0
phe_626_12	Excessive or frequent menstruation	1.071	0
phe_626_13	Irregular menstrual cycle	0.844	0
phe_626_14	Irregular menstrual bleeding	0.963	0
phe_626_2	Dysmenorrhea	0.94	0
phe_626_4	Premenstrual tension syndromes	0.564	0
phe_626_8	Infertility | female	0.897	0
phe_627	Menopausal and postmenopausal disorders	1.042	0
phe_627_1	Postmenopausal bleeding	1.066	0
phe_627_2	Symptomatic menopause	0.385	0
phe_627_3	Postmenopausal atrophic vaginitis	0.89	0
phe_627_4	Premenopausal menorrhagia	0.474	0
phe_628	Ovarian cyst	1.04	0
phe_634	Miscarriage; stillbirth	0.983	0
phe_634_1	Missed abortion/Hydatidiform mole	0.803	0
phe_634_3	Ectopic pregnancy	0.738	0
phe_635	Hemorrhage during pregnancy; childbirth and postpartum	0.88	0
phe_635_2	Antepartum hemorrhage | abruptio placentae | and placenta previa	0.852	0
phe_635_3	Placenta previa and abruptio placenta	0.888	0
phe_636	Early or threatened labor; hemorrhage in early pregnancy	0.913	0
phe_636_1	O47 False labour	0.885	0
phe_636_2	Early onset of delivery	0.636	0
phe_636_3	Hemorrhage in early pregnancy	0.873	0
phe_642	Hypertension complicating pregnancy | childbirth | and the puerperium	0.924	0
phe_642_1	Preeclampsia and eclampsia	0.705	0
phe_643	Excessive vomiting in pregnancy	0.695	0
phe_643_1	Hyperemesis gravidarum	0.346	0
phe_644	Anemia during pregnancy	0.689	0
phe_645	Late pregnancy and failed induction	0.893	0
phe_646	Other complications of pregnancy NEC	0.901	0
phe_647_1	Infections of genitourinary tract during pregnancy	0.447	0
phe_649	Other conditions or status of the mother complicating pregnancy | childbirth | or the puerperium	0.3	0
phe_649_1	Diabetes or abnormal glucose tolerance complicating pregnancy	0.388261	0
phe_650	Normal delivery	0.87	0
phe_651	Multiple gestation	0.736	0
phe_652	Malposition and malpresentation of fetus or obstruction	0.927	0
phe_653	Problems associated with amniotic cavity and membranes	0.919	0
phe_654_1	Abnormality of organs and soft tissues of pelvis complicating pregnancy | childbirth | or the puerperium	0.884	0
phe_654_2	Rhesus isoimmunization in pregnancy	0.458	0
phe_655	Known or suspected fetal abnormality affecting management of mother	0.991	0
phe_656	Other perinatal conditions of fetus or newborn	0.367	0
phe_661	Fetal distress and abnormal forces of labor	0.973	0
phe_663	Umbilical cord complications during labor and delivery	0.628464	0
phe_665	Obstetrical/birth trauma	1.019	0
phe_669	Complications of labor and delivery NEC	0.989	0
phe_671	Venous/cerebrovascular complications embolism in pregnancy and the puerperium	0.397	0
phe_674	Other complications of the puerperium NEC	0.446	0
phe_681	Superficial cellulitis and abscess	1.148	0
phe_681_1	Cellulitis and abscess of fingers/toes	0.871	0
phe_681_2	Cellulitis and abscess of face/neck	0.805	0
phe_681_3	Cellulitis and abscess of arm/hand	1.037	0
phe_681_5	Cellulitis and abscess of leg | except foot	1.128	0
phe_681_6	Cellulitis and abscess of foot | toe	1.05	0
phe_681_7	Cellulitis and abscess of trunk	0.876	0
phe_686	Other local infections of skin and subcutaneous tissue	0.93	0
phe_686_1	Carbuncle and furuncle	1.001	0
phe_686_3	Pilonidal cyst	0.927	0
phe_686_4	Pyogenic granuloma	0.804	0
phe_687	Symptoms affecting skin	0.967	0
phe_687_1	Rash and other nonspecific skin eruption	1	0
phe_687_2	Localized superficial swelling | mass | or lump	0.946	0
phe_687_3	Changes in skin texture	0.314	0
phe_687_4	Disturbance of skin sensation	1.023	0
phe_689	Disorder of skin and subcutaneous tissue NOS	1.063	0
phe_690	Erythematosquamous dermatosis	1.074	0
phe_690_1	Seborrheic dermatitis	1.128	0
phe_691	Congenital anomalies of skin	0.784	0
phe_694	Dyschromia and Vitiligo	0.946	0
phe_694_1	Vitiligo	0.913	0
phe_694_2	Other dyschromia	0.786	0
phe_694_3	Vascular disorders of skin	0.328	0
phe_695	Erythematous conditions	1.029	0
phe_695_1	Toxic erythema	0.326	0
phe_695_2	Bullous dermatoses	0.644	0
phe_695_22	Pemphigus and pemphigoid	0.48	0
phe_695_3	Rosacea	0.893	0
phe_695_4	Lupus (localized and systemic)	0.857	0
phe_695_41	Cutaneous lupus erythematosus	0.721	0
phe_695_42	Systemic lupus erythematosus	0.857	0
phe_695_7	Prurigo and Lichen	0.933	0
phe_695_8	Other specified erythematous conditions	0.816	0
phe_695_9	Unspecified erythematous condition	0.607	0
phe_696	Psoriasis and related disorders	1.044	0
phe_696_4	Psoriasis	1.055	0
phe_696_41	Psoriasis vulgaris	0.889	0
phe_696_42	Psoriatic arthropathy	0.897	0
phe_697	Sarcoidosis	0.934	0
phe_698	Pruritus and related conditions	0.925	0
phe_700	Corns and callosities	0.915	0
phe_701	Other hypertrophic and atrophic conditions of skin	1.057	0
phe_701_1	L85 Other epidermal thickening	0.921	0
phe_701_2	Scar conditions and fibrosis of skin	0.982	0
phe_701_3	L94 Other localised connective tissue disorders	0.35	0
phe_701_4	Keloid scar	0.767	0
phe_701_5	Abnormal granulation tissue	0.636	0
phe_701_6	Acquired acanthosis nigricans	0.313	0
phe_702	Degenerative skin conditions and other dermatoses	1.255	1
phe_702_1	Actinic keratosis	1.185	1
phe_702_2	Seborrheic keratosis	1.144	0
phe_703	Diseases of nail | NOS	1.005	0
phe_703_1	Ingrowing nail	0.976	0
phe_704	Diseases of hair and hair follicles	1.032	0
phe_704_1	Alopecia	0.726	0
phe_704_11	Alopecia Areata	0.981	0
phe_704_12	L65 Other nonscarring hair loss	0.495	0
phe_704_8	Other specified diseases of hair and hair follicles	1.028	0
phe_705	Disorders of sweat glands	0.747	0
phe_705_1	Dyshidrosis	0.969	0
phe_705_3	Hidradenitis	0.83	0
phe_705_8	Hyperhidrosis	0.861	0
phe_706	Diseases of sebaceous glands	1.146	0
phe_706_1	L73 Other follicular disorders	0.819	0
phe_706_2	Sebaceous cyst	1.141	0
phe_706_8	Other specified diseases of sebaceous glands	1.115	0
phe_707	Chronic ulcer of skin	1.049	0
phe_707_1	Decubitus ulcer	0.949	0
phe_707_2	Chronic ulcer of leg or foot	1.044	0
phe_707_3	Chronic ulcer of unspecified site	0.974	0
phe_709	Diffuse diseases of connective tissue	0.952	0
phe_709_2	Sicca syndrome	0.916	0
phe_709_3	Systemic sclerosis	0.664	0
phe_709_7	Unspecified diffuse connective tissue disease	0.392193	0
phe_710	Osteomyelitis | periostitis | and other infections involving bone	0.899	0
phe_710_1	Osteomyelitis	0.925	0
phe_710_11	Acute osteomyelitis	0.876	0
phe_710_12	Chronic osteomyelitis	0.761	0
phe_710_19	Unspecified osteomyelitis	0.885	0
phe_711	Arthropathy associated with infections	0.839	0
phe_711_1	Pyogenic arthritis	0.878	0
phe_712	Infective connective tissue disorders	0.672	0
phe_713	Arthropathy associated with other disorders classified elsewhere	0.759	0
phe_713_5	Arthropathy associated with neurological disorders	1.069	0
phe_714	Rheumatoid arthritis and other inflammatory polyarthropathies	1.063	0
phe_714_1	Rheumatoid arthritis	1.068	0
phe_715	Other inflammatory spondylopathies	0.98	0
phe_715_1	Sacroiliitis NEC	0.78	0
phe_715_2	Ankylosing spondylitis	0.949	0
phe_716	Other arthropathies	1.176	1
phe_716_1	Unspecified polyarthropathy or polyarthritis	1.034	0
phe_716_2	Unspecified monoarthritis	1.091	0
phe_716_9	Arthropathy NOS	1.214	1
phe_717	Polymyalgia Rheumatica	0.89	0
phe_720	Spinal stenosis	1.181	1
phe_720_1	Spinal stenosis of lumbar region	1.135	0
phe_721	Spondylosis and allied disorders	1.205	1
phe_721_1	Spondylosis without myelopathy	1.172	1
phe_721_2	Spondylosis with myelopathy	0.781	0
phe_721_8	Other allied disorders of spine	0.752	0
phe_722	Intervertebral disc disorders	1.218	1
phe_722_1	Displacement of intervertebral disc	0.882	0
phe_722_6	Degeneration of intervertebral disc	1.132	0
phe_722_7	Intervertebral disc disorder with myelopathy	0.836	0
phe_722_8	Postlaminectomy syndrome	1.083	0
phe_722_9	Other and unspecified disc disorder	1.113	0
phe_723	Other disorders of cervical region	0.721	0
phe_723_1	Torticollis	0.604	0
phe_724	Other and unspecified disorders of back	0.821	0
phe_724_1	Disorders of sacrum	1.044	0
phe_724_8	Other symptoms referable to back	1.052	0
phe_724_9	Other unspecified back disorders	1.058	0
phe_726	Peripheral enthesopathies and allied syndromes	1.198	1
phe_726_1	Enthesopathy	1.097	0
phe_726_2	Synoviopathy	0.796	0
phe_726_3	Bursitis	0.938	0
phe_726_4	Calcaneal spur; Exostosis NOS	1.079	0
phe_727	Other disorders of synovium | tendon | and bursa	1.154	1
phe_727_1	Synovitis and tenosynovitis	1.081	0
phe_727_2	Bursitis disorders	0.661	0
phe_727_4	Ganglion and cyst of synovium | tendon | and bursa	1	0
phe_727_5	Rupture of synovium	0.878	0
phe_727_6	Rupture of tendon | nontraumatic	0.89	0
phe_727_7	Contracture of tendon (sheath)	0.353439	0
phe_728	Disorders of muscle | ligament | and fascia	1.028	0
phe_728_2	Laxity of ligament or hypermobility syndrome	0.787	0
phe_728_7	Fasciitis	1.065	0
phe_728_71	Contracture of palmar fascia [Dupuytren's disease]	1.067	0
phe_729	Other disorders of soft tissues	0.985	0
phe_729_1	Rheumatism | unspecified and fibrositis	0.912	0
phe_729_3	Panniculitis	0.63	0
phe_731	Osteitis deformans and osteopathies associated with other disorders classified elsewhere	0.88	0
phe_731_1	Osteitis deformans [Paget's disease of bone]	0.63	0
phe_732	Osteochondropathies	0.896	0
phe_732_1	Juvenile osteochondrosis	0.694	0
phe_733	Other disorders of bone and cartilage	1	0
phe_733_2	Cyst of bone	0.502	0
phe_733_4	Aseptic necrosis of bone	0.857	0
phe_733_6	Costochondritis	0.957	0
phe_733_8	Malunion and nonunion of fracture	0.935	0
phe_733_9	Chondromalacia	1	0
phe_735	Acquired foot deformities	1.173	1
phe_735_1	Flat foot	0.866	0
phe_735_2	Acquired toe deformities	1.102	0
phe_735_21	Hammer toe (acquired)	1.039	0
phe_735_23	Hallux rigidus	1.002	0
phe_735_3	Hallux valgus (Bunion)	1.137	0
phe_736	Other acquired deformities of limbs	0.96	0
phe_736_2	Acquired deformities of finger	0.78	0
phe_736_4	Genu valgum or varum (acquired)	1.051	0
phe_736_6	Unequal leg length (acquired)	1.029	0
phe_737	Curvature of spine	0.947	0
phe_737_1	Kyphosis (acquired)	0.622	0
phe_737_3	Kyphoscoliosis and scoliosis	0.964	0
phe_738	Other acquired musculoskeletal deformity	0.97	0
phe_738_4	Acquired spondylolisthesis	0.955	0
phe_739	Contracture of joint	0.82	0
phe_740	Osteoarthrosis	1.31	1
phe_740_1	Osteoarthritis; localized	1.239	1
phe_740_11	Osteoarthrosis | localized | primary	1.173	1
phe_740_12	Osteoarthrosis | localized | secondary	0.801	0
phe_740_2	Osteoarthrosis | generalized	0.873	0
phe_740_3	Osteoarthrosis involving more than one site | but not specified as generalized	1.071	0
phe_740_9	Osteoarthrosis NOS	1.299	1
phe_741	Symptoms and disorders of the joints	1.054	0
phe_741_1	Ankylosis of joint	0.599	0
phe_741_2	Stiffness of joint	0.847	0
phe_741_3	Difficulty in walking	0.762	0
phe_741_4	Joint effusions	0.939	0
phe_741_5	Hemarthrosis	0.315	0
phe_742	Derangement of joint | non-traumatic	0.98	0
phe_742_1	Loose body in joint	0.507	0
phe_742_2	Pathological | developmental or recurrent dislocation	0.681	0
phe_742_9	Other derangement of joint	0.813	0
phe_743	Osteoporosis | osteopenia and pathological fracture	1.063	0
phe_743_1	Osteoporosis	1.091	0
phe_743_11	Osteoporosis NOS	1.101	0
phe_743_2	Pathologic fracture	0.864	0
phe_743_21	Pathologic fracture of vertebrae	0.52	0
phe_743_4	Stress fracture	1.053	0
phe_743_9	Osteopenia or other disorder of bone and cartilage	0.89	0
phe_745	Pain in joint	1.212	1
phe_747	Cardiac and circulatory congenital anomalies	0.979	0
phe_747_1	Cardiac congenital anomalies	0.979	0
phe_747_11	Cardiac shunt/ heart septal defect	0.749	0
phe_747_12	Valvular heart disease/ heart chambers	0.471132	0
phe_747_13	Congenital anomalies of great vessels	0.893	0
phe_747_2	Congenital anomalies of peripheral vascular system	0.771	0
phe_749	Congenital anomalies of face and neck	0.806	0
phe_750	Digestive congenital anomalies	0.877	0
phe_750_1	Upper gastrointestinal congenital anomalies	0.569	0
phe_750_13	Congenital anomalies of mouth/tongue	0.626	0
phe_750_14	Congenital anomalies of esophagus	0.41	0
phe_750_2	Lower gastrointestinal congenital anomalies	0.817	0
phe_750_21	Congenital anomalies of intestine	0.58	0
phe_750_22	Congenital anomaly of gallbladder | bile ducts | liver | pancreas	0.512	0
phe_751	Genitourinary congenital anomalies	0.936	0
phe_751_1	Congenital anomalies of genital organs	0.924	0
phe_751_11	Congenital anomalies of female genital organs	0.644	0
phe_751_12	Congenital anomalies of male genital organs	0.527	0
phe_751_2	Congenital anomalies of urinary system	0.931	0
phe_751_21	Cystic kidney disease	0.873	0
phe_751_22	Other specified congenital anomalies of kidney	0.54	0
phe_752	Nervous system congenital anomalies	0.724	0
phe_752_1	Neural tube defects	0.452	0
phe_752_11	Spina bifida	0.386	0
phe_752_2	Other specified congenital anomalies of nervous system	0.551	0
phe_753	Congenital anomalies of the eye	0.792	0
phe_754	Congenital musculoskeletal deformities of spine	0.778	0
phe_754_2	Spondylolisthesis | congenital	1.07	0
phe_755	Congenital anomalies of limbs	0.744	0
phe_755_1	Congenital deformities of feet	0.813	0
phe_755_3	Q87 Other specified congenital malformation syndromes affecting multiple systems	0.606	0
phe_755_6	Other congenital anomalies of lower limb | including pelvic girdle	0.366	0
phe_755_61	Congenital hip dysplasia and deformity	0.588	0
phe_756	Other congenital musculoskeletal anomalies	0.849	0
phe_756_1	Q79 Congenital malformations of musculoskeletal system | not elsewhere classified	0.312887	0
phe_756_5	Congenital osteodystrophies	0.567	0
phe_757	Congenital anomalies of the integument	0.745	0
phe_758	Chromosomal anomalies and genetic disorders	0.63	0
phe_759	Other and unspecified congenital anomalies	0.697	0
phe_759_1	Anomalies of endocrine glands | congenital	0.292	0
phe_760	Back pain	1.27	1
phe_761	Cervicalgia	1.094	0
phe_763	Thoracic or lumbosacral neuritis or radiculitis | unspecified	1.184	1
phe_764	Sciatica	1.035	0
phe_765	Cervical radiculitis	0.905	0
phe_766	Neuralgia | neuritis | and radiculitis NOS	0.96	0
phe_769	Nonallopathic lesions NEC	1.071	0
phe_770	Myalgia and myositis unspecified	0.958	0
phe_771	Musculoskeletal symptoms referable to limbs	0.897	0
phe_771_1	Swelling of limb	1.034	0
phe_771_2	Cramp of limb	1.057	0
phe_772	Symptoms of the muscles	0.887	0
phe_772_1	Muscular wasting and disuse atrophy	0.711	0
phe_772_2	Spasm of muscle	1.047	0
phe_772_3	Muscle weakness	1.124	0
phe_772_4	Rhabdomyolysis	1.049	0
phe_772_6	Facial weakness	1.003	0
phe_773	Pain in limb	1.155	1
phe_780	Hypothermia/Chills	0.420263	0
phe_781	Symptoms involving nervous and musculoskeletal systems	1.045	0
phe_781_2	Abnormal posture	1.019	0
phe_782_3	Edema	1.129	0
phe_782_6	Pallor and flushing	0.403	0
phe_783	Fever of unknown origin	1.03	0
phe_785	Abdominal pain	1.225	1
phe_788	Syncope and collapse	1.146	0
phe_789	Nausea and vomiting	1.135	0
phe_790	Nonspecific findings on examination of blood	0.762	0
phe_790_1	R70 Elevated erythrocyte sedimentation rate and abnormality of plasma viscosity	0.288	0
phe_790_6	Other abnormal blood chemistry	1.074	0
phe_791	Gangrene	0.893	0
phe_793	Nonspecific abnormal findings on radiological and other examination of musculoskeletal system	0.722	0
phe_793_2	Nonspecific abnormal findings on radiological and other examination of other intrathoracic organs (echocardiogram | etc)	0.859	0
phe_794	Abnormal results of other function studies (bladder | pancreas | placenta | spleen | etc)	1.033	0
phe_797	Shock	0.741	0
phe_797_1	Cardiogenic shock	0.709	0
phe_798	Malaise and fatigue	1.069	0
phe_798_1	Chronic fatigue syndrome	0.743	0
phe_799	Debility unspecified	1.077	0
phe_800	Fracture of lower limb	1.078	0
phe_800_1	Fracture of neck of femur	0.952	0
phe_800_2	Fracture of unspecified part of femur	1.001	0
phe_800_3	Fracture of tibia and fibula	0.965	0
phe_800_4	Fracture of patella	0.832	0
phe_801	Fracture of ankle and foot	0.984	0
phe_801_1	Fracture of foot	0.684	0
phe_802	Fracture of pelvis	0.898	0
phe_803	Fracture of upper limb	1.074	0
phe_803_1	Fracture of humerus	0.943	0
phe_803_2	Fracture of radius and ulna	1.05	0
phe_803_3	Fracture of clavicle or scapula	0.95	0
phe_804	Fracture of hand or wrist	1.005	0
phe_805	Fracture of vertebral column without mention of spinal cord injury	0.956	0
phe_807	Fracture of ribs	0.857	0
phe_809	Fracture of unspecified bones	0.813	0
phe_817	Concussion	0.763	0
phe_818	Intracranial hemorrhage (injury)	0.868	0
phe_819	Skull and face fracture and other intercranial injury	1.016	0
phe_830	Dislocation	1.027	0
phe_835	Internal derangement of knee	1.114	0
phe_836	Traumatic arthropathy	0.85	0
phe_840	Sprains and strains	0.897	0
phe_840_2	Rotator cuff (capsule) sprain	0.85	0
phe_840_3	Joint/ligament sprain	0.879	0
phe_841	Sprains and strains of back and neck	0.834	0
phe_842	Other sprains and strains	1.039	0
phe_850	Hemorrhage or hematoma complicating a procedure	1.017	0
phe_851	Complications of transplants and reattached limbs	1.05	0
phe_853	Complication of colostomy or enterostomy	0.606	0
phe_854	Complications of cardiac/vascular device | implant | and graft	0.993	0
phe_857	Mechanical complication of unspecified genitourinary device | implant | and graft	0.929	0
phe_858	Complication of internal orthopedic device	1.041	0
phe_859	Complication due to other implant and internal device	1.016	0
phe_870	Open wounds of head; neck; and trunk	1.059	0
phe_870_1	Open wound or laceration of eye or eyelid	0.994	0
phe_870_2	Open wound of ear	0.824	0
phe_870_3	Other open wound of head and face	0.996	0
phe_870_4	Open wound of nose and sinus	0.455	0
phe_870_6	Open wound of neck	0.399	0
phe_870_8	Open wound of genital organs	0.447	0
phe_871	Open wounds of extremities	1.08	0
phe_871_1	Open wound of hand except finger(s)	0.667	0
phe_871_2	Open wound of finger(s)	0.658	0
phe_871_3	Open wound of foot except toe(s) alone	0.791	0
phe_871_4	Open wound of toe(s)	0.747	0
phe_872	Traumatic amputation	0.884	0
phe_873	Broken tooth	1.052	0
phe_874	Complication of amputation stump	0.752	0
phe_875	Non-healing surgical wound	1.055	0
phe_876	Posttraumatic wound infection	1.017	0
phe_907	Injuries to the nervous system	0.909	0
phe_910	Superficial injury | infected	0.305	0
phe_911	Blister	1.065	0
phe_912	Insect bite	1.041	0
phe_913	Toxic effect of venom	0.322	0
phe_915	Superficial injury without mention of infection	1.032	0
phe_916	Contusion	0.986	0
phe_930	Allergic reaction to food	0.82	0
phe_931	Contact dermatitis and other eczema due to plants [except food]	1.068	0
phe_938	Dermatitis due to solar radiation	1.017	0
phe_938_2	Chronic dermatitis due to solar radiation	0.92	0
phe_939	Atopic/contact dermatitis due to other or unspecified	1.07	0
phe_941	Adverse reaction to serum or vaccine	0.464	0
phe_942	Y65 Other misadventures during surgical and medical care	0.277	0
phe_946	Anaphylactic shock NOS	0.818	0
phe_947	Urticaria	0.87	0
phe_949	Allergies | other	0.882	0
phe_952	Spinal cord injury without evidence of spinal bone injury	0.713	0
phe_958	Certain early complications of trauma or procedure	0.857	0
phe_958_2	Traumatic and surgical subcutaneous emphysema	0.284	0
phe_960	Poisoning by antibiotics	1.084	0
phe_960_2	Allergy/adverse effect of penicillin	1.089	0
phe_961	Poisoning by other anti-infectives	0.571	0
phe_961_1	Poisoning/allergy of sulfonamides	0.715	0
phe_962	Poisoning by hormones and synthetic substitutes	0.864	0
phe_962_3	Hormones and synthetic substitutes causing adverse effects in therapeutic use	0.524	0
phe_963	Poisoning by primarily systemic agents	0.983	0
phe_963_1	Antineoplastic and immunosuppressive drugs causing adverse effects	1.057	0
phe_964	Poisoning by agents primarily affecting blood constituents	0.832	0
phe_964_1	Anticoagulants causing adverse effects	0.799	0
phe_965	Poisoning by analgesics | antipyretics | and antirheumatics	1.022	0
phe_965_1	Opiates and related narcotics causing adverse effects in therapeutic use	0.958	0
phe_965_3	Salicylates causing adverse effects in therapeutic use	0.543	0
phe_966	Poisoning by anticonvulsants and anti-Parkinsonism drugs	0.645	0
phe_967	Adverse effects of sedatives or other central nervous system depressants and anesthetics	0.662	0
phe_969	Poisoning by psychotropic agents	0.969	0
phe_971	Poisoning by drugs primarily affecting the autonomic nervous system	0.611	0
phe_972	Poisoning by agents primarily affecting the cardiovascular system	0.901	0
phe_973	Poisoning by agents primarily affecting the gastrointestinal system	0.434	0
phe_974	Poisoning by water | mineral | and uric acid metabolism drugs	0.332	0
phe_977	Personal history of allergy to medicinal agents	0.949	0
phe_979	Adverse drug events and drug allergies	0.849	0
phe_980	Encounter for long-term (current) use of antibiotics	1.073	0
phe_981	Toxic effect of (non-ethyl) alcohol and petroleum and other solvents	0.863	0
phe_987	Toxic effect of other gases | fumes | or vapors	0.291	0
phe_989	Toxic effect of other substances | chiefly nonmedicinal as to source	1.01	0
phe_990	Effects radiation NOS	1.001	0
phe_994	Sepsis and SIRS	1.056	0
phe_994_1	Systemic inflammatory response syndrome (SIRS)	1.044	0
phe_994_2	Sepsis	1.056	0
phe_994_21	Septic shock	1.056	0
phe_1000	Burns	0.846	0
phe_1001	Foreign body injury	0.909	0
phe_1002	Symptoms concerning nutrition | metabolism | and development	1.08	0
phe_1004	Other signs and symptoms involving emotional state	0.83	0
phe_1005	Other symptoms	1.018	0
phe_1006	Crushing injury	0.596	0
phe_1007	Injury to blood vessels	0.472	0
phe_1008	Crushing or internal injury to organs	0.907	0
phe_1009	Injury | NOS	1.092	0
phe_1010	Other tests	1.052	0
phe_1010_1	Z11 Special screening examination for infectious and parasitic diseases	1.052	0
phe_1010_2	screening for malignant neoplasms	1.082	0
phe_1010_3	screening for other diseases and disorders	1.191	1
phe_1010_5	Z22 Carrier of infectious disease	1.119	0
phe_1010_6	Z36 Antenatal screening	0.976	0
phe_1010_7	Z71 Persons encountering health services for other counselling and medical advice | not elsewhere classified	1.188	1
phe_1011	Complications of surgical and medical procedures	1.003	0
phe_1012	Late effect	1.017	0
phe_1013	Asphyxia and hypoxemia	0.821	0
phe_1014	Effects of heat | cold and air pressure	0.799	0
phe_1015	Effects of other external causes	1.054	0
phe_1019	Other ill-defined and unknown causes of morbidity and mortality	1.11	0
phe_1089	Z89 Acquired absence of limb	1.062	0
phe_1090	Acquired absence of organs	1.024	0
phe_1100	Family history	0.959	0
A1C_Max	HbA1c measurement	1.932	1
A1C_Max_INT	HbA1c measurement	2.257	1
A1C_Mean	HbA1c measurement	2.048	1
A1C_Mean_INT	HbA1c measurement	2.29	1
A1C_Min	HbA1c measurement	1.937	1
A1C_Min_INT	HbA1c measurement	2.117	1
Albumin_Max	serum albumin measurement	1.322	1
Albumin_Max_INT	serum albumin measurement	1.329	1
Albumin_Mean	serum albumin measurement	1.315	1
Albumin_Mean_INT	serum albumin measurement	1.625	1
Albumin_Min	serum albumin measurement	1.271	1
Albumin_Min_INT	serum albumin measurement	1.492	1
Alk_Phosp	Alkaline phosphatase	1.69346	1
ALT_Max	serum alanine aminotransferase measurement	1.197	1
ALT_Max_INT	serum alanine aminotransferase measurement	1.473	1
ALT_Mean	serum alanine aminotransferase measurement	1.417	1
ALT_Mean_INT	serum alanine aminotransferase measurement	1.597	1
ALT_Min	serum alanine aminotransferase measurement	1.513	1
ALT_Min_INT	serum alanine aminotransferase measurement	1.412	1
Apolipo_A	Apolipoprotein A	1.61583	1
Apolipo_B	Apolipoprotein B	1.39406	1
AST_Max	aspartate aminotransferase measurement	1.124	0
AST_Max_INT	aspartate aminotransferase measurement	1.511	1
AST_Mean	aspartate aminotransferase measurement	1.324	1
AST_Mean_INT	aspartate aminotransferase measurement	1.652	1
AST_Min	aspartate aminotransferase measurement	1.488	1
AST_Min_INT	aspartate aminotransferase measurement	1.663	1
Baso_Abs_Max_INT	basophil count	1.354	1
Baso_Abs_Mean_INT	basophil count	1.45	1
Baso_Abs_Min_INT	basophil count	1.317	1
Baso_Fra_Max	basophil percentage of leukocytes	1.221	1
Baso_Fra_Max_INT	basophil percentage of leukocytes	1.503	1
Baso_Fra_Mean_INT	basophil percentage of leukocytes	1.628	1
Baso_Fra_Min_INT	basophil percentage of leukocytes	1.46	1
Bicarbonate_Max	blood bicarbonate measurement	1.594	1
Bicarbonate_Max_INT	blood bicarbonate measurement	1.617	1
Bicarbonate_Mean	blood bicarbonate measurement	1.674	1
Bicarbonate_Mean_INT	blood bicarbonate measurement	1.686	1
Bicarbonate_Min	blood bicarbonate measurement	1.522	1
Bicarbonate_Min_INT	blood bicarbonate measurement	1.367	1
BNP_Max	BNP measurement	1.024	0
BNP_Max_INT	BNP measurement	1.034	0
BNP_Mean	BNP measurement	1.011	0
BNP_Mean_INT	BNP measurement	1.029	0
BNP_Min	BNP measurement	1	0
BNP_Min_INT	BNP measurement	1.019	0
BUN_BSP_Max	blood urea nitrogen measurement	1.452	1
BUN_BSP_Max_INT	blood urea nitrogen measurement	1.683	1
BUN_BSP_Mean	blood urea nitrogen measurement	1.674	1
BUN_BSP_Mean_INT	blood urea nitrogen measurement	1.88	1
BUN_BSP_Min	blood urea nitrogen measurement	1.746	1
BUN_BSP_Min_INT	blood urea nitrogen measurement	1.806	1
CaBrstMed	Take medication for breast cancer?	1.031	0
CaColonMed	Takes medication for colon cancer/rectal cancer?	1.059	0
Calcium_mg_Max	calcium measurement	1.505	1
Calcium_mg_Max_INT	calcium measurement	1.56	1
Calcium_mg_Mean	calcium measurement	1.332	1
Calcium_mg_Mean_INT	calcium measurement	1.383	1
Calcium_mg_Min	calcium measurement	1.103	0
Calcium_mg_Min_INT	calcium measurement	1.297	1
CaLungMed	Takes medication for lung cancer?	1.065	0
CaOthMed	Takes medication for other cancer?	1.034	0
CaSkinMed	Takes medication for skin cancer?	1.073	0
Chloride_BSP_Max	chloride measurement	1.5	1
Chloride_BSP_Max_INT	chloride measurement	1.326	1
Chloride_BSP_Mean	chloride measurement	1.683	1
Chloride_BSP_Mean_INT	chloride measurement	1.599	1
Chloride_BSP_Min	chloride measurement	1.605	1
Chloride_BSP_Min_INT	chloride measurement	1.724	1
Cigars	Cigars	0.897	0
CircCADMed	Takes medication for coronary artery/ coronary heart disease?	1.259	1
CircCHFMed	Takes medication for congestive heart failure?	1.134	0
CircCholMed	Takes medication for high cholesterol?	1.292	1
CircClotMed	Takes medication for blood clot/ pulmonary embolism/ deep vein thrombosis (DVT)?	1.059	0
CircHrtAtkMed	Takes medication for heart attack?	1.199	1
CircHTNMed	Takes medication for high blood pressure?	1.479	1
CircOthMed	Takes medication for circulatory problem?	1.07	0
CircPVDMed	Takes medication for peripheral vascular disease?	1.078	0
CircStrk	Stroke	1.105	0
CircStrkMed	Takes medication for stroke?	1.058	0
CircTIAMed	Takes medication for transient ischemic attack (TIA)?	1.049	0
CKMB_Abs_Max	CKMB Abs	1.022	0
CKMB_Abs_Max_INT	CKMB Abs	1.046	0
CKMB_Abs_Mean	CKMB Abs	1.037	0
CKMB_Abs_Mean_INT	CKMB Abs	1.059	0
CKMB_Abs_Min	CKMB Abs	1.037	0
Creat	Creatinine	1.57506	1
Creat_BSP_Max	Creat total	1.348	1
Creat_BSP_Max_INT	Creat total	1.891	1
Creat_BSP_Mean_INT	Creat total	2	1
Creat_BSP_Min_INT	Creat total	1.888	1
CRP_L_Max	C-reactive protein measurement	1.018	0
CRP_L_Max_INT	C-reactive protein measurement	1.023	0
CRP_L_Mean	C-reactive protein measurement	1.017	0
CRP_L_Mean_INT	C-reactive protein measurement	1.026	0
CRP_L_Min	C-reactive protein measurement	0.997	0
CRP_L_Min_INT	C-reactive protein measurement	1.026	0
Cystatin_C	Cystatin C	1.80944	1
Dir_bilirubin	Direct bilirubin	1.39848	1
DoApneaMed	Takes medication for Sleep apnea?	1.104	0
DoAsthMed	Takes medication for asthma?	1.115	0
DoDMMed	Takes medication for Diabetes/sugar?	1.452	1
DoLiverMed	Takes medication for liver condition (ex. Cirrhosis)?	1.064	0
DoLung	Chronic lung diseases including COPD, Emphysema and Bronchitis	1.199	1
DoLungMed	Takes medication for Chronic lung diseases including COPD, Emphysema and Bronchitis?	1.18	1
DoSkinMed	Takes medication for Skin condition (ex. Eczema, Psoriasis)?	1.074	0
DoThyMed	Takes medication for Thyroid problems?	1.145	0
eGFR_Max	glomerular filtration rate	1.728	1
eGFR_Max_INT	glomerular filtration rate	1.808	1
eGFR_Mean	glomerular filtration rate	1.905	1
eGFR_Mean_INT	glomerular filtration rate	1.943	1
eGFR_Min	glomerular filtration rate	1.792	1
eGFR_Min_INT	glomerular filtration rate	1.823	1
Eos_Abs_Max_INT	eosinophil count	1.783	1
Eos_Abs_Mean_INT	eosinophil count	1.881	1
Eos_Abs_Min_INT	eosinophil count	1.506	1
Eos_Fra_Max	eosinophil percentage of leukocytes	1.751	1
Eos_Fra_Max_INT	eosinophil percentage of leukocytes	1.784	1
Eos_Fra_Mean	eosinophil percentage of leukocytes	1.869	1
Eos_Fra_Mean_INT	eosinophil percentage of leukocytes	1.913	1
Eos_Fra_Min	eosinophil percentage of leukocytes	1.567	1
Eos_Fra_Min_INT	eosinophil percentage of leukocytes	1.519	1
ESR_Max	blood sedimentation	1.058	0
ESR_Max_INT	blood sedimentation	1.082	0
ESR_Mean	blood sedimentation	1.07	0
ESR_Mean_INT	blood sedimentation	1.093	0
ESR_Min	blood sedimentation	1.068	0
ESR_Min_INT	blood sedimentation	1.101	0
Ferritin_Max	ferritin measurement	1.052	0
Ferritin_Max_INT	ferritin measurement	1.106	0
Ferritin_Mean	ferritin measurement	1.071	0
Ferritin_Mean_INT	ferritin measurement	1.116	0
Ferritin_Min	ferritin measurement	1.076	0
Ferritin_Min_INT	ferritin measurement	1.12	0
G_gtf	Gamma glutamyltransferase	1.61935	1
GICeliacMed	Takes medication for celiac disease/sprue?	1.01	0
GICrohn	CrohnÃ¯Â¿Â½s Disease	1.063	0
GICrohnMed	Takes medication for crohn's disease?	1.057	0
GIIBSMed	Takes medication for irritable bowel syndrome (IBS)?	1.042	0
GIObstMed	Takes medication for bowel obstruction?	1.059	0
GIOthMed	Takes medication for other digestive system problems?	1.033	0
GIPolyp	Colon Polyps	1.142	0
GIPolypMed	Takes medication for colon polyps?	1.049	0
GIRefluxMed	Takes medication for acid reflux/GERD?	1.261	1
GIUCMed	Takes medication for ulcerative colitis?	1.064	0
GIUlcerMed	Takes medication for peptic ulcers?	1.056	0
Glucose_Fasting_Max	fasting blood glucose measurement	1.036	0
Glucose_Fasting_Max_INT	fasting blood glucose measurement	1.031	0
Glucose_Fasting_Mean	fasting blood glucose measurement	1.03	0
Glucose_Fasting_Mean_INT	fasting blood glucose measurement	1.028	0
Glucose_Fasting_Min	fasting blood glucose measurement	1.025	0
Glucose_Fasting_Min_INT	fasting blood glucose measurement	1.023	0
Glucose_FS_Max	Glucose - finger stick	1.098	0
Glucose_FS_Max_INT	Glucose - finger stick	1.115	0
Glucose_FS_Mean	Glucose - finger stick	1.103	0
Glucose_FS_Mean_INT	Glucose - finger stick	1.127	0
Glucose_FS_Min	Glucose - finger stick	1.02	0
Glucose_FS_Min_INT	Glucose - finger stick	1.015	0
Glucose_Max	glucose measurement	1.42	1
Glucose_Max_INT	glucose measurement	1.742	1
Glucose_Mean	glucose measurement	1.957	1
Glucose_Mean_INT	glucose measurement	2.128	1
Glucose_Min	glucose measurement	1.344	1
Glucose_Min_INT	glucose measurement	1.361	1
HCT_Max	hematocrit	1.885	1
HCT_Max_INT	hematocrit	1.912	1
HCT_Mean	hematocrit	1.742	1
HCT_Mean_INT	hematocrit	1.811	1
HCT_Min	hematocrit	1.495	1
HCT_Min_INT	hematocrit	1.612	1
HCV_RNAVL_Max	Hepatitis C lab test RNA viral load test	1.007	0
HCV_RNAVL_Max_INT	Hepatitis C lab test RNA viral load test	1.031	0
HCV_RNAVL_Mean	Hepatitis C lab test RNA viral load test	1.013	0
HCV_RNAVL_Mean_INT	Hepatitis C lab test RNA viral load test	1.022	0
HCV_RNAVL_Min	Hepatitis C lab test RNA viral load test	1.015	0
HCV_RNAVL_Min_INT	Hepatitis C lab test RNA viral load test	1.009	0
HDLC_Max	high density lipoprotein cholestrol measurement	2.336	1
HDLC_Max_INT	high density lipoprotein cholestrol measurement	2.499	1
HDLC_Mean	high density lipoprotein cholestrol measurement	2.475	1
HDLC_Mean_INT	high density lipoprotein cholestrol measurement	1.848	1
HDLC_Min	high density lipoprotein cholestrol measurement	2.404	1
HDLC_Min_INT	high density lipoprotein cholestrol measurement	1.885	1
HeightSRCm	What is your height?	3.302	1
HeightSRCm_INT	What is your height?	3.344	1
Hemoglobin_Max	hemoglobin measurement	1.85	1
Hemoglobin_Max_INT	hemoglobin measurement	1.877	1
Hemoglobin_Mean	hemoglobin measurement	1.708	1
Hemoglobin_Mean_INT	hemoglobin measurement	1.778	1
Hemoglobin_Min	hemoglobin measurement	1.512	1
Hemoglobin_Min_INT	hemoglobin measurement	1.624	1
HVBlindMed	Takes medication for blindness, all causes?	1.063	0
HVCatMed	Takes medication for Cataracts?	1.053	0
HVGlaucMed	Takes medication for Glaucoma?	1.126	0
HVHearMed	Takes medication for severe hearing loss or partial deafness in one or both ears?	1.044	0
HVMDMed	Take medication for Macular Degeneration?	1.043	0
HVTinMed	Takes medication for tinnitus or ringing in the ears?	1.054	0
IGF_1	IGF-1	1.66308	1
INR_Max	International Normalized Ratio	1.174	1
INR_Max_INT	International Normalized Ratio	1.229	1
INR_Mean	International Normalized Ratio	1.112	0
INR_Mean_INT	International Normalized Ratio	1.243	1
INR_Min_INT	International Normalized Ratio	1.269	1
Iron_Max	iron biomarker measurement	1.081	0
Iron_Max_INT	iron biomarker measurement	1.089	0
Iron_Mean	iron biomarker measurement	1.108	0
Iron_Mean_INT	iron biomarker measurement	1.107	0
Iron_Min	iron biomarker measurement	1.085	0
Iron_Min_INT	iron biomarker measurement	1.081	0
KDAcute	Acute kidney disease with no current dialysis	1.055	0
KDAcuteMed	Takes medication for acute kidney disease with no current dialysis?	1.069	0
KDDial	Kidney disease with dialysis	0.905	0
KDDialMed	Takes medication for kidney disease with dialysis?	1.071	0
KDNoDial	Kidney disease without dialysis	1.0877	0
KDNoDialMed	Takes medication for kidney disease without dialysis?	1.059	0
LDLC_Max	low density lipoprotein cholesterol measurement	1.567	1
LDLC_Max_INT	low density lipoprotein cholesterol measurement	1.567	1
LDLC_Mean	low density lipoprotein cholesterol measurement	1.637	1
LDLC_Mean_INT	low density lipoprotein cholesterol measurement	1.648	1
LDLC_Min	low density lipoprotein cholesterol measurement	1.603	1
LDLC_Min_INT	low density lipoprotein cholesterol measurement	1.621	1
LipAMeasure	lipoprotein A measurement	1.23684	1
Lymph_Abs_Max	lymphocyte count	1.646	1
Lymph_Abs_Max_INT	lymphocyte count	1.72	1
Lymph_Abs_Mean	lymphocyte count	1.356	1
Lymph_Abs_Mean_INT	lymphocyte count	1.676	1
Lymph_Abs_Min	lymphocyte count	1.228	1
Lymph_Abs_Min_INT	lymphocyte count	1.423	1
Lymph_Fra_Max	lymphocyte percentage of leukocytes	1.572	1
Lymph_Fra_Max_INT	lymphocyte percentage of leukocytes	1.611	1
Lymph_Fra_Mean	lymphocyte percentage of leukocytes	1.592	1
Lymph_Fra_Mean_INT	lymphocyte percentage of leukocytes	1.596	1
Lymph_Fra_Min	lymphocyte percentage of leukocytes	1.375	1
Lymph_Fra_Min_INT	lymphocyte percentage of leukocytes	1.364	1
max_BMI	Body Mass Index	1.8069	1
max_BMI_INT	Body Mass Index	1.8069	1
max_Diastolic	Diastolic blood pressure	1.46321	1
max_Diastolic_INT	Diastolic blood pressure	1.46321	1
max_Height	Height	4.723	1
max_Height_INT	Height	4.709	1
max_Pulse	Heart rate	1.46901	1
max_Pulse_INT	Heart rate	1.46901	1
max_Systolic	Systolic blood pressure	1.48178	1
max_Systolic_INT	Systolic blood pressure	1.48178	1
max_Weight	Weight	1.88049	1
max_Weight_INT	Weight	1.88049	1
MCH_Max	mean corpuscular hemoglobin	2.394	1
MCH_Max_INT	mean corpuscular hemoglobin	2.549	1
MCH_Mean	mean corpuscular hemoglobin	2.452	1
MCH_Mean_INT	mean corpuscular hemoglobin	2.607	1
MCH_Min	mean corpuscular hemoglobin	2.172	1
MCH_Min_INT	mean corpuscular hemoglobin	2.406	1
MCHC_Max	mean corpuscular hemoglobin concentration	1.843	1
MCHC_Max_INT	mean corpuscular hemoglobin concentration	1.858	1
MCHC_Mean	mean corpuscular hemoglobin concentration	1.979	1
MCHC_Mean_INT	mean corpuscular hemoglobin concentration	2.02	1
MCHC_Min	mean corpuscular hemoglobin concentration	1.757	1
MCHC_Min_INT	mean corpuscular hemoglobin concentration	1.82	1
MCV_Max	mean corpuscular volume	2.314	1
MCV_Max_INT	mean corpuscular volume	2.452	1
MCV_Mean	mean corpuscular volume	2.465	1
MCV_Mean_INT	mean corpuscular volume	2.577	1
MCV_Min	mean corpuscular volume	2.295	1
MCV_Min_INT	mean corpuscular volume	2.449	1
mean_BMI	Body Mass Index	1.8069	1
mean_BMI_INT	Body Mass Index	1.8069	1
mean_Diastolic	Diastolic blood pressure	1.46321	1
mean_Diastolic_INT	Diastolic blood pressure	1.46321	1
mean_Height	Height	4.906	1
mean_Height_INT	Height	4.891	1
mean_Pulse	Heart rate	1.46901	1
mean_Pulse_INT	Heart rate	1.46901	1
mean_Systolic	Systolic blood pressure	1.48178	1
mean_Systolic_INT	Systolic blood pressure	1.48178	1
mean_Weight	Weight	1.88049	1
mean_Weight_INT	Weight	1.88049	1
min_BMI	Body Mass Index	1.8069	1
min_BMI_INT	Body Mass Index	1.8069	1
min_Diastolic	Diastolic blood pressure	1.46321	1
min_Diastolic_INT	Diastolic blood pressure	1.46321	1
min_Height	Height	4.452	1
min_Height_INT	Height	4.437	1
min_Pulse	Heart rate	1.46901	1
min_Pulse_INT	Heart rate	1.46901	1
min_Systolic	Systolic blood pressure	1.48178	1
min_Systolic_INT	Systolic blood pressure	1.48178	1
min_Weight	Weight	1.88049	1
min_Weight_INT	Weight	1.88049	1
Mono_Abs_Max	monocyte count	1.267	1
Mono_Abs_Max_INT	monocyte count	1.715	1
Mono_Abs_Mean_INT	monocyte count	1.984	1
Mono_Abs_Min_INT	monocyte count	1.69	1
Mono_Fra_Max	monocyte percentage of leukocytes	1.677	1
Mono_Fra_Max_INT	monocyte percentage of leukocytes	1.741	1
Mono_Fra_Mean	monocyte percentage of leukocytes	1.974	1
Mono_Fra_Mean_INT	monocyte percentage of leukocytes	2.018	1
Mono_Fra_Min	monocyte percentage of leukocytes	1.628	1
Mono_Fra_Min_INT	monocyte percentage of leukocytes	1.672	1
MPV_Max	mean platelet volume	2.187	1
MPV_Max_INT	mean platelet volume	2.205	1
MPV_Mean	mean platelet volume	2.246	1
MPV_Mean_INT	mean platelet volume	2.269	1
MPV_Min	mean platelet volume	2.107	1
MPV_Min_INT	mean platelet volume	2.123	1
Neut_Abs_Max	neutrophil count	1.291	1
Neut_Abs_Max_INT	neutrophil count	1.479	1
Neut_Abs_Mean	neutrophil count	1.529	1
Neut_Abs_Mean_INT	neutrophil count	1.67	1
Neut_Abs_Min	neutrophil count	1.531	1
Neut_Abs_Min_INT	neutrophil count	1.588	1
Neut_Fra_Max	neutrophil percentage of leukocytes	1.361	1
Neut_Fra_Max_INT	neutrophil percentage of leukocytes	1.348	1
Neut_Fra_Mean	neutrophil percentage of leukocytes	1.577	1
Neut_Fra_Mean_INT	neutrophil percentage of leukocytes	1.586	1
Neut_Fra_Min	neutrophil percentage of leukocytes	1.538	1
Neut_Fra_Min_INT	neutrophil percentage of leukocytes	1.579	1
NSALSMed	Takes medication for Amytrophic Lateral Sclerosis (ALS or Lou Gehrig's Disease)?	0.984	0
NSDemMed	Takes medication for Dementia (includes Alzheimer's, Vascular, etc.)?	1.06	0
NSEpilMed	Takes medication for epilepsy/seizure disorder?	1.037	0
NSLOCMed	Takes medication for concussion or loss of consciousness?	1.063	0
NSMemLossMed	Takes medication for memory loss or impairment?	1.058	0
NSMigrnMed	Takes medication for migraine headaches?	1.091	0
NSMSMed	Takes medication for multiple sclerosis?	1.057	0
NSOthHdMed	Takes medication for other headaches?	1.082	0
NSOthMed	Takes medication for other nervous system problems?	1.056	0
NSPDMed	Takes medication for parkinson's disease?	1.05	0
NSSCIMed	Takes medication for spinal cord injury?	1.065	0
NSTBI	Traumatic Brain Injury (TBI)	1.041	0
NSTBIMed	Takes medication for Traumatic Brain Injury (TBI)?	1.055	0
Oestradiol	Oestradiol	1.00696	0
Phosphate	Phosphate	1.35317	1
Platelet_Max	platelet count	1.494	1
Platelet_Max_INT	platelet count	2.247	1
Platelet_Mean	platelet count	1.717	1
Platelet_Mean_INT	platelet count	2.54	1
Platelet_Min	platelet count	1.718	1
Platelet_Min_INT	platelet count	2.286	1
Potas_BSP_Max	potassium measurement	1.359	1
Potas_BSP_Max_INT	potassium measurement	1.368	1
Potas_BSP_Mean	potassium measurement	1.287	1
Potas_BSP_Mean_INT	potassium measurement	1.618	1
Potas_BSP_Min	potassium measurement	1.349	1
Potas_BSP_Min_INT	potassium measurement	1.5	1
proBNP_Max	NT-proBNP measurement	1.03	0
proBNP_Max_INT	NT-proBNP measurement	1.041	0
proBNP_Mean	NT-proBNP measurement	1.024	0
proBNP_Mean_INT	NT-proBNP measurement	1.039	0
proBNP_Min	NT-proBNP measurement	1.004	0
proBNP_Min_INT	NT-proBNP measurement	1.036	0
PSA_Max	prostate specififc antigen measurement	0.905	0
PSA_Max_INT	prostate specififc antigen measurement	1.544	1
PSA_Mean	prostate specififc antigen measurement	0.995	0
PSA_Mean_INT	prostate specififc antigen measurement	1.55	1
PSA_Min	prostate specififc antigen measurement	1.129	0
PSA_Min_INT	prostate specififc antigen measurement	1.538	1
PT_Max	prothombin time measurement	1.069	0
PT_Max_INT	prothombin time measurement	1.086	0
PT_Mean	prothombin time measurement	1.075	0
PT_Mean_INT	prothombin time measurement	1.098	0
PT_Min	prothombin time measurement	1.046	0
PT_Min_INT	prothombin time measurement	1.121	0
RBC_Max	erythrocyte count	1.532	1
RBC_Max_INT	erythrocyte count	2.271	1
RBC_Mean	erythrocyte count	1.449	1
RBC_Mean_INT	erythrocyte count	2.079	1
RBC_Min	erythrocyte count	1.349	1
RBC_Min_INT	erythrocyte count	1.794	1
RDW_Max	red cell distribution width	1.453	1
RDW_Max_INT	red cell distribution width	1.827	1
RDW_Mean	red cell distribution width	1.727	1
RDW_Mean_INT	red cell distribution width	2.046	1
RDW_Min	red cell distribution width	1.906	1
RDW_Min_INT	red cell distribution width	2.096	1
RF_Max	rheumatoid factor measurement	1.026	0
RF_Max_INT	rheumatoid factor measurement	1.025	0
RF_Mean	rheumatoid factor measurement	1.025	0
RF_Mean_INT	rheumatoid factor measurement	1.027	0
RF_Min	rheumatoid factor measurement	1.028	0
RF_Min_INT	rheumatoid factor measurement	1.024	0
SHBG	SHBG	1.5475	1
SkMsGoutMed	Takes medication for gout?	1.164	1
SkMsOAMed	Takes medication for Osteoarthritis?	1.1	0
SkMsOPMed	Takes medication for osteoporosis?	1.039	0
SkMsOthArthMed	Takes medication for other arthritis?	1.106	0
SkMsOthMed	Takes medication for other skeletal/muscular problem?	1.095	0
SkMsRAMed	Takes medication for Rheumatoid Arthritis?	1.094	0
SlpExcDy	Feeling excessively sleepy during the day (does not include regular naps)	1.117	0
SlpFall	Trouble falling asleep when you first go to bed	1.188	1
SlpUnsat	Feeling unsatisfied or not rested by your night's sleep	1.157	1
SlpWakeAM	Waking up in the morning earlier than planned or desired	1.103	0
SlpWakePM	Waking up during the night and not easily going back to sleep	1.154	1
Smk100	In your lifetime, have you smoked a total of at least 100 cigarettes, cigars or pipefuls?	1.375	1
SmkAge	At what age did you start to smoke cigarettes regularly?	1.176	1
SmkAge_INT	At what age did you start to smoke cigarettes regularly?	1.221	1
SmkCurrentFilter	What type of cigarettes do you smoke? Filter Tipped	1.053	0
SmkCurrentUnfilter	What type of cigarettes do you smoke? Unfiltered	1.072	0
SmkDly	Have you ever smoked daily or almost every day for at least 1 year?	1.05	0
SmkFmrFilter	What type of cigarettes did you smoke? Filter Tipped	1.051	0
SmkFmrUnfilter	What type of cigarettes did you smoke? Unfiltered	1.042	0
SmkNowConv	Do you smoke now?	1.175	1
SmkOthConv	Other tobacco products	1.04959	0
SmkYrs	How many years have you or did you smoke cigarettes?	1.307	1
Sodium_BSP_Max	sodium measurement	1.496	1
Sodium_BSP_Max_INT	sodium measurement	1.521	1
Sodium_BSP_Mean	sodium measurement	1.601	1
Sodium_BSP_Mean_INT	sodium measurement	1.642	1
Sodium_BSP_Min	sodium measurement	1.464	1
Sodium_BSP_Min_INT	sodium measurement	1.356	1
Testosterone	Testosterone	1.14917	1
Tot_bilirubin	Total bilirubin	1.5811	1
Tot_protein	Total protein	1.44297	1
Total_Iron_Max	total iron binding capacity	1.032	0
Total_Iron_Max_INT	total iron binding capacity	1.033	0
Total_Iron_Mean	total iron binding capacity	1.022	0
Total_Iron_Mean_INT	total iron binding capacity	1.025	0
Total_Iron_Min	total iron binding capacity	1.011	0
Total_Iron_Min_INT	total iron binding capacity	1.017	0
TotalCK_Max	Total Creatine Kinase	1.053	0
TotalCK_Max_INT	Total Creatine Kinase	1.16	1
TotalCK_Mean	Total Creatine Kinase	1.075	0
TotalCK_Mean_INT	Total Creatine Kinase	1.172	1
TotalCK_Min	Total Creatine Kinase	1.095	0
TotalCK_Min_INT	Total Creatine Kinase	1.178	1
TotChol_Max	total cholesterol measurement	1.614	1
TotChol_Max_INT	total cholesterol measurement	1.614	1
TotChol_Mean	total cholesterol measurement	1.675	1
TotChol_Mean_INT	total cholesterol measurement	1.682	1
TotChol_Min	total cholesterol measurement	1.611	1
TotChol_Min_INT	total cholesterol measurement	1.626	1
Trig_Max	triglyceride measurement	1.407	1
Trig_Max_INT	triglyceride measurement	2.088	1
Trig_Mean	triglyceride measurement	1.44	1
Trig_Mean_INT	triglyceride measurement	2.136	1
Trig_Min	triglyceride measurement	1.411	1
Trig_Min_INT	triglyceride measurement	1.921	1
Troponin_Max_INT	troponin	1.008	0
Troponin_Mean_INT	troponin	1.002	0
Troponin_Min_INT	troponin	1.011	0
TroponinI_Max_INT	cardiac troponin I measurement	1.044	0
TroponinI_Mean_INT	cardiac troponin I measurement	1.041	0
TroponinI_Min_INT	cardiac troponin I measurement	1.043	0
TSAT_Max	transferrin saturation measurement	1.077	0
TSAT_Max_INT	transferrin saturation measurement	1.085	0
[truncated: 13 more rows]

## Sheet: S3
ST3 F-statistic and PVE for instruments
GENE_NAME	DATASET	TISSUE	SNPID	RSID	PVE_by_instrument	F_statistic_by_instrument
A1BG	Fenland	pQTL	19:58353113:C:T	rs893184	0.120208	1462.79
A2M	deCODE	pQTL	12:9231581:A:AT	rs11304122,rs398018361	0.000952833	33.7482
A2M	Fenland	pQTL	12:9231581:I:D	rs11304122	0.00415919	44.7143
A2M	Fenland	pQTL	12:9111051:C:T	rs226384	0.0101173	109.423
A2ML1	ARIC	pQTL	12:8857224:G:A	rs1558526	0.0258514	191.361
A2ML1	deCODE	pQTL	12:8857224:A:G	rs1558526	0.0178054	641.447
A2ML1	Fenland	pQTL	12:8857224:G:A	rs1558526	0.036941	410.661
A2ML1	deCODE	pQTL	12:8863966:G:GGC	rs144686314	0.00676834	241.123
A2ML1	Fenland	pQTL	12:8863966:I:D	rs144686314	0.00851248	91.9171
AARS	Fenland	pQTL	16:70157165:T:A	rs4985404	0.0061541	66.2937
ABHD10	Fenland	pQTL	3:111962488:C:T	rs698360	0.00511074	54.9967
ABL2	Fenland	pQTL	1:179134699:C:T	rs72709461	0.00425186	45.7148
ABLIM3	ARIC	pQTL	5:149154161:G:A	rs114464628	0.0063516	46.0942
ABLIM3	deCODE	pQTL	5:149154161:A:G	rs114464628	0.00567828	201.885
ABLIM3	Fenland	pQTL	5:149154161:G:A	rs114464628	0.0157457	171.27
ABO	Fenland	pQTL	9:133227766:C:T	rs2013075	0.0187296	204.346
ACAA1	Fenland	pQTL	3:38117491:G:A	rs41285115	0.00594133	63.988
ACAA1	Fenland	pQTL	3:38233012:G:A	rs114563337	0.0500711	564.317
ACADM	Fenland	pQTL	1:75729746:I:D	rs145024038	0.12653	1550.86
ACADM	Fenland	pQTL	1:75731492:C:T	rs75405265	0.0147624	160.414
ACADSB	Fenland	pQTL	10:123058191:C:T	rs7732	0.0106442	115.183
ACADSB	deCODE	pQTL	10:123039167:T:A	rs7913063	0.00442732	157.335
ACADSB	Fenland	pQTL	10:123039167:T:A	rs7913063	0.0760212	880.846
ACADSB	Fenland	pQTL	10:123049975:C:T	rs28505323	0.0508441	573.495
ACADVL	Fenland	pQTL	17:7221449:C:T	rs9646410	0.00549556	59.1605
ACAN	ARIC	pQTL	15:88843421:G:A	rs34949187	0.0140363	102.656
ACAN	deCODE	pQTL	15:88843421:A:G	rs34949187	0.00487485	173.185
ACAN	Fenland	pQTL	15:88843421:G:A	rs34949187	0.0159553	173.587
ACAN	Fenland	pQTL	15:88708781:T:A	rs11073804	0.00502373	54.0556
ACAT1	Fenland	pQTL	11:108127399:G:A	rs112087419	0.0609058	694.348
ACAT2	ARIC	pQTL	6:159775311:G:A	rs25683	0.0569304	435.307
ACAT2	deCODE	pQTL	6:159775311:G:A	rs25683	0.029489	1075.24
ACAT2	Fenland	pQTL	6:159775311:G:A	rs25683	0.111099	1338.09
ACBD7	Fenland	pQTL	10:15088454:G:C	rs72774385	0.012653	137.199
ACE	deCODE	pQTL	17:63480412:G:A	rs3730025	0.0362536	1330
ACE	Fenland	pQTL	17:63480412:G:A	rs3730025	0.0532223	601.828
ACE	ARIC	pQTL	17:63493061:A:G	rs4353	0.281356	2823.17
ACE	Fenland	pQTL	17:63493061:G:A	rs4353	0.239579	3373.04
ACOT13	Fenland	pQTL	6:24714205:G:A	rs11753290	0.00603396	64.9918
ACOT8	Fenland	pQTL	20:45843524:C:T	rs55931834	0.00617062	66.4728
ACP1	Fenland	pQTL	2:281178:G:C	rs7566279	0.678275	22570.8
ACP5	Fenland	pQTL	19:11582646:C:A	rs11880512	0.0215812	236.144
ACP5	Fenland	pQTL	19:11581022:C:T	rs72995045	0.00501678	53.9805
ACP5	Fenland	pQTL	19:11580032:G:A	rs111931834	0.0352826	391.55
ACP5	deCODE	pQTL	19:11564326:G:C	rs2876698	0.00623977	222.124
ACP5	Fenland	pQTL	19:11564326:G:C	rs2876698	0.0168165	183.117
ACP6	deCODE	pQTL	1:147654322:A:G	rs140566115	0.176515	7578.59
ACP6	Fenland	pQTL	1:147654322:G:A	rs140566115	0.0790955	919.527
ACP6	Fenland	pQTL	1:147540001:G:C	rs79565532	0.0928075	1095.24
ACP6	Fenland	pQTL	1:147864357:C:T	rs141792998	0.0249279	273.701
ACP6	ARIC	pQTL	1:147652507:G:T	rs2153463	0.34955	3875.18
ACP6	deCODE	pQTL	1:147652507:G:T	rs2153463	0.442496	28062.3
ACP6	Fenland	pQTL	1:147652507:G:T	rs2153463	0.374094	6398.8
ACVRL1	Fenland	pQTL	12:51918504:T:A	rs11169954	0.0159492	173.52
ACY1	Fenland	pQTL	3:51982820:C:T	rs150416778	0.0118795	128.711
ADAM23	Fenland	pQTL	2:206527132:G:A	rs12998785	0.0250148	274.679
ADAM23	Fenland	pQTL	2:206448479:G:C	rs1207146	0.0731787	845.31
ADAM23	Fenland	pQTL	2:206612782:G:A	rs116360212	0.0340387	377.26
ADAM23	ARIC	pQTL	2:206444237:A:G	rs1448903	0.121033	992.944
ADAM23	deCODE	pQTL	2:206444237:G:A	rs1448903	0.119038	4777.68
ADAM23	Fenland	pQTL	2:206444237:G:A	rs1448903	0.0564816	640.891
ADAMTS13	Fenland	pQTL	9:133434600:C:T	rs72779210	0.048604	546.938
ADAMTS13	Fenland	pQTL	9:133432759:G:A	rs35516997	0.157339	1998.99
ADAMTS13	Fenland	pQTL	9:133431329:I:D	rs60906567	0.0139	150.911
ADAMTS13	Fenland	pQTL	9:133338738:G:A	rs150208587	0.0366089	406.829
ADAMTS5	Fenland	pQTL	21:26933158:G:T	rs2830586	0.162014	2069.86
ADAMTS5	deCODE	pQTL	21:26930036:G:A	rs226794	0.0140185	502.797
ADAMTS5	Fenland	pQTL	21:26930036:G:A	rs226794	0.0602434	686.312
ADAMTSL1	Fenland	pQTL	9:18642146:G:A	rs12552620	0.0132199	143.428
ADAMTSL1	Fenland	pQTL	9:18633515:G:A	rs10963689	0.00574606	61.8729
ADAMTSL1	Fenland	pQTL	9:18650549:G:A	rs776786	0.0189637	206.95
ADAMTSL2	Fenland	pQTL	9:133532712:G:A	rs1008250	0.00455517	48.9908
ADH1A	ARIC	pQTL	4:99280138:A:G	rs28364331	0.0571046	436.72
ADH1A	Fenland	pQTL	4:99280138:G:A	rs28364331	0.0208911	228.432
ADH4	Fenland	pQTL	4:99144358:G:T	rs1800759	0.00605544	65.2245
ADH5	Fenland	pQTL	4:99066341:G:A	rs62325239	0.0297662	328.454
ADH6	Fenland	pQTL	4:99066341:G:A	rs62325239	0.0159191	173.187
ADH7	Fenland	pQTL	4:99455970:I:D	rs146315698	0.0407137	454.38
ADI1	Fenland	pQTL	2:3503315:G:A	rs13393515	0.01298	140.791
ADIPOQ	Fenland	pQTL	3:186842993:G:A	rs182052	0.0077645	83.7772
ADIPOQ	deCODE	pQTL	3:186853027:C:T	rs17366653	0.00220634	78.1975
ADIPOQ	Fenland	pQTL	3:186853027:C:T	rs17366653	0.0129701	140.682
ADIPOQ	Fenland	pQTL	3:186843412:C:A	rs141134215	0.0307921	340.134
ADIPOQ	deCODE	pQTL	3:186841671:A:G	rs17300539	0.0142401	510.875
ADIPOQ	Fenland	pQTL	3:186841671:G:A	rs17300539	0.0232197	254.5
ADSSL1	Fenland	pQTL	14:104776494:C:T	rs3001371	0.0587691	668.467
ADSSL1	Fenland	pQTL	14:104719841:T:A	rs72715968	0.077831	903.585
AES	deCODE	pQTL	19:3062859:C:T	rs11539938	0.00121672	43.0343
AES	Fenland	pQTL	19:3062859:C:T	rs11539938	0.00499711	53.7677
AFM	Fenland	pQTL	4:73493865:C:T	rs72856641	0.0493402	555.652
AGAP2	Fenland	pQTL	12:57741637:C:T	rs12371356	0.00700661	75.5421
AGER	ARIC	pQTL	6:32183666:C:T	rs2070600	0.0492958	373.904
AGER	deCODE	pQTL	6:32183666:T:C	rs2070600	0.0367616	1352.48
AGER	Fenland	pQTL	6:32183666:C:T	rs2070600	0.0449455	503.831
AGFG1	deCODE	pQTL	2:227576443:GC:G	rs397826729,rs56147940	0.00381711	135.429
AGFG1	Fenland	pQTL	2:227576443:I:D	rs56147940	0.0155374	168.968
AGRN	Fenland	pQTL	1:1026084:G:T	rs3128125	0.0412593	460.732
AGRP	Fenland	pQTL	16:67465811:C:T	rs3892816	0.0258928	284.576
AGT	Fenland	pQTL	1:230715298:C:T	rs11122580	0.0302804	334.305
AGT	Fenland	pQTL	1:230711940:C:A	rs1326883	0.00459706	49.4434
AHSG	Fenland	pQTL	3:186610553:G:T	rs10937258	0.129593	1593.99
AHSG	Fenland	pQTL	3:186609470:G:A	rs73185617	0.00388724	41.7792
AIF1	deCODE	pQTL	6:31635814:G:A	rs2261033	0.00685345	244.542
AIF1	Fenland	pQTL	6:31635814:G:A	rs2261033	0.0412404	460.512
AIF1L	Fenland	pQTL	9:131061388:C:T	rs2315073	0.415647	7615.11
AIF1L	Fenland	pQTL	9:131076350:C:A	rs933093	0.00343069	36.8554
AIF1L	Fenland	pQTL	9:131099812:C:T	rs353538	0.0819802	956.058
AKR1A1	Fenland	pQTL	1:45473464:C:T	rs12138348	0.00743257	80.1689
AKR1A1	Fenland	pQTL	1:45585381:G:A	rs72688441	0.128867	1583.74
AKR1A1	Fenland	pQTL	1:45566635:G:A	rs61751012	0.00734564	79.2244
AKR1B1	Fenland	pQTL	7:134507090:C:A	rs796703	0.0118137	127.989
AKR1C3	Fenland	pQTL	10:5163474:C:A	rs878766	0.00670207	72.2365
AKR1C3	deCODE	pQTL	10:4893290:T:G	rs9888112	0.00214329	75.9733
AKR1C3	Fenland	pQTL	10:4893290:G:T	rs9888112	0.0173863	189.432
AKR1C3	Fenland	pQTL	10:4868027:G:A	rs55963870	0.0101911	110.229
AKR1C4	Fenland	pQTL	10:5225228:G:A	rs140107293	0.152012	1919.18
AKR7A2	Fenland	pQTL	1:19334662:C:T	rs12122880	0.034949	387.715
AKR7A2	deCODE	pQTL	1:19311815:G:A	rs2227295	0.00271755	96.398
AKR7A2	Fenland	pQTL	1:19311815:G:A	rs2227295	0.00761843	82.1891
AKR7A3	Fenland	pQTL	1:19283028:G:A	rs7512902	0.0309722	342.186
AKR7A3	Fenland	pQTL	1:19245355:C:T	rs12095284	0.0370079	411.433
ALAD	Fenland	pQTL	9:113344053:G:A	rs7863921	0.0102651	111.038
ALAD	deCODE	pQTL	9:113389221:C:T	rs8177813	0.00353206	125.34
ALAD	Fenland	pQTL	9:113389221:C:T	rs8177813	0.00488474	52.5527
ALAD	ARIC	pQTL	9:113391611:C:G	rs1800435	0.0661526	510.818
ALAD	deCODE	pQTL	9:113391611:G:C	rs1800435	0.022584	816.952
ALAD	Fenland	pQTL	9:113391611:G:C	rs1800435	0.0240112	263.389
ALAD	deCODE	pQTL	9:113390710:G:C	rs1805312	0.015429	554.118
ALAD	Fenland	pQTL	9:113390710:G:C	rs1805312	0.0135224	146.755
ALAD	Fenland	pQTL	9:113379855:G:A	rs1771216	0.00812979	87.7509
ALCAM	Fenland	pQTL	3:105344372:G:A	rs6437581	0.00737028	79.4921
ALCAM	Fenland	pQTL	3:105473620:T:A	rs77876308	0.006456	69.567
ALDH1A1	Fenland	pQTL	9:72975532:I:D	rs5898287	0.0103288	111.734
ALDH3A1	ARIC	pQTL	17:19742625:C:A	rs887241	0.0215379	158.728
ALDH3A1	Fenland	pQTL	17:19742625:C:A	rs887241	0.0169097	184.149
ALDH3B1	Fenland	pQTL	11:68009612:C:A	rs2010404	0.00937502	101.319
ALDH6A1	Fenland	pQTL	14:73912370:G:A	rs190138735	0.0103908	112.412
ALDH6A1	Fenland	pQTL	14:74204085:G:T	rs35552055	0.00622134	67.0226
ALDOB	Fenland	pQTL	9:101446786:G:A	rs142540788	0.0235795	258.539
ALDOC	Fenland	pQTL	17:28664803:C:T	rs56147019	0.00909226	98.235
ALKBH3	deCODE	pQTL	11:43870198:T:C	rs7926272	0.0142054	509.77
ALKBH3	Fenland	pQTL	11:43870198:C:T	rs7926272	0.0381743	424.915
ALKBH3	Fenland	pQTL	11:43803816:G:A	rs11037653	0.00485898	52.2743
ALKBH3	deCODE	pQTL	11:43927458:G:T	rs2434484	0.0216782	783.747
ALKBH3	Fenland	pQTL	11:43927458:G:T	rs2434484	0.0682214	783.854
ALOX15B	Fenland	pQTL	17:8047076:G:A	rs9895916	0.00936056	101.161
ALOX15B	deCODE	pQTL	17:8058194:C:CA	rs35362199,rs397857001	0.00217909	77.2276
ALOX15B	Fenland	pQTL	17:8058194:I:D	rs35362199	0.0243775	267.506
ALOX15B	Fenland	pQTL	17:7994765:I:D	rs201799735	0.00537101	57.8126
ALPP	Fenland	pQTL	2:232443215:C:T	rs139595493	0.0204767	223.806
ALPP	Fenland	pQTL	2:232380316:G:A	rs2853378	0.0266739	293.397
ALPPL2	deCODE	pQTL	2:232421944:T:C	rs12478529	0.0116305	416.14
ALPP	Fenland	pQTL	2:232421944:C:T	rs12478529	0.0538524	609.359
ALPP	Fenland	pQTL	2:232409435:G:C	rs2090543	0.0109832	118.892
ALPPL2	Fenland	pQTL	2:232409435:G:C	rs2090543	0.00345755	37.145
ALPPL2	Fenland	pQTL	2:232436825:C:T	rs11886043	0.0222916	244.095
AMBP	Fenland	pQTL	9:114321523:C:A	rs150611042	0.00561767	60.4825
AMBP	Fenland	pQTL	9:114064799:C:T	rs10817564	0.00974757	105.385
AMIGO2	deCODE	pQTL	12:47085131:G:A	rs7964534	0.0033357	118.355
AMIGO2	Fenland	pQTL	12:47085131:G:A	rs7964534	0.00446921	48.0621
AMY1A	ARIC	pQTL	1:103579772:G:A	rs78811372	0.0380416	285.166
AMY1B|AMY1C|AMY1A	Fenland	pQTL	1:103579772:G:A	rs78811372	0.0649149	743.225
AMY1B|AMY1C|AMY1A	Fenland	pQTL	1:103588835:C:T	rs114922930	0.0140404	152.457
AMY2B	Fenland	pQTL	1:103588835:C:T	rs114922930	0.00875897	94.6022
AMY1B|AMY1C|AMY1A	Fenland	pQTL	1:104142525:C:T	rs144738643	0.0155374	168.968
AMY1A	deCODE	pQTL	1:103611243:G:A	rs35297534	0.00804002	286.494
AMY1B|AMY1C|AMY1A	Fenland	pQTL	1:103611243:G:A	rs35297534	0.0136744	148.427
AMY2B	Fenland	pQTL	1:103611243:G:A	rs35297534	0.00343916	36.9467
AMY1B|AMY1C|AMY1A	Fenland	pQTL	1:103615613:C:T	rs142439658	0.0130919	142.021
AMY1B|AMY1C|AMY1A	Fenland	pQTL	1:103814192:C:A	rs76520318	0.00982486	106.229
AMY1B|AMY1C|AMY1A	Fenland	pQTL	1:103497405:T:A	rs4244372	0.0289182	318.818
AMY2A	Fenland	pQTL	1:103818785:C:T	rs191765977	0.0184584	201.332
AMY2A	Fenland	pQTL	1:103793104:G:T	rs78245241	0.0774073	898.254
AMY2B	Fenland	pQTL	1:103793104:G:T	rs78245241	0.0516683	583.299
AMY2A	Fenland	pQTL	1:103846544:T:A	rs145052912	0.0061858	66.6374
AMY2A	Fenland	pQTL	1:103494062:C:T	rs75199337	0.0580798	660.143
AMY2B	Fenland	pQTL	1:103494062:C:T	rs75199337	0.0610725	696.371
AMY2B	Fenland	pQTL	1:103713171:G:C	rs66524458	0.0312974	345.895
AMY2B	Fenland	pQTL	1:104140351:C:A	rs140988946	0.00558412	60.1193
AMY2B	Fenland	pQTL	1:103581970:G:C	rs79456674	0.021043	230.129
ANG	Fenland	pQTL	14:20690144:G:A	rs12433905	0.100907	1201.55
ANG	Fenland	pQTL	14:20681771:C:T	rs2067689	0.0834022	974.15
ANG	Fenland	pQTL	14:20650044:C:T	rs74242298	0.00643365	69.3247
ANG	Fenland	pQTL	14:20686336:G:C	rs11851044	0.156537	1986.91
ANGPT2	ARIC	pQTL	8:6421990:C:T	rs1968586	0.0218652	161.195
ANGPT2	deCODE	pQTL	8:6421990:T:C	rs1968586	0.00612294	217.933
ANGPT2	Fenland	pQTL	8:6421990:C:T	rs1968586	0.00502945	54.1174
ANGPTL1	Fenland	pQTL	1:178554812:C:T	rs4548397	0.0827303	965.595
ANGPTL1	deCODE	pQTL	1:178867795:T:TC	rs148080321	0.02181	788.085
ANGPTL1	Fenland	pQTL	1:178867795:I:D	rs148080321	0.0401135	447.402
ANGPTL1	Fenland	pQTL	1:178905492:G:A	rs1413941	0.0298232	329.102
ANGPTL3	Fenland	pQTL	1:62597945:C:T	rs72649573	0.00914162	98.7731
ANGPTL3	Fenland	pQTL	1:62449802:C:T	rs11207970	0.0365075	405.659
ANKRD27	Fenland	pQTL	19:32621801:C:T	rs12151311	0.01235	133.873
ANTXR2	deCODE	pQTL	4:79876442:A:G	rs11098925	0.0107925	385.723
ANTXR2	Fenland	pQTL	4:79876442:G:A	rs11098925	0.0170071	185.228
ANTXR2	Fenland	pQTL	4:79820544:G:C	rs9996178	0.0209171	228.723
ANXA1	Fenland	pQTL	9:73162505:C:T	rs62541553	0.0210867	230.617
ANXA11	Fenland	pQTL	10:80191879:G:A	rs2819946	0.0305988	337.931
ANXA2	Fenland	pQTL	15:60506552:G:A	rs72748703	0.039179	436.554
ANXA2	ARIC	pQTL	15:60396980:A:T	rs8033800	0.0259161	191.853
ANXA2	ARIC	pQTL	15:60396980:A:T	rs8033800	0.0737619	574.255
ANXA2	deCODE	pQTL	15:60396980:A:T	rs8033800	0.114968	4593.86
ANXA2	deCODE	pQTL	15:60396980:A:T	rs8033800	0.180293	7778.22
ANXA2	Fenland	pQTL	15:60396980:T:A	rs8033800	0.283451	4235.05
ANXA2	Fenland	pQTL	15:60399511:C:T	rs12916384	0.0187024	204.044
ANXA2	Fenland	pQTL	15:60385660:G:T	rs11858787	0.0133981	145.388
ANXA2	deCODE	pQTL	15:60423601:G:T	rs1046657	0.0129089	462.506
ANXA2	deCODE	pQTL	15:60423601:G:T	rs1046657	0.0196254	707.965
ANXA2	Fenland	pQTL	15:60423601:G:T	rs1046657	0.0627236	716.458
ANXA2	Fenland	pQTL	15:60423049:G:A	rs34293839	0.191086	2529.03
ANXA2	deCODE	pQTL	15:60395052:T:C	rs16942556	0.0813044	3129.71
ANXA2	Fenland	pQTL	15:60395052:C:T	rs16942556	0.104898	1254.64
ANXA4	Fenland	pQTL	2:69785119:T:A	rs6546547	0.0179751	195.963
ANXA4	ARIC	pQTL	2:69806452:C:T	rs2228203	0.0844734	665.342
ANXA4	Fenland	pQTL	2:69806452:C:T	rs2228203	0.0590954	672.412
ANXA5	Fenland	pQTL	4:121695708:G:C	rs9998908	0.0231122	253.293
ANXA5	Fenland	pQTL	4:121698791:G:A	rs7676539	0.00393014	42.2421
AOC1	Fenland	pQTL	7:150932551:G:A	rs2888691	0.00377323	40.5492
AOC1	ARIC	pQTL	7:150826456:A:G	rs10452848	0.288799	2928.18
AOC1	deCODE	pQTL	7:150826456:G:A	rs10452848	0.382694	21930.4
AOC1	Fenland	pQTL	7:150826456:G:A	rs10452848	0.327866	5222.37
AOC1	Fenland	pQTL	7:150788995:G:A	rs2373852	0.00343688	36.9221
AP1G2	Fenland	pQTL	14:23550918:C:A	rs7159262	0.0184161	200.862
AP1G2	deCODE	pQTL	14:23563818:A:G	rs12897422	0.00254922	90.3606
AP1G2	Fenland	pQTL	14:23563818:G:A	rs12897422	0.0137586	149.355
AP2A2	Fenland	pQTL	11:948299:G:A	rs117126836	0.00781166	84.29
APCDD1	Fenland	pQTL	18:10481944:G:A	rs1786682	0.0044631	47.9961
APCS	deCODE	pQTL	1:159588882:T:G	rs28383573	0.0105635	377.459
APCS	Fenland	pQTL	1:159588882:G:T	rs28383573	0.0135987	147.595
APCS	Fenland	pQTL	1:159596417:I:D	rs35737842	0.0250148	274.679
APMAP	Fenland	pQTL	20:25028970:T:A	rs73095987	0.00844832	91.2184
APOA1BP	Fenland	pQTL	1:156593934:C:A	rs6427322	0.0287387	316.781
APOA4	ARIC	pQTL	11:116821577:C:A	rs12721043	0.0314959	234.503
APOA4	deCODE	pQTL	11:116821577:A:C	rs12721043	0.0059702	212.464
APOA4	Fenland	pQTL	11:116821577:C:A	rs12721043	0.0103898	112.401
APOA5	deCODE	pQTL	11:116792991:A:G	rs662799	0.0161476	580.579
APOA5	Fenland	pQTL	11:116792991:G:A	rs662799	0.0178818	194.928
APOA5	ARIC	pQTL	11:116791691:G:C	rs3135506	0.21359	1958.52
APOA5	Fenland	pQTL	11:116791691:G:C	rs3135506	0.280758	4179.12
APOB	Fenland	pQTL	2:21072103:G:A	rs541041	0.00507272	54.5855
APOBEC3G	deCODE	pQTL	22:39076172:A:C	rs6519166	0.00539005	191.636
APOBEC3G	Fenland	pQTL	22:39076172:C:A	rs6519166	0.0181695	198.123
APOC1	ARIC	pQTL	19:44927023:G:C	rs5112	0.0470854	356.31
APOC1	deCODE	pQTL	19:44927023:G:C	rs5112	0.037225	1367.36
APOE	deCODE	pQTL	19:44927023:G:C	rs5112	0.0191278	689.648
PSG5	deCODE	pQTL	19:44927023:G:C	rs5112	0.00922851	329.406
APOC1	Fenland	pQTL	19:44927023:G:C	rs5112	0.0382722	426.048
APOE	Fenland	pQTL	19:44927023:G:C	rs5112	0.0282478	311.212
APOC1	Fenland	pQTL	19:44915533:C:T	rs5117	0.00730206	78.7509
APOC3	deCODE	pQTL	11:116778201:C:G	rs964184	0.00816478	291.207
APOC3	Fenland	pQTL	11:116778201:G:C	rs964184	0.0101911	110.229
APOE	ARIC	pQTL	19:44935906:C:G	rs35136575	0.00651863	47.3143
APOE	deCODE	pQTL	19:44935906:G:C	rs35136575	0.0134396	481.782
PSG5	deCODE	pQTL	19:44935906:G:C	rs35136575	0.00475759	169.061
APOE	Fenland	pQTL	19:44935906:G:C	rs35136575	0.0158154	172.041
APOE	deCODE	pQTL	19:44912921:T:G	rs483082	0.0176498	635.382
APOE	Fenland	pQTL	19:44912921:G:T	rs483082	0.0423093	472.974
APOF	Fenland	pQTL	12:56295941:G:C	rs2643623	0.0131083	142.201
APOH	Fenland	pQTL	17:66236120:T:A	rs377621139	0.0149884	162.907
APOH	ARIC	pQTL	17:66214462:A:C	rs1801689	0.148203	1254.63
APOH	deCODE	pQTL	17:66214462:C:A	rs1801689	0.0813714	3132.78
APOH	Fenland	pQTL	17:66214462:C:A	rs1801689	0.150639	1898.77
APOL1	ARIC	pQTL	22:36257706:C:G	rs9610469	0.076862	600.399
APOL1	Fenland	pQTL	22:36257706:G:C	rs9610469	0.0966996	1146.09
APOL1	deCODE	pQTL	22:36268440:C:T	rs136179	0.0153585	551.468
APOL1	Fenland	pQTL	22:36268440:C:T	rs136179	0.0387831	431.965
APOL3	ARIC	pQTL	22:36149089:T:A	rs132642	0.312597	3279.21
APOL3	Fenland	pQTL	22:36149089:T:A	rs132642	0.303243	4659.47
APOM	Fenland	pQTL	6:31637390:G:A	rs2255741	0.0369951	411.285
ARFIP1	ARIC	pQTL	4:152779978:C:T	rs4619875	0.0871128	688.114
ARFIP1	deCODE	pQTL	4:152779978:T:C	rs4619875	0.0193468	697.777
ARFIP1	Fenland	pQTL	4:152779978:C:T	rs4619875	0.0590515	671.88
ARG2	Fenland	pQTL	14:67622703:G:A	rs61990120	0.00827082	89.2858
ARHGAP25	ARIC	pQTL	2:68769536:G:A	rs13413887	0.0336871	251.386
ARHGAP25	deCODE	pQTL	2:68769536:G:A	rs13413887	0.00949951	339.028
ARHGAP25	Fenland	pQTL	2:68769536:G:A	rs13413887	0.0304335	336.048
ARHGAP25	Fenland	pQTL	2:68770012:C:A	rs4854511	0.013949	151.451
ARHGEF25	ARIC	pQTL	12:57610139:A:G	rs10437954	0.0173479	127.304
ARHGEF25	deCODE	pQTL	12:57610139:A:G	rs10437954	0.00603137	214.551
ARHGEF25	Fenland	pQTL	12:57610139:G:A	rs10437954	0.0159492	173.52
ARHGEF25	Fenland	pQTL	12:57616380:G:A	rs1564374	0.00359344	38.6101
ARL3	Fenland	pQTL	10:102714289:I:D	rs71019606	0.0298712	329.648
ARL3	Fenland	pQTL	10:102689687:C:T	rs11191368	0.0227333	249.044
ARPC1B	Fenland	pQTL	7:99398101:G:A	rs75944999	0.00647366	69.7586
ARRB1	Fenland	pQTL	11:75341753:C:A	rs562946	0.00604725	65.1358
ARSA	Fenland	pQTL	22:50626487:G:A	rs6151419	0.0365907	406.618
ARSB	deCODE	pQTL	5:78982476:C:T	rs671947	0.00502333	178.466
ARSB	Fenland	pQTL	5:78982476:C:T	rs671947	0.0233491	255.952
ARSB	Fenland	pQTL	5:78884659:C:T	rs337835	0.0305102	336.922
ARSK	Fenland	pQTL	5:95505609:C:T	rs7349780	0.00594133	63.988
ARSK	Fenland	pQTL	5:95607076:C:T	rs17084933	0.00897665	96.9745
ART3	deCODE	pQTL	4:76109245:C:CT	rs56062839,rs796735590	0.0260346	945.005
ART3	Fenland	pQTL	4:76109245:I:D	rs56062839	0.0362775	403.008
ART4	Fenland	pQTL	12:14837653:G:A	rs10772808	0.429031	8044.59
ASAH2	Fenland	pQTL	10:50250091:C:T	rs986316	0.00430352	46.2726
ASAH2	Fenland	pQTL	10:50309903:C:T	rs17721080	0.0211207	230.997
ASAH2	ARIC	pQTL	10:50258722:G:A	rs2842126	0.135051	1125.91
ASAH2	Fenland	pQTL	10:50258722:G:A	rs2842126	0.13683	1697.12
ASAH2	Fenland	pQTL	10:50309564:T:A	rs146075547	0.0568265	645.039
ASAH2	deCODE	pQTL	10:50246248:G:A	rs1369862	0.0211039	762.127
ASAH2	Fenland	pQTL	10:50246248:G:A	rs1369862	0.038724	431.28
ASF1A	Fenland	pQTL	6:118834431:G:A	rs183352104	0.0128058	138.877
ASF1A	deCODE	pQTL	6:118894738:GTTGTTTGAGCGGAG:CTTGTTTGAGCGGAG	rs147886588	0.00425737	151.142
ASF1A	Fenland	pQTL	6:118894738:G:C	rs147886588	0.0248808	273.17
ASGR1	deCODE	pQTL	17:7176997:T:C	rs55714927	0.00342124	121.418
ASGR1	Fenland	pQTL	17:7176997:C:T	rs55714927	0.00903794	97.6427
ASGR1	Fenland	pQTL	17:7114101:G:A	rs10459916	0.00313174	33.6337
ASIP	Fenland	pQTL	20:34231417:I:D	rs565102642	0.152313	1923.66
ASL	Fenland	pQTL	7:66261628:C:T	rs4145009	0.0127704	138.489
ASPH	Fenland	pQTL	8:61748019:G:A	rs2350578	0.018337	199.983
ASPH	deCODE	pQTL	8:61779251:T:C	rs112800350	0.00372484	132.158
ASPH	Fenland	pQTL	8:61779251:C:T	rs112800350	0.00982083	106.185
ASPH	Fenland	pQTL	8:61932957:C:A	rs7827702	0.0105545	114.201
ASPH	Fenland	pQTL	8:61721289:C:A	rs7003213	0.0157189	170.974
ASPN	Fenland	pQTL	9:92466381:C:T	rs41278695	0.0058494	62.9921
ASPN	Fenland	pQTL	9:92613432:G:A	rs41305489	0.0169703	184.821
ASPN	Fenland	pQTL	9:92353210:C:A	rs7848055	0.0978358	1161.02
ASPN	Fenland	pQTL	9:92444868:C:T	rs117233706	0.00307362	33.0076
ASRGL1	Fenland	pQTL	11:62339777:G:C	rs951677	0.0450427	504.972
ATF6B	deCODE	pQTL	6:32115398:T:C	rs8111	0.0131352	471.575
ATF6B	Fenland	pQTL	6:32115398:C:T	rs8111	0.0321407	355.525
ATOX1	Fenland	pQTL	5:151816372:C:T	rs2915894	0.0049624	53.3924
ATP1B2	Fenland	pQTL	17:7646363:C:T	rs1641523	0.0181695	198.123
ATRN	Fenland	pQTL	20:3472639:G:A	rs6037606	0.0417784	466.781
ATRN	Fenland	pQTL	20:3617804:C:T	rs2252091	0.00488474	52.5527
ATRN	ARIC	pQTL	20:3582219:A:G	rs118065662	0.0928784	738.32
ATRN	deCODE	pQTL	20:3582219:G:A	rs118065662	0.114076	4555.18
ATRN	Fenland	pQTL	20:3582219:G:A	rs118065662	0.120864	1471.86
ATXN3	Fenland	pQTL	14:92009661:G:A	rs61988390	0.0416462	465.24
AZGP1	Fenland	pQTL	7:99940030:G:A	rs2527896	0.0669289	767.938
B3GALT6	Fenland	pQTL	1:1229369:I:D	rs113272753	0.00815138	87.9858
B3GALTL	Fenland	pQTL	13:31300166:C:T	rs1995970	0.136912	1698.3
B3GAT3	deCODE	pQTL	11:62616243:GA:GA	NA	0.0283516	1031.74
B3GAT3	Fenland	pQTL	11:62616243:G:C	rs12794886	0.059075	672.165
B3GNT2	deCODE	pQTL	2:62186659:T:C	rs80161321	0.0019516	69.1259
B3GNT2	Fenland	pQTL	2:62186659:C:T	rs80161321	0.00719142	77.5491
B3GNT2	Fenland	pQTL	2:62340860:I:D	rs112392179	0.0217467	237.996
B3GNT8	Fenland	pQTL	19:41394904:C:T	rs111867059	0.0506216	570.852
B3GNT8	deCODE	pQTL	19:41426370:C:T	rs284662	0.418393	25444.9
B3GNT8	Fenland	pQTL	19:41426370:C:T	rs284662	0.228089	3163.47
B4GALT1	ARIC	pQTL	9:33113324:C:T	rs7019909	0.0731189	568.854
B4GALT1	deCODE	pQTL	9:33113324:T:C	rs7019909	0.0124615	445.923
B4GALT1	Fenland	pQTL	9:33113324:C:T	rs7019909	0.0318628	352.349
B4GALT2	Fenland	pQTL	1:43914913:G:A	rs76371137	0.00858364	92.6921
B4GALT2	deCODE	pQTL	1:43979995:C:T	rs3762423	0.0160522	576.883
B4GALT2	Fenland	pQTL	1:43979995:C:T	rs3762423	0.0560449	635.641
B4GALT6	ARIC	pQTL	18:31636351:T:G	rs113222817	0.1696	1472.77
B4GALT6	Fenland	pQTL	18:31636351:G:T	rs113222817	0.0902186	1061.66
B4GALT6	Fenland	pQTL	18:31997150:G:C	rs146166196	0.0198115	216.389
BCAM	Fenland	pQTL	19:44832739:G:A	rs563366239	0.0181215	197.59
BCAN	ARIC	pQTL	1:156645322:A:G	rs2365715	0.0464824	351.525
BCAN	deCODE	pQTL	1:156645322:G:A	rs2365715	0.0156022	560.344
BCAN	Fenland	pQTL	1:156645322:G:A	rs2365715	0.0173086	188.569
BCAT2	deCODE	pQTL	19:48806519:C:G	rs117048185	0.00516367	183.613
BCAT2	Fenland	pQTL	19:48806519:G:C	rs117048185	0.0177237	193.174
BCAT2	Fenland	pQTL	19:48800483:G:A	rs56333767	0.00527194	56.7405
BCHE	Fenland	pQTL	3:165784921:T:A	rs2668196	0.0926292	1092.92
BCHE	Fenland	pQTL	3:165770816:G:T	rs17713088	0.163806	2097.25
BDH2	ARIC	pQTL	4:103190257:C:T	rs78336913	0.0375264	281.153
BDH2	Fenland	pQTL	4:103190257:C:T	rs78336913	0.0345056	382.62
BDNF	Fenland	pQTL	11:27755579:G:T	rs59579819	0.00485127	52.1909
BDNF	Fenland	pQTL	11:27755579:G:T	rs59579819	0.00519103	55.8652
BET1L	Fenland	pQTL	11:232855:C:T	rs547025	0.0230082	252.127
BET1L	Fenland	pQTL	11:196944:C:T	rs11604127	0.10654	1276.63
SIRT3	Fenland	pQTL	11:196944:C:T	rs11604127	0.0168878	183.907
BID	Fenland	pQTL	22:17734618:C:A	rs151268390	0.00455517	48.9908
BIN1	Fenland	pQTL	2:127128840:C:A	rs12617835	0.00335071	35.9933
BIN1	ARIC	pQTL	2:127124606:T:C	rs35103166	0.0170227	124.876
BIN1	deCODE	pQTL	2:127124606:C:T	rs35103166	0.00680596	242.349
BIN1	Fenland	pQTL	2:127124606:C:T	rs35103166	0.0262799	288.946
BMPER	Fenland	pQTL	7:33750963:G:T	rs13220931	0.00289047	31.035
BMPER	ARIC	pQTL	7:33764873:A:G	rs16879245	0.0224477	165.587
BMPER	Fenland	pQTL	7:33764873:G:A	rs16879245	0.00750765	80.9849
BOC	Fenland	pQTL	3:113286014:G:A	rs34284771	0.0130139	141.164
BOLA1	Fenland	pQTL	1:149894326:G:A	rs1451641	0.256688	3697.11
BOLA3	Fenland	pQTL	2:74144868:G:A	rs828889	0.0187589	204.672
BOLA3	Fenland	pQTL	2:74109147:T:A	rs828866	0.00897244	96.9286
BPHL	deCODE	pQTL	6:3138265:G:A	rs7765391	0.00213994	75.8605
BPHL	Fenland	pQTL	6:3138265:G:A	rs7765391	0.0197811	216.05
BPHL	Fenland	pQTL	6:3150869:G:A	rs3799219	0.0928563	1095.88
BPI	Fenland	pQTL	20:38293108:G:A	rs4287822	0.0516238	582.769
BPI	ARIC	pQTL	20:38322148:G:A	rs6127742	0.10247	823.268
BPI	Fenland	pQTL	20:38322148:G:A	rs6127742	0.0906243	1066.91
BPI	deCODE	pQTL	20:38350670:A:G	rs118051921	0.0201507	727.449
BPI	Fenland	pQTL	20:38350670:G:A	rs118051921	0.0200336	218.865
BPIFB1	Fenland	pQTL	20:33173147:G:T	rs76549422	0.00577086	62.1414
BPIFB1	Fenland	pQTL	20:33260010:G:C	rs11696598	0.0229705	251.704
BPIFB1	Fenland	pQTL	20:33101062:G:C	rs761931	0.0942719	1114.32
BRSK2	Fenland	pQTL	11:1391618:G:A	rs7932863	0.0490442	552.147
BST1	Fenland	pQTL	4:15713139:G:A	rs73224660	0.480209	9890.75
BST1	Fenland	pQTL	4:15725945:G:T	rs6845597	0.0663686	761.052
BST1	Fenland	pQTL	4:15737653:G:A	rs12646913	0.00799818	86.3189
BTC	Fenland	pQTL	4:74792894:T:A	rs967874	0.0189573	206.879
BTC	Fenland	pQTL	4:74743447:I:D	4:75668657_D_I	0.027702	305.027
BTC	Fenland	pQTL	4:74794558:G:C	rs28690341	0.0757835	877.866
BTD	Fenland	pQTL	3:15629519:C:T	rs9310479	0.00694251	74.8461
BTD	ARIC	pQTL	3:15645186:G:C	rs13078881	0.162808	1402.31
BTD	deCODE	pQTL	3:15645186:C:G	rs13078881	0.124421	5025.7
BTD	Fenland	pQTL	3:15645186:G:C	rs13078881	0.226107	3127.95
BTD	deCODE	pQTL	3:15645027:T:C	rs35034250	0.0242612	879.381
BTD	Fenland	pQTL	3:15645027:C:T	rs35034250	0.0326927	361.838
BTN3A3	ARIC	pQTL	6:26370431:C:T	rs9393711	0.25867	2516.11
BTN3A3	Fenland	pQTL	6:26370431:C:T	rs9393711	0.396495	7033.7
BTN3A3	Fenland	pQTL	6:26378968:C:T	rs9467728	0.0267838	294.639
BTN3A3	Fenland	pQTL	6:26205725:C:A	rs77832727	0.0132013	143.224
BTN3A3	Fenland	pQTL	6:31354029:C:T	6:31321806_C_T	0.0099219	107.288
BTN3A3	Fenland	pQTL	6:26377713:G:C	rs14232	0.0606762	691.561
BTNL8	Fenland	pQTL	5:180949489:I:D	rs201210185	0.0241325	264.752
BTNL8	Fenland	pQTL	5:180915620:G:A	rs190348	0.0220508	241.399
BTNL9	deCODE	pQTL	5:180922778:T:C	rs138692142	0.00102841	36.3649
BTNL9	Fenland	pQTL	5:180922778:C:T	rs138692142	0.00647121	69.732
C10orf54	Fenland	pQTL	10:71804746:C:T	rs4747196	0.00502945	54.1174
C10orf54	Fenland	pQTL	10:71804746:C:T	rs4747196	0.00704184	75.9246
C10orf54	Fenland	pQTL	10:71772321:C:T	rs9415042	0.0322455	356.723
C10orf54	Fenland	pQTL	10:71772321:C:T	rs9415042	0.0254498	279.58
C10orf54	deCODE	pQTL	10:71771312:G:A	rs10762477	0.0586602	2204.29
C10orf54	deCODE	pQTL	10:71771312:G:A	rs10762477	0.0290398	1057.68
C10orf54	Fenland	pQTL	10:71771312:G:A	rs10762477	0.143823	1798.42
C10orf54	ARIC	pQTL	10:71771220:C:A	rs10762476	0.0831679	654.126
C10orf54	Fenland	pQTL	10:71771220:C:A	rs10762476	0.193257	2564.65
C19orf10	Fenland	pQTL	19:4701715:C:T	rs75029446	0.00965513	104.376
C1orf198	Fenland	pQTL	1:230866750:C:T	rs61826310	0.0139187	151.117
C1QC	Fenland	pQTL	1:22625308:C:T	rs141126950	0.0147242	159.993
C1QC	ARIC	pQTL	1:22663039:T:C	rs75380810	0.0693506	537.353
C1QC	Fenland	pQTL	1:22663039:C:T	rs75380810	0.0661581	758.467
C1QC	Fenland	pQTL	1:22642875:C:T	rs12404537	0.0145828	158.434
C1QC	deCODE	pQTL	1:22644415:T:C	rs12073436	0.0222681	805.491
C1QC	Fenland	pQTL	1:22644415:C:T	rs12073436	0.0318952	352.721
C1QC	Fenland	pQTL	1:22659910:C:T	rs631090	0.0110197	119.291
C1QC	deCODE	pQTL	1:22667221:A:G	rs292004	0.00700727	249.575
C1QC	Fenland	pQTL	1:22667221:G:A	rs292004	0.00504241	54.2576
C1QL1	Fenland	pQTL	17:44959823:G:C	rs1055646	0.028322	312.053
C1QL1	Fenland	pQTL	17:44993180:C:T	rs12453575	0.0171027	186.288
C1QTNF3	ARIC	pQTL	5:34018518:G:A	rs840390	0.0101491	73.9358
C1QTNF3	deCODE	pQTL	5:34018518:A:G	rs840390	0.00673109	239.767
C1QTNF3	Fenland	pQTL	5:34018518:G:A	rs840390	0.0204387	223.382
C1QTNF5	Fenland	pQTL	11:119337866:G:A	rs2509656	0.0181154	197.522
C1QTNF5	Fenland	pQTL	11:119348991:I:D	rs34121186	0.00370188	39.7796
C1QTNF9	Fenland	pQTL	13:24358306:G:T	rs9511206	0.0768527	891.282
C1S	ARIC	pQTL	12:7063032:G:A	rs12146727	0.248412	2383.35
C1R	deCODE	pQTL	12:7063032:A:G	rs12146727	0.0582507	2188.88
C1S	deCODE	pQTL	12:7063032:A:G	rs12146727	0.147751	6135.08
C1R	Fenland	pQTL	12:7063032:G:A	rs12146727	0.0413822	462.164
C1S	Fenland	pQTL	12:7063032:G:A	rs12146727	0.283665	4239.52
C1R	deCODE	pQTL	12:7089608:T:C	rs1126605	0.00501656	178.421
C1R	Fenland	pQTL	12:7089608:C:T	rs1126605	0.00814112	87.8742
C1RL	deCODE	pQTL	12:7094298:A:G	rs6488561	0.0186838	673.77
C1RL	Fenland	pQTL	12:7094298:G:A	rs6488561	0.0371754	413.367
C1RL	Fenland	pQTL	12:7097589:G:A	rs12426152	0.0179751	195.963
C1RL	deCODE	pQTL	12:7102090:C:G	rs191448232	0.0350771	1286.47
C1RL	Fenland	pQTL	12:7102090:G:C	rs191448232	0.125259	1533.05
C1RL	Fenland	pQTL	12:7143332:G:A	rs113899462	0.0141424	153.581
C1S	Fenland	pQTL	12:6838032:C:T	rs78623250	0.00718973	77.5306
C1S	Fenland	pQTL	12:7048834:G:A	rs147331975	0.0109776	118.831
C2	ARIC	pQTL	6:31736634:A:G	rs115204832	0.0380144	284.954
C2	Fenland	pQTL	6:31736634:G:A	rs115204832	0.0500562	564.14
C3	Fenland	pQTL	19:6716268:G:A	rs11569415	0.017827	194.32
C3	Fenland	pQTL	19:6697077:T:A	rs5826945	0.00666091	71.7899
C3	Fenland	pQTL	19:6697077:T:A	rs5826945	0.0170574	185.785
C3	Fenland	pQTL	19:6710440:G:A	rs555701698	0.00448348	48.2163
C3	ARIC	pQTL	19:6718376:G:C	rs2230199	0.00670117	48.6482
C3	ARIC	pQTL	19:6718376:G:C	rs2230199	0.016628	121.932
C3	deCODE	pQTL	19:6718376:C:G	rs2230199	0.00341217	121.098
C3	Fenland	pQTL	19:6718376:G:C	rs2230199	0.00650767	70.1275
C4A|C4B	Fenland	pQTL	6:31663191:G:A	rs3117580	0.018573	202.606
C4A|C4B	Fenland	pQTL	6:31904774:G:C	rs2763982	0.220272	3024.44
C4A|C4B	Fenland	pQTL	6:32028747:C:A	rs406658	0.0848059	992.065
C4BPA	Fenland	pQTL	1:207108361:I:D	rs34101855	0.0585248	665.516
C5	Fenland	pQTL	9:121055004:G:A	rs56182037	0.00424644	45.6563
C5|C6	Fenland	pQTL	9:121055004:G:A	rs56182037	0.00439947	47.3089
C5	ARIC	pQTL	9:121025721:G:A	rs17220750	0.0158505	116.139
C5	deCODE	pQTL	9:121025721:A:G	rs17220750	0.0059687	212.405
C5	deCODE	pQTL	9:121025721:A:G	rs17220750	0.00293187	104.017
C5	Fenland	pQTL	9:121025721:G:A	rs17220750	0.0127779	138.571
C5	Fenland	pQTL	9:121025721:G:A	rs17220750	0.00990076	107.058
C5	deCODE	pQTL	9:121004983:T:T	NA	0.00629586	224.121
C5	Fenland	pQTL	9:121004983:I:D	rs41309886	0.0309722	342.186
C5|C6	Fenland	pQTL	9:121004983:I:D	rs41309886	0.0295674	326.193
C6	Fenland	pQTL	5:41130159:G:A	rs142914161	0.00634782	68.3939
C6	deCODE	pQTL	5:41210093:A:T	rs181908440	0.019951	719.726
C6	Fenland	pQTL	5:41210093:T:A	rs181908440	0.0596732	679.403
C6	Fenland	pQTL	5:41208584:C:T	rs143370251	0.0390397	434.939
C6	Fenland	pQTL	5:40927704:I:D	rs200366672	0.00355442	38.1893
C7	Fenland	pQTL	5:40982354:C:T	rs1138523	0.0429947	480.981
C7	ARIC	pQTL	5:40972109:A:G	rs74480769	0.148459	1257.17
C7	deCODE	pQTL	5:40972109:G:A	rs74480769	0.0867138	3356.85
C7	Fenland	pQTL	5:40972109:G:A	rs74480769	0.08223	959.232
C7	Fenland	pQTL	5:41266127:G:A	rs412685	0.0376462	418.806
C8A|C8B|C8G	Fenland	pQTL	1:56956838:C:T	rs12067507	0.0369733	411.034
C8G	Fenland	pQTL	9:136963378:C:A	rs35692357	0.0231713	253.956
C8G	ARIC	pQTL	9:136946019:T:G	rs7862602	0.125684	1036.59
C8G	deCODE	pQTL	9:136946019:T:G	rs7862602	0.135175	5510.94
C8G	Fenland	pQTL	9:136946019:G:T	rs7862602	0.0998351	1187.38
C9	ARIC	pQTL	5:39356024:G:A	rs696766	0.0223989	165.219
C9	Fenland	pQTL	5:39356024:G:A	rs696766	0.0103288	111.734
C9	Fenland	pQTL	5:39316946:C:A	rs148126253	0.00495201	53.2801
C9	Fenland	pQTL	5:40492234:C:T	rs62357438	0.00671451	72.3715
CA1	Fenland	pQTL	8:85275344:G:C	rs10098816	0.00501194	53.9281
CA10	Fenland	pQTL	17:51640766:C:T	rs11079974	0.0038106	40.9523
CA10	deCODE	pQTL	17:51828640:C:T	rs16950591	0.00609124	216.7
CA10	Fenland	pQTL	17:51828640:C:T	rs16950591	0.013513	146.652
CA10	ARIC	pQTL	17:52136371:G:A	rs117399000	0.0314277	233.979
CA10	deCODE	pQTL	17:52136371:A:G	rs117399000	0.0133318	477.756
CA10	Fenland	pQTL	17:52136371:G:A	rs117399000	0.0239528	262.732
CA11	Fenland	pQTL	19:48612183:C:T	rs425879	0.00865111	93.427
CA13	Fenland	pQTL	8:85269641:C:T	rs7818163	0.0167352	182.216
CA13	Fenland	pQTL	8:85284898:G:T	rs73688702	0.0837243	978.256
CA3	deCODE	pQTL	8:85438822:C:G	rs2072696	0.0122112	436.966
CA3	Fenland	pQTL	8:85438822:G:C	rs2072696	0.0178073	194.102
CA6	Fenland	pQTL	1:8954864:C:T	rs34392565	0.0408411	455.863
CA6	ARIC	pQTL	1:8974539:A:G	rs3765963	0.201934	1824.59
CA6	deCODE	pQTL	1:8974539:G:A	rs3765963	0.226495	10361
CA6	Fenland	pQTL	1:8974539:G:A	rs3765963	0.200063	2677.56
CA6	Fenland	pQTL	1:8970623:C:T	rs3737666	0.0220828	241.757
CA6	Fenland	pQTL	1:8948040:G:T	rs72641551	0.053963	610.682
CA8	Fenland	pQTL	8:60279115:I:D	rs140904427	0.0444092	497.54
CABLES2	Fenland	pQTL	20:62410571:C:T	rs2236201	0.00455517	48.9908
CACNA2D3	Fenland	pQTL	3:54106475:T:A	rs61200186	0.00656456	70.7446
CACNA2D3	Fenland	pQTL	3:54123032:G:C	rs9878608	0.0191567	209.097
CACNA2D3	Fenland	pQTL	3:54879582:G:C	rs78258914	0.0085458	92.28
CACYBP	Fenland	pQTL	1:174976920:G:A	rs61828152	0.032439	358.936
CADM1	Fenland	pQTL	11:115165699:T:A	rs11215391	0.0132694	143.973
CALCOCO2	Fenland	pQTL	17:48849253:G:A	rs550510	0.00633612	68.267
CAMKK1	Fenland	pQTL	17:3890178:C:T	rs753513	0.00536516	57.7492
CAPG	ARIC	pQTL	2:85402143:C:T	rs62623452	0.0809438	635.092
CAPG	deCODE	pQTL	2:85402143:T:C	rs62623452	0.0617087	2324.34
CAPG	Fenland	pQTL	2:85402143:C:T	rs62623452	0.0798411	928.947
CAPG	Fenland	pQTL	2:85417309:C:A	rs74418956	0.00640822	69.0489
CAPNS1|CAPN1	Fenland	pQTL	11:65169248:C:A	rs12292693	0.0479157	538.802
CARD9	Fenland	pQTL	9:136372044:C:T	rs4077515	0.0151773	164.993
CASP3	Fenland	pQTL	4:184670980:I:D	rs150986391	0.0259639	285.379
CASP3	Fenland	pQTL	4:184648878:C:A	rs4647601	0.0170176	185.344
CASS4	Fenland	pQTL	20:56413116:G:T	rs67041321	0.00925241	99.9813
CAT	deCODE	pQTL	11:34449132:A:G	rs769218	0.0134959	483.909
CAT	Fenland	pQTL	11:34449132:G:A	rs769218	0.033729	373.708
CAT	deCODE	pQTL	11:34438684:T:C	rs1001179	0.00130071	46.0687
CAT	Fenland	pQTL	11:34438684:C:T	rs1001179	0.0247945	272.199
CBL	ARIC	pQTL	11:119281974:C:T	rs76683040	0.0655565	505.892
CBL	Fenland	pQTL	11:119281974:C:T	rs76683040	0.0246725	270.826
CBL	Fenland	pQTL	11:119223937:G:A	rs11217191	0.00513935	55.3061
CBLN1	Fenland	pQTL	16:49285697:C:A	rs35508630	0.0136208	147.838
CBLN1	ARIC	pQTL	16:48971047:G:A	rs12596832	0.262267	2563.53
CBLN1	Fenland	pQTL	16:48971047:G:A	rs12596832	0.309706	4803.33
CBLN1	Fenland	pQTL	16:48967998:C:T	rs62031961	0.00863072	93.2049
CBLN1	Fenland	pQTL	16:49289909:G:A	rs41212	0.00488474	52.5527
CBLN4	Fenland	pQTL	20:55246319:G:A	rs6127452	0.0091219	98.5581
CBLN4	deCODE	pQTL	20:56003787:G:C	rs422330	0.00316708	112.426
CBLN4	Fenland	pQTL	20:56003787:G:C	rs422330	0.0078602	84.818
CBLN4	Fenland	pQTL	20:55555597:C:A	rs6014415	0.00626186	67.4619
CBLN4	Fenland	pQTL	20:55695019:G:C	rs4811613	0.0143065	155.389
CBLN4	Fenland	pQTL	20:55796044:C:T	rs6024420	0.0174385	190.01
CBR1	ARIC	pQTL	21:36074301:C:A	rs16993864	0.0847607	667.814
CBR1	Fenland	pQTL	21:36074301:C:A	rs16993864	0.0549751	622.802
CBR3	deCODE	pQTL	21:36173978:T:C	rs113596566	0.00149691	53.0387
CBR3	Fenland	pQTL	21:36173978:C:T	rs113596566	0.00337098	36.2117
CBR3	Fenland	pQTL	21:36134867:T:A	rs8132243	0.106097	1270.69
CBR3	Fenland	pQTL	21:36133529:G:T	rs60043102	0.136566	1693.32
CCBL2	Fenland	pQTL	1:88952720:C:T	rs1409152	0.10178	1213.13
CCDC126	ARIC	pQTL	7:23595366:G:A	rs35121828	0.0942836	750.653
CCDC126	Fenland	pQTL	7:23595366:G:A	rs35121828	0.0554269	628.22
CCDC134	Fenland	pQTL	22:41834345:I:D	rs10608168	0.0129358	140.305
CCDC80	Fenland	pQTL	3:112643341:G:A	rs6772337	0.00704184	75.9246
CCL11	Fenland	pQTL	17:34192082:T:A	rs9903369	0.00750765	80.9849
CCL14	ARIC	pQTL	17:36008654:C:T	rs7222922	0.220307	2037.51
CCL14	deCODE	pQTL	17:36008654:T:C	rs7222922	0.130466	5306.64
CCL14	Fenland	pQTL	17:36008654:C:T	rs7222922	0.242542	3428.11
CCL14	Fenland	pQTL	17:35986638:G:A	rs113937434	0.0215552	235.854
CCL16	Fenland	pQTL	17:35979070:G:A	rs10445391	0.404219	7263.7
CCL17	deCODE	pQTL	16:57411464:C:T	rs223900	0.00642572	228.754
CCL17	Fenland	pQTL	16:57411464:C:T	rs223900	0.0106442	115.183
CCL17	Fenland	pQTL	16:57410090:G:T	rs16956811	0.0324754	359.351
CCL18	Fenland	pQTL	17:36085514:G:A	rs1634494	0.005554	59.7933
CCL18	Fenland	pQTL	17:35985545:G:A	rs72830000	0.0442251	495.382
CCL18	ARIC	pQTL	17:36064257:A:G	rs2015086	0.174281	1521.99
CCL3	ARIC	pQTL	17:36064257:A:G	rs2015086	0.0884363	699.583
CCL18	deCODE	pQTL	17:36064257:G:A	rs2015086	0.199023	8788.07
CCL18	Fenland	pQTL	17:36064257:G:A	rs2015086	0.214034	2915.46
CCL3	Fenland	pQTL	17:36064257:G:A	rs2015086	0.123137	1503.44
CCL21	deCODE	pQTL	9:34723038:A:C	rs10814138	0.00380992	135.177
CCL21	Fenland	pQTL	9:34723038:C:A	rs10814138	0.00413343	44.4361
CCL22	Fenland	pQTL	16:57529061:C:T	rs79928291	0.0101099	109.342
CCL22	deCODE	pQTL	16:57349752:T:C	rs72784876	0.00858788	306.393
CCL22	Fenland	pQTL	16:57349752:C:T	rs72784876	0.0121501	131.678
CCL22	ARIC	pQTL	16:57376022:G:T	rs170364	0.0191921	141.102
CCL22	Fenland	pQTL	16:57376022:G:T	rs170364	0.0161709	175.972
CCL23	deCODE	pQTL	17:36013285:T:C	rs80219613	0.0155424	558.384
CCL23	deCODE	pQTL	17:36013285:T:C	rs80219613	0.0182354	656.93
CCL23	Fenland	pQTL	17:36013285:C:T	rs80219613	0.0276012	303.886
CCL23	Fenland	pQTL	17:36013285:C:T	rs80219613	0.0582719	662.462
CCL23	Fenland	pQTL	17:35998212:G:C	rs41356845	0.0286194	315.426
CCL23	deCODE	pQTL	17:36013552:T:C	rs1005107	0.00442182	157.086
CCL23	deCODE	pQTL	17:36013552:T:C	rs1005107	0.00926121	330.612
CCL23	Fenland	pQTL	17:36013552:C:T	rs1005107	0.0208142	227.574
CCL25	Fenland	pQTL	19:8054066:G:A	rs3826741	0.0342931	380.179
CCL25	ARIC	pQTL	19:8056212:G:A	rs74959615	0.195311	1750.22
CCL25	deCODE	pQTL	19:8056212:A:G	rs74959615	0.240055	11174.8
CCL25	Fenland	pQTL	19:8056212:G:A	rs74959615	0.197578	2636.11
CCL25	Fenland	pQTL	19:8035096:C:T	rs11880419	0.0476784	536
CCL3	Fenland	pQTL	17:35995074:G:A	rs56368570	0.0222418	243.537
CCL4L2|CCL4L1	Fenland	pQTL	17:36108119:C:T	rs1719205	0.00971626	105.043
CCL4L2|CCL4L1	Fenland	pQTL	17:36463908:G:A	rs8064426	0.0184363	201.086
CCL4L2|CCL4L1	Fenland	pQTL	17:36462694:G:T	rs111942332	0.00733434	79.1016
CCL5	Fenland	pQTL	17:35885124:C:T	rs7211393	0.0268471	295.355
CCL7	deCODE	pQTL	17:34206404:A:T	rs12601658	0.00611048	217.469
CCL7	Fenland	pQTL	17:34206404:T:A	rs12601658	0.0242478	266.048
CCL7	Fenland	pQTL	17:34322446:G:A	rs11575056	0.0103841	112.339
CCL8	Fenland	pQTL	17:34322446:G:A	rs11575056	0.0198691	217.031
CCL7	Fenland	pQTL	17:34320812:C:A	rs1133763	0.233178	3255.52
CCL8	Fenland	pQTL	17:34320812:C:A	rs1133763	0.422446	7830.79
CCL7	deCODE	pQTL	17:34320338:T:A	rs34202026	0.0370356	1360.37
CCL8	deCODE	pQTL	17:34320338:T:A	rs34202026	0.0153914	552.92
CCL7	Fenland	pQTL	17:34320338:T:A	rs34202026	0.0929896	1097.61
CCL8	Fenland	pQTL	17:34320338:T:A	rs34202026	0.026974	296.789
CCM2	Fenland	pQTL	7:44991716:C:T	rs7805382	0.00865111	93.427
CCNH	Fenland	pQTL	5:87439551:G:A	rs62368956	0.00861635	93.0484
CCS	Fenland	pQTL	11:66576389:C:T	rs636128	0.013741	149.161
CD109	Fenland	pQTL	6:74143956:G:T	rs117068949	0.00350834	37.6926
CD109	Fenland	pQTL	6:73799855:G:C	rs57799429	0.244808	3470.53
CD109	deCODE	pQTL	6:73701180:T:G	rs72953374	0.0220047	795.144
CD109	Fenland	pQTL	6:73701180:G:T	rs72953374	0.0528245	597.08
CD109	Fenland	pQTL	6:73741552:G:C	rs13195592	0.0380814	423.84
CD14	ARIC	pQTL	5:140637262:G:A	rs5744441	0.0356833	266.834
CD14	ARIC	pQTL	5:140637262:G:A	rs5744441	0.0359478	268.885
CD14	Fenland	pQTL	5:140637262:G:A	rs5744441	0.0279983	308.384
CD14	Fenland	pQTL	5:140631883:G:C	rs4914	0.00981035	106.07
CD14	Fenland	pQTL	5:140631883:G:C	rs4914	0.0154255	167.733
CD14	deCODE	pQTL	5:140633982:G:T	rs5744454	0.0202735	731.727
CD14	deCODE	pQTL	5:140633982:G:T	rs5744454	0.0131758	472.13
CD14	Fenland	pQTL	5:140633982:G:T	rs5744454	0.0223414	244.653
CD163	ARIC	pQTL	12:7617180:G:A	rs11054859	0.00575916	41.7698
CD163	Fenland	pQTL	12:7617180:G:A	rs11054859	0.0042086	45.2477
CD177	Fenland	pQTL	19:43361650:G:A	rs113094109	0.03202	354.146
CD177	Fenland	pQTL	19:43278588:C:T	rs117162220	0.0104327	112.87
CD177	Fenland	pQTL	19:43212002:T:A	rs150141122	0.0149544	162.532
CD177	Fenland	pQTL	19:43223233:C:A	rs117809901	0.0191123	208.603
CD177	deCODE	pQTL	19:43373254:T:G	rs3745997	0.0122606	438.841
CD177	Fenland	pQTL	19:43373254:G:T	rs3745997	0.0198397	216.703
CD177	deCODE	pQTL	19:43330924:A:G	rs62113716	0.118101	4733.84
CD177	Fenland	pQTL	19:43330924:G:A	rs62113716	0.0365674	406.35
CD177	Fenland	pQTL	19:43251722:T:A	rs147161733	0.00913992	98.7546
CD177	deCODE	pQTL	19:43362297:A:G	rs78718189	0.12759	5169.82
CD177	Fenland	pQTL	19:43362297:G:A	rs78718189	0.039241	437.274
CD177	Fenland	pQTL	19:43348348:G:C	rs118164011	0.0071396	76.9862
CD177	ARIC	pQTL	19:43322051:C:T	rs79338083	0.0910856	722.64
CD177	Fenland	pQTL	19:43322051:C:T	rs79338083	0.104769	1252.93
CD177	Fenland	pQTL	19:43361883:G:A	rs11671567	0.0615455	702.119
CD177	deCODE	pQTL	19:43396545:C:T	rs78530667	0.159749	6721.36
CD177	Fenland	pQTL	19:43396545:C:T	rs78530667	0.0949848	1123.64
CD200	Fenland	pQTL	3:112361295:C:T	rs2895396	0.00563448	60.6646
CD200	Fenland	pQTL	3:112346181:C:T	rs6774405	0.00779832	84.145
CD200R1	Fenland	pQTL	3:112835746:C:T	rs9847365	0.0252148	276.933
CD200R1	Fenland	pQTL	3:112892790:I:D	rs553476664	0.0103558	112.029
CD209	deCODE	pQTL	19:7707287:C:G	rs4804774	0.0385306	1417.32
FCER2	deCODE	pQTL	19:7707287:C:G	rs4804774	0.00529396	188.228
CD209	Fenland	pQTL	19:7707287:G:C	rs4804774	0.0604597	688.934
CD209	deCODE	pQTL	19:7739930:A:G	rs11260027	0.0290094	1056.66
CD209	Fenland	pQTL	19:7739930:G:A	rs11260027	0.0312043	344.834
CD274	deCODE	pQTL	9:5459419:T:C	rs1411262	0.0206791	746.781
CD274	Fenland	pQTL	9:5459419:C:T	rs1411262	0.0323925	358.404
CD274	deCODE	pQTL	9:5465130:A:C	rs2890658	0.00540888	192.331
CD274	Fenland	pQTL	9:5465130:C:A	rs2890658	0.011767	127.478
CD300A	ARIC	pQTL	17:74473827:G:A	rs2272111	0.245223	2342.81
CD300A	deCODE	pQTL	17:74473827:A:G	rs2272111	0.192588	8437.58
CD300A	Fenland	pQTL	17:74473827:G:A	rs2272111	0.136448	1691.64
CD300A	Fenland	pQTL	17:74469948:C:T	rs62087211	0.0112366	121.666
CD300A	Fenland	pQTL	17:74503804:G:A	rs2089139	0.00315988	33.9369
CD300C	ARIC	pQTL	17:74463637:G:A	rs62087200	0.0549346	419.159
CD300C	Fenland	pQTL	17:74463637:G:A	rs62087200	0.0559579	634.596
CD33	deCODE	pQTL	19:51225221:T:C	rs12459419	0.572152	47300.9
CD33	Fenland	pQTL	19:51225221:C:T	rs12459419	0.403917	7254.59
CD33	Fenland	pQTL	19:51243667:G:A	rs12461354	0.0034856	37.4474
CD33	deCODE	pQTL	19:51246242:T:C	rs116953977	0.0296267	1080.04
CD33	Fenland	pQTL	19:51246242:C:T	rs116953977	0.022889	250.79
CD33	Fenland	pQTL	19:51258097:G:C	rs62115997	0.0457198	512.927
CD36	Fenland	pQTL	7:80660449:G:A	rs3173799	0.0352423	391.087
CD36	Fenland	pQTL	7:80589645:C:T	rs6961069	0.0382722	426.048
CD46	Fenland	pQTL	1:207772625:G:A	rs113208992	0.0819802	956.058
CD48	ARIC	pQTL	1:160711985:G:A	rs352684	0.0610219	468.625
CD48	deCODE	pQTL	1:160711985:G:A	rs352684	0.011656	416.886
CD48	Fenland	pQTL	1:160711985:G:A	rs352684	0.0191567	209.097
CD48	deCODE	pQTL	1:160684996:A:G	rs1980606	0.0183821	662.049
CD48	Fenland	pQTL	1:160684996:G:A	rs1980606	0.0202452	221.224
CD55	Fenland	pQTL	1:207265670:C:T	rs6684804	0.110829	1334.44
CD58	Fenland	pQTL	1:116522461:T:A	rs10802191	0.0128569	139.439
CD58	Fenland	pQTL	1:116536107:G:A	rs35768283	0.0665945	763.827
CD59	Fenland	pQTL	11:33722133:G:T	rs704701	0.0117548	127.344
CD5L	ARIC	pQTL	1:157834858:G:A	rs2765501	0.0682446	528.156
CD5L	deCODE	pQTL	1:157834858:A:G	rs2765501	0.0354624	1300.13
CD5L	Fenland	pQTL	1:157834858:G:A	rs2765501	0.0621695	709.709
CD5L	Fenland	pQTL	1:157948761:T:A	rs1075392	0.00991842	107.25
CD5L	deCODE	pQTL	1:157841795:T:G	rs2281870	0.0106685	381.305
CD5L	Fenland	pQTL	1:157841795:G:T	rs2281870	0.0182122	198.597
CD68	Fenland	pQTL	17:7581494:G:A	rs9901675	0.00527525	56.7764
CD7	deCODE	pQTL	17:82314615:T:C	rs3176831	0.0148464	527.591
CD7	Fenland	pQTL	17:82314615:C:T	rs3176831	0.0591047	672.524
CD72	Fenland	pQTL	9:35614927:G:A	rs7465764	0.0141096	153.219
CD8A	Fenland	pQTL	2:86790866:G:T	rs36227194	0.0139416	151.369
CD8A	ARIC	pQTL	2:86789383:A:G	rs3020726	0.0710808	551.785
CD8A	deCODE	pQTL	2:86789383:G:A	rs3020726	0.0667721	2528.78
CD8A	Fenland	pQTL	2:86789383:G:A	rs3020726	0.042145	471.057
CDCP1	Fenland	pQTL	3:45147043:T:A	rs28364749	0.0259048	284.712
CDCP1	deCODE	pQTL	3:45089187:T:G	rs79885994	0.00518446	184.195
CDCP1	Fenland	pQTL	3:45089187:G:T	rs79885994	0.0114493	123.995
CDH17	deCODE	pQTL	8:94130944:G:T	rs1051624	0.0207141	747.712
CDH17	Fenland	pQTL	8:94130944:G:T	rs1051624	0.031599	349.337
CDH17	Fenland	pQTL	8:94191597:I:D	8:95203825_I_D	0.0654497	749.777
CDH5	Fenland	pQTL	16:66394323:C:A	rs1972838	0.0163886	178.38
CDHR5	Fenland	pQTL	11:613697:G:A	rs61877853	0.00518494	55.7993
CDKN1B	Fenland	pQTL	12:12715518:C:T	rs3759217	0.0088209	95.277
CDNF	ARIC	pQTL	10:14820083:C:G	rs61738953	0.0823043	646.724
CDNF	deCODE	pQTL	10:14820083:G:C	rs61738953	0.0356167	1306.07
CDNF	Fenland	pQTL	10:14820083:G:C	rs61738953	0.0851391	996.325
CDON	Fenland	pQTL	11:126019998:I:D	rs201453301	0.135413	1676.78
CECR1	ARIC	pQTL	22:17188416:T:C	rs2231495	0.318712	3373.37
CECR1	deCODE	pQTL	22:17188416:C:T	rs2231495	0.278495	13638.3
CECR1	Fenland	pQTL	22:17188416:C:T	rs2231495	0.29694	4521.72
SLC25A18	ARIC	pQTL	22:17228881:C:T	rs737963	0.00268183	19.3906
CECR1	deCODE	pQTL	22:17228881:C:T	rs737963	0.00114639	40.5472
CECR1	Fenland	pQTL	22:17228881:C:T	rs737963	0.00319355	34.2997
CECR1	Fenland	pQTL	22:17178411:G:A	rs10427994	0.00438405	47.1423
CECR1	Fenland	pQTL	22:17240956:I:D	rs3078469	0.0158753	172.702
CEL	Fenland	pQTL	9:133081417:G:T	rs605990	0.016829	183.256
CEL	Fenland	pQTL	9:133052406:G:C	rs56272996	0.0327034	361.96
CEL	Fenland	pQTL	9:133096202:G:T	rs77132496	0.00804909	86.8728
CELA2A	Fenland	pQTL	1:15472108:G:T	rs188524036	0.00538997	58.0177
CETN3	ARIC	pQTL	5:90454201:T:A	rs6864721	0.00287428	20.7862
CETN3	Fenland	pQTL	5:90454201:T:A	rs6864721	0.01298	140.791
CFB	Fenland	pQTL	6:31946403:G:A	rs641153	0.0925425	1091.8
CFD	deCODE	pQTL	19:850793:A:T	rs3761005	0.00472313	167.579
CFD	Fenland	pQTL	19:850793:T:A	rs3761005	0.00522563	56.2395
CFD	deCODE	pQTL	19:859368:T:G	rs71335276	0.00568149	201.777
CFD	Fenland	pQTL	19:859368:G:T	rs71335276	0.00903794	97.6427
CFD	Fenland	pQTL	19:887434:G:A	rs62132323	0.00307814	33.0563
CFH	deCODE	pQTL	1:196711871:G:T	rs12134598	0.0109275	390.41
CFH	Fenland	pQTL	1:196711871:G:T	rs12134598	0.0454821	510.133
CFH	Fenland	pQTL	1:196735879:G:A	rs70621	0.0517204	583.919
CFHR1	Fenland	pQTL	1:196852250:G:T	rs67908756	0.292723	4430.93
CFHR1	Fenland	pQTL	1:196823845:G:T	rs10754204	0.00408213	43.8824
CFHR2	Fenland	pQTL	1:196880449:C:T	rs187717871	0.0393361	438.376
CFHR2	Fenland	pQTL	1:196878073:G:A	rs190098355	0.0609365	694.72
CFHR2	Fenland	pQTL	1:196715445:G:A	rs6677460	0.0155374	168.968
CFHR2	ARIC	pQTL	1:196951018:C:T	rs4085749	0.273409	2713.42
CFHR2	Fenland	pQTL	1:196951018:C:T	rs4085749	0.375444	6435.77
CFHR4	Fenland	pQTL	1:196917093:C:T	rs61818956	0.219102	3003.85
CFHR4	Fenland	pQTL	1:196114966:G:A	rs113250940	0.006595	71.0748
CFHR4	Fenland	pQTL	1:196612631:G:A	rs139784897	0.0189637	206.95
CFHR4	Fenland	pQTL	1:197178386:C:T	rs75990074	0.0216343	236.739
CFHR4	Fenland	pQTL	1:196622341:C:T	rs17573358	0.0667628	765.896
CFHR4	Fenland	pQTL	1:196543592:C:A	rs11590167	0.0734219	848.342
CFHR4	Fenland	pQTL	1:196936075:C:T	rs4915363	0.226971	3143.42
CFHR5	Fenland	pQTL	1:196975227:G:A	rs10801582	0.0167352	182.216
F13B	Fenland	pQTL	1:196975227:G:A	rs10801582	0.0362418	402.596
CFHR5	Fenland	pQTL	1:197032789:G:C	rs79801780	0.0588586	669.548
CFHR5	Fenland	pQTL	1:196334759:C:T	rs72732234	0.0492316	554.366
CFHR5	Fenland	pQTL	1:196980141:G:A	rs1170881	0.0146296	158.95
CFI	Fenland	pQTL	4:109735574:G:A	rs7439493	0.0323768	358.224
LHB	deCODE	pQTL	19:49014074:G:C	rs79785970	0.037951	1395.47
CGA|CGB|CGB5|CGB7|CGB8|CGB3	Fenland	pQTL	19:49014074:G:C	rs79785970	0.165602	2124.81
CGA|FSHB	Fenland	pQTL	11:30204981:G:A	rs11031006	0.011853	128.42
CGA|LHB	Fenland	pQTL	19:49017757:C:A	rs3795052	0.0706158	813.456
CHAD	ARIC	pQTL	17:50430860:A:C	rs184613584	0.00811787	59.017
CHAD	Fenland	pQTL	17:50430860:C:A	rs184613584	0.00577376	62.1729
CHGA	deCODE	pQTL	14:92932705:A:G	rs9658667	0.00602143	214.226
CHGA	Fenland	pQTL	14:92932705:G:A	rs9658667	0.00479691	51.6032
CHIT1	Fenland	pQTL	1:203215796:G:A	rs80241012	0.0483153	543.524
CHIT1	Fenland	pQTL	1:203121848:C:T	rs7555556	0.0120506	130.588
CHIT1	deCODE	pQTL	1:203229717:T:C	rs115551220	0.00503025	178.749
CHIT1	Fenland	pQTL	1:203229717:C:T	rs115551220	0.00908647	98.1717
CHIT1	Fenland	pQTL	1:203231185:G:A	rs111604248	0.0827164	965.418
CHIT1	ARIC	pQTL	1:203215638:T:C	rs872583	0.313716	3296.31
CHIT1	Fenland	pQTL	1:203215638:C:T	rs872583	0.383947	6672.39
CHKB	Fenland	pQTL	22:50586113:C:T	rs5770924	0.00574606	61.8729
CHL1	Fenland	pQTL	3:393049:C:T	rs142191294	0.00507895	54.6528
CHL1	Fenland	pQTL	3:202180:C:T	rs1391891	0.0430818	481.999
CHL1	deCODE	pQTL	3:51395:G:A	rs13077895	0.0196271	707.648
CHL1	Fenland	pQTL	3:51395:G:A	rs13077895	0.0443256	496.56
CHL1	Fenland	pQTL	3:84526:C:A	rs2176252	0.0160731	174.889
CHMP2B	Fenland	pQTL	3:87269608:C:T	rs9822911	0.0720457	831.206
CHMP3	Fenland	pQTL	2:86537977:G:T	rs7593151	0.00652253	70.2886
CHRDL2	Fenland	pQTL	11:74674101:C:T	rs11822234	0.0107148	115.955
CHRDL2	Fenland	pQTL	11:74721147:G:A	rs551789974	0.0342416	379.588
CHST11	deCODE	pQTL	12:104674066:G:A	rs703667	0.00230783	81.7751
CHST11	Fenland	pQTL	12:104674066:G:A	rs703667	0.00536516	57.7492
CHST11	Fenland	pQTL	12:104457334:C:T	rs111789728	0.0161025	175.214
CHST11	Fenland	pQTL	12:104587900:I:D	rs61022741	0.0728202	840.843
CHST12	Fenland	pQTL	7:2370932:G:T	7:2410567_G_T	0.0159816	173.878
CHST15	Fenland	pQTL	10:124106261:G:T	rs9422302	0.00902462	97.4974
CHST4	deCODE	pQTL	16:71492188:T:C	rs58134724	0.00235463	83.4892
CHST4	Fenland	pQTL	16:71492188:C:T	rs58134724	0.0110402	119.515
CHST9	Fenland	pQTL	18:27101646:I:D	rs56348115	0.0427093	477.645
CHST9	Fenland	pQTL	18:27064722:I:D	rs3084281	0.00309386	33.2256
CHST9	Fenland	pQTL	18:26975711:G:A	rs1683468	0.0229125	251.054
[truncated: 183,727 more rows]

## Sheet: S4 - README
ST4 README for Chembl 34 data
[truncated: 18 more rows]

## Sheet: S4
ST4 Drug-target information for Chembl 34			Updated
[truncated: 120,300 more rows]

[truncated: 13 more sheets: S5, S6, S7, S8, S9, S10, S11, S12, S13, S14, S15, S16, S17]
