# Supplementary material for: Leveraging large-scale biobanks for therapeutic target discovery
Source: HGG Adv. 2025 Dec 9;7(1):100556. doi: 10.1016/j.xhgg.2025.100556 (PMC12799792; doi:10.1016/j.xhgg.2025.100556)
Supplement: File S1. Significant Gene-Trait Pairs [file mmc3.zip › Supplementary_File_1.txt]

PHENOTYPE	GENE_NAME	PVAL	PREDICTIONS
WeightSRLb	ERGIC3	1.31e-11	1.06e-5
Phosphate	AES	4.2e-11	1.23e-5
Trig_Mean	MFAP1	1.5e-9	1.5e-5
Albumin_Mean	CCHCR1	2.55e-13	1.59e-5
Albumin_Mean_INT	MFAP1	2.02e-14	1.63e-5
Albumin_Mean	MFAP1	7.15e-13	1.63e-5
phe_454	SNAP29	1.17e-9	1.66e-5
phe_427_2	CFAP206	5.65e-10	1.68e-5
phe_427_21	CFAP206	3.79e-10	1.68e-5
phe_495	COG6	8.54e-10	1.69e-5
Alk_Phosp	KRT79	1.6e-17	1.7e-5
phe_562_1	ZBTB4	2.52e-11	1.7e-5
ALT_Mean_INT	KRT79	8.52e-19	1.7e-5
phe_562	ZBTB4	1.36e-13	1.7e-5
ALT_Min	KRT79	2.75e-11	1.7e-5
phe_427_21	CMTM5	6.63e-10	1.82e-5
Albumin_Max	CCHCR1	2.04e-12	1.82e-5
phe_706_2	GAS8	4.3e-12	1.82e-5
Albumin_Max_INT	CCHCR1	1.61e-12	1.82e-5
phe_427_21	GMCL1	1.39e-13	1.9e-5
phe_427	GMCL1	7.17e-12	1.9e-5
Mono_Fra_Min_INT	GPN1	3.75e-11	1.96e-5
Mono_Fra_Min	GPN1	2.17e-10	1.96e-5
PSA_Min_INT	VAMP5	4.22e-17	1.99e-5
Testosterone	CCHCR1	7.21e-13	1.99e-5
phe_272	CCHCR1	8.04e-21	1.99e-5
phe_427_21	FKBP7	2.21e-10	2.09e-5
CircHTNMed	SNF8	1.76e-17	2.1e-5
Albumin_Mean_INT	CCHCR1	1.19e-12	2.21e-5
phe_272	YIPF2	2.0499999999999998e-34	2.28e-5
phe_272_11	YIPF2	6.779999999999999e-23	2.28e-5
Sodium_BSP_Mean	TMEM97	4.47e-10	2.3e-5
Sodium_BSP_Mean_INT	TMEM97	3.79e-11	2.3e-5
Mono_Fra_Min	RPAP2	7.35e-10	2.4e-5
Mono_Fra_Min_INT	RPAP2	3.12e-10	2.4e-5
phe_454	CCHCR1	5.74e-13	2.4e-5
phe_250_2	CCHCR1	7.94e-15	2.43e-5
MPV_Min	HSD17B13	6.34e-10	2.44e-5
MPV_Min_INT	HSD17B13	1.51e-10	2.44e-5
AST_Max	KRT79	1.46e-10	2.46e-5
Lymph_Abs_Min_INT	DESI1	1.14e-9	2.46e-5
ALT_Mean	KRT79	1.15e-18	2.46e-5
ALT_Max	KRT79	1.99e-14	2.46e-5
ALT_Max_INT	KRT79	1.27e-19	2.46e-5
MCHC_Max	PRTFDC1	7.37e-10	2.49e-5
MCHC_Mean	PRTFDC1	3.19e-10	2.49e-5
MCHC_Max_INT	PRTFDC1	5.09e-10	2.49e-5
MCHC_Mean_INT	PRTFDC1	4.1e-10	2.49e-5
RDW_Min	KRI1	9.04e-11	2.49e-5
Hemoglobin_Mean	TADA2A	9.23e-11	2.53e-5
HCT_Min_INT	TADA2A	5.22e-10	2.54e-5
eGFR_Max_INT	OIP5	3.69e-21	2.59e-5
MPV_Mean	DAZAP2	8.079999999999999e-32	2.69e-5
MPV_Min	DAZAP2	7.84e-27	2.69e-5
MPV_Mean_INT	DAZAP2	3e-33	2.69e-5
MPV_Min_INT	DAZAP2	1.3700000000000001e-27	2.69e-5
phe_272_11	CCHCR1	3.16e-10	2.71e-5
phe_272_1	CCHCR1	4.36e-14	2.71e-5
Platelet_Mean_INT	C4orf3	4.62e-12	2.73e-5
Mono_Fra_Min_INT	GRPEL1	4.84e-15	2.77e-5
phe_495	MEAF6	1.89e-11	2.77e-5
Mono_Fra_Min	GRPEL1	4.42e-14	2.77e-5
Creat	OIP5	3.05e-10	2.84e-5
Hemoglobin_Min_INT	VAMP5	4.04e-10	2.86e-5
Creat_BSP_Min_INT	KRI1	4.22e-10	2.87e-5
phe_250_1	HLA-A	5.62e-12	2.87e-5
eGFR_Min_INT	OIP5	2.24e-13	2.87e-5
Platelet_Max	HSD17B13	1.96e-25	2.88e-5
INR_Max_INT	ERGIC3	8.26e-12	2.9e-5
MPV_Max_INT	HAUS8	7.68e-13	2.91e-5
MPV_Max	HAUS8	1.01e-12	2.91e-5
MPV_Mean_INT	HAUS8	1.44e-13	2.91e-5
MPV_Min_INT	HAUS8	1.43e-11	2.91e-5
MPV_Mean	HAUS8	1.94e-13	2.91e-5
MPV_Min	HAUS8	1.52e-11	2.91e-5
PSA_Mean_INT	VAMP5	2.78e-14	2.93e-5
HCT_Mean	VAMP5	2.32e-10	2.93e-5
PSA_Max_INT	VAMP5	5.22e-14	2.93e-5
Hemoglobin_Mean	VAMP5	1.81e-13	2.93e-5
phe_740	YIPF2	1.27e-9	2.94e-5
Hemoglobin_Max_INT	TMEM106C	1.02e-12	2.94e-5
HCT_Max	TMEM106C	1.04e-12	2.94e-5
phe_550	TXNDC5	7.92e-10	2.94e-5
Hemoglobin_Max	TMEM106C	3.6e-12	2.94e-5
Hemoglobin_Mean_INT	TMEM106C	8.48e-10	2.94e-5
HCT_Max_INT	TMEM106C	2.66e-13	2.94e-5
TotChol_Max	PHF20	4.2e-20	2.96e-5
TotChol_Mean	PHF20	1.87e-22	2.96e-5
MCHC_Min_INT	CCDC116	4.13e-17	2.96e-5
TotChol_Max_INT	PHF20	3.2e-19	2.96e-5
TotChol_Mean_INT	PHF20	2.3000000000000004e-21	2.96e-5
MCHC_Min	CCDC116	3.76e-15	2.96e-5
RDW_Min_INT	KRI1	1.96e-14	2.98e-5
Creat	TCEA2	1.51e-9	3e-5
phe_454	COG6	3.83e-12	3.02e-5
min_Pulse	CMTM5	1.18e-18	3.05e-5
min_Pulse_INT	CMTM5	9.66e-20	3.05e-5
UricAMeasure	TMEM14A	3.53e-20	3.08e-5
Eos_Fra_Min_INT	SNRNP200	2.1e-21	3.1e-5
Creat_BSP_Mean_INT	CYBRD1	8.72e-14	3.1e-5
phe_714_1	COG6	3.32e-18	3.14e-5
Apolipo_A	ENKD1	9.179999999999999e-54	3.18e-5
Potas_BSP_Min_INT	CCDC57	1.16e-11	3.18e-5
Mono_Fra_Mean	PRICKLE4	1.02e-17	3.21e-5
Mono_Fra_Max_INT	PRICKLE4	2.44e-14	3.21e-5
Mono_Fra_Max	PRICKLE4	9.39e-13	3.21e-5
LDLC_Mean_INT	PHF20	7.77e-16	3.23e-5
LDLC_Mean	PHF20	1.55e-16	3.23e-5
Creat	TDRD12	3.93e-30	3.23e-5
LDLC_Max_INT	PHF20	2.84e-16	3.23e-5
Alk_Phosp	ZNF71	3.85e-16	3.23e-5
mean_Weight_INT	CCDC146	1.32e-24	3.25e-5
phe_244	RNF185	1.67e-10	3.35e-5
mean_Weight_INT	SHBG	2.26e-14	3.35e-5
Mono_Abs_Mean_INT	GPANK1	4.18e-10	3.39e-5
Mono_Fra_Max	GRPEL1	1.04e-12	3.4e-5
Platelet_Max_INT	SPAG8	1.41e-9	3.43e-5
eGFR_Max_INT	CEP170	8.83e-11	3.43e-5
eGFR_Mean_INT	CEP170	9.41e-13	3.43e-5
eGFR_Mean	CEP170	2.76e-12	3.43e-5
eGFR_Min_INT	CEP170	1.68e-12	3.43e-5
HCT_Mean_INT	TADA2A	6.87e-13	3.43e-5
HCT_Mean	TADA2A	1.44e-12	3.43e-5
WBC_Min	CENPW	1.39e-9	3.45e-5
max_Weight_INT	CCDC146	3.2400000000000006e-27	3.48e-5
HDLC_Min_INT	DDX28	1.33e-41	3.49e-5
Alk_Phosp	SHBG	2.71e-12	3.5e-5
Tot_protein	ZNF165	4.4999999999999996e-37	3.53e-5
SHBG	METTL21A	4.32e-21	3.55e-5
Platelet_Mean_INT	INO80B	6.16e-11	3.56e-5
Platelet_Mean	INO80B	1.7e-10	3.56e-5
Platelet_Min	INO80B	8.78e-10	3.56e-5
Platelet_Min_INT	INO80B	3.48e-10	3.56e-5
HVGlaucMed	TTC28	1.29e-12	3.59e-5
eGFR_Mean	OIP5	1.33e-20	3.59e-5
MPV_Max	CCDC57	1.17e-9	3.6e-5
phe_573_6	HSD17B13	1.85e-13	3.6e-5
Chloride_BSP_Max	CCDC57	1.01e-10	3.6e-5
MPV_Max_INT	CCDC57	1.37e-9	3.6e-5
TotChol_Min_INT	PHF20	2.89e-17	3.61e-5
TotChol_Min	PHF20	4.44e-18	3.61e-5
Eos_Fra_Max_INT	COG6	4.1e-10	3.62e-5
MPV_Max	DAZAP2	1.5899999999999998e-31	3.64e-5
MPV_Max_INT	DAZAP2	5.27e-32	3.64e-5
Chloride_BSP_Min_INT	IFT81	1.42e-9	3.67e-5
phe_696_4	PPP1R18	4.66e-10	3.68e-5
phe_362	PPP1R18	1.32e-12	3.68e-5
Sodium_BSP_Mean_INT	PIBF1	9.24e-10	3.7e-5
Mono_Fra_Max_INT	GRPEL1	1.18e-14	3.73e-5
phe_250_11	ABHD16A	1.24e-15	3.78e-5
HDLC_Mean_INT	ENKD1	1.5099999999999998e-54	3.81e-5
phe_172_2	GIGYF1	6.04e-12	3.83e-5
phe_172	GIGYF1	1.61e-12	3.83e-5
BUN_BSP_Mean_INT	TMEM14A	1.36e-13	3.85e-5
BUN_BSP_Max_INT	TMEM14A	3.99e-12	3.85e-5
BUN_BSP_Mean	TMEM14A	5.78e-10	3.85e-5
ALT_Max_INT	FBF1	1.11e-10	3.85e-5
phe_706_2	ZC2HC1C	4.19e-33	3.87e-5
RDW_Min	HSD17B13	1.22e-9	3.89e-5
Eos_Fra_Min	SNRNP200	1.5100000000000001e-22	3.89e-5
Neut_Abs_Mean_INT	GPANK1	1.37e-9	3.9e-5
Eos_Fra_Mean_INT	OIP5	2.24e-13	3.92e-5
phe_593_2	CCHCR1	3.62e-17	3.93e-5
INR_Min_INT	ERGIC3	4.25e-12	3.93e-5
phe_593	CCHCR1	1.81e-14	3.93e-5
phe_550_4	TXNDC5	1.46e-9	3.95e-5
phe_427_21	BRICD5	1.14e-11	3.95e-5
phe_401	SNRPC	3.65e-10	3.96e-5
mean_BMI_INT	MYO19	1.04e-16	3.98e-5
Chloride_BSP_Mean	GMPPB	1.17e-11	3.98e-5
phe_690	GAS8	1.43e-25	3.98e-5
min_Weight_INT	MYO19	8.75e-13	3.98e-5
min_BMI_INT	MYO19	6.19e-15	3.98e-5
min_BMI	MYO19	5.98e-16	3.98e-5
Mono_Fra_Min	CTDP1	1.06e-11	3.98e-5
min_Weight	MYO19	4.08e-13	3.98e-5
mean_Weight_INT	MYO19	2.63e-14	3.98e-5
max_BMI	MYO19	5.65e-17	3.98e-5
mean_Weight	MYO19	1.52e-14	3.98e-5
mean_BMI	MYO19	2.08e-17	3.98e-5
max_BMI_INT	MYO19	1.79e-16	3.98e-5
phe_216	GAS8	1.84e-22	3.98e-5
Mono_Fra_Min_INT	CTDP1	3.18e-12	3.98e-5
Chloride_BSP_Mean_INT	GMPPB	9.69e-10	3.98e-5
phe_694_2	GAS8	2.19e-24	4.02e-5
phe_411_4	HNRNPUL1	1.07e-9	4.03e-5
eGFR_Min	CEP170	1.06e-12	4.04e-5
ALT_Min	TTC28	8.2e-16	4.05e-5
ALT_Mean	TTC28	6.76e-19	4.05e-5
ALT_Min_INT	TTC28	2.87e-16	4.05e-5
AST_Mean_INT	TTC28	1.35e-10	4.05e-5
ALT_Max_INT	TTC28	1.3e-28	4.05e-5
ALT_Max	TTC28	5.7e-14	4.05e-5
ALT_Mean_INT	TTC28	2.98e-26	4.05e-5
AST_Max_INT	TTC28	9.14e-13	4.05e-5
phe_218	BET1L	3.97e-10	4.08e-5
UricAMeasure	TMEM60	6.56e-12	4.08e-5
phe_562_1	TRIM23	9.67e-10	4.1e-5
phe_701	GAS8	5.17e-16	4.12e-5
Baso_Fra_Min_INT	CTDP1	2.36e-11	4.2e-5
phe_199	GAS8	8.89e-10	4.2e-5
phe_701_2	GAS8	2.34e-16	4.2e-5
phe_195_1	GAS8	2.47e-10	4.2e-5
phe_401	CWF19L2	4.42e-12	4.21e-5
Creat_BSP_Max_INT	CCDC57	2.97e-18	4.21e-5
phe_371	GAS8	5.89e-10	4.22e-5
phe_938_2	GAS8	9.42e-16	4.22e-5
Hemoglobin_Min	HSD17B13	2.2700000000000004e-21	4.23e-5
HCT_Min	HSD17B13	1.16e-18	4.23e-5
Platelet_Min_INT	MOSPD3	2e-13	4.24e-5
phe_575_1	CCHCR1	1.96e-13	4.24e-5
RBC_Min_INT	EXOC8	4.06e-15	4.24e-5
RDW_Min_INT	MOSPD3	5.5099999999999995e-89	4.24e-5
MCHC_Mean_INT	MOSPD3	1.98e-97	4.24e-5
RDW_Min	MOSPD3	1.94e-78	4.24e-5
Albumin_Max	GPN1	1.02e-26	4.27e-5
Potas_BSP_Mean_INT	STAG3	3.08e-13	4.27e-5
A1C_Mean	CENPW	1.17e-13	4.27e-5
TotChol_Min	GPN1	3.89e-37	4.27e-5
Sodium_BSP_Max_INT	MED31	5.92e-12	4.27e-5
A1C_Mean_INT	CENPW	3.18e-14	4.27e-5
Glucose_Mean	GPN1	1.91e-11	4.27e-5
AST_Mean_INT	GPN1	1.38e-19	4.27e-5
Apolipo_A	TMEM199	5.46e-19	4.27e-5
Albumin_Mean_INT	GPN1	5.75e-31	4.27e-5
phe_562	ARHGAP15	2.49e-11	4.27e-5
TotChol_Mean	GPN1	2.1699999999999999e-60	4.27e-5
Albumin_Max_INT	GPN1	2.93e-27	4.27e-5
CircCholMed	GPN1	2.01e-19	4.27e-5
HCT_Max	CENPW	7.3e-20	4.27e-5
Mono_Fra_Mean	GPN1	5.8e-16	4.27e-5
SkMsGoutMed	GPN1	1.9000000000000003e-21	4.27e-5
HDLC_Mean_INT	NUP160	5.91e-37	4.27e-5
TotChol_Mean_INT	GPN1	5.23e-58	4.27e-5
A1C_Min_INT	CENPW	1.22e-14	4.27e-5
HDLC_Min	NUP160	1.12e-44	4.27e-5
phe_426_2	FKBP7	4.79e-10	4.27e-5
TotChol_Min_INT	GPN1	1.2799999999999998e-35	4.27e-5
A1C_Min	CENPW	9.74e-14	4.27e-5
Eos_Fra_Max_INT	PIBF1	2.4e-10	4.28e-5
Eos_Fra_Max	PIBF1	6.14e-10	4.28e-5
MCHC_Max_INT	RNF123	3e-12	4.29e-5
MPV_Mean_INT	HSD17B13	9.57e-10	4.29e-5
TotChol_Max	NUP160	1.25e-9	4.29e-5
MCHC_Max	RNF123	6.44e-12	4.29e-5
MPV_Mean_INT	GMCL1	1.64e-16	4.3e-5
MPV_Max	GMCL1	3.34e-14	4.3e-5
TotalCK_Max_INT	KLC3	1.97e-10	4.33e-5
TotalCK_Min_INT	KLC3	1.12e-10	4.33e-5
TotalCK_Mean_INT	KLC3	1.62e-11	4.33e-5
WeightSRLb_INT	HOMEZ	5.44e-10	4.35e-5
mean_Weight	HOMEZ	1.57e-11	4.35e-5
HDLC_Mean	DDX28	2.6e-63	4.35e-5
ALT_Mean_INT	FBF1	1.43e-13	4.35e-5
mean_Weight_INT	HOMEZ	3.35e-11	4.35e-5
min_Weight	HOMEZ	4.46e-12	4.35e-5
WeightSRLb	HOMEZ	3.73e-10	4.35e-5
min_Weight_INT	HOMEZ	7.35e-12	4.35e-5
phe_452	REXO4	2.78e-10	4.36e-5
Potas_BSP_Mean_INT	RRAGD	7.44e-14	4.36e-5
Eos_Fra_Max	COG6	1.86e-10	4.36e-5
Albumin_Min	VPS11	5.16e-10	4.36e-5
Trig_Min_INT	SUN2	4.75e-10	4.36e-5
phe_214_1	BET1L	1.17e-11	4.36e-5
RBC_Max	DDX28	3.09e-10	4.37e-5
Hemoglobin_Mean_INT	DDX28	2.57e-11	4.37e-5
Creat_BSP_Min_INT	TDRD12	1.17e-13	4.37e-5
Creat_BSP_Mean_INT	TDRD12	6.1e-14	4.37e-5
HCT_Mean_INT	DDX28	1.46e-9	4.37e-5
Mono_Fra_Mean_INT	GRPEL1	1.46e-21	4.39e-5
Mono_Fra_Mean	GRPEL1	3.39e-20	4.39e-5
phe_562	TRIM23	1.44e-10	4.39e-5
Cystatin_C	STX2	5.08e-10	4.39e-5
Eos_Fra_Mean	COG6	8e-10	4.4e-5
Testosterone	PBX2	1.6e-10	4.4e-5
Eos_Fra_Mean_INT	COG6	1.48e-9	4.4e-5
Eos_Fra_Mean	CHERP	3.17e-10	4.41e-5
Eos_Fra_Mean_INT	CHERP	5.39e-10	4.41e-5
Chloride_BSP_Min_INT	GMPPB	3.19e-11	4.41e-5
WeightSRLb	RFT1	1.67e-10	4.42e-5
ALT_Min_INT	FBF1	4.17e-14	4.42e-5
eGFR_Min	OIP5	6.8e-13	4.45e-5
min_BMI_INT	GOLGA1	5.72e-12	4.48e-5
Mono_Fra_Mean	ZNF76	3.21e-22	4.48e-5
Mono_Fra_Mean_INT	ZNF76	2.1e-22	4.48e-5
phe_474_2	ZMAT5	5.05e-11	4.49e-5
phe_427_2	BRICD5	1.97e-10	4.51e-5
Hemoglobin_Mean	DDX28	1.1e-9	4.52e-5
DoDMMed	CENPW	1.06e-9	4.54e-5
Mono_Abs_Min_INT	GRPEL1	1.56e-13	4.54e-5
Mono_Abs_Mean_INT	GRPEL1	2.33e-14	4.54e-5
phe_401_1	ZBTB48	6.85e-11	4.55e-5
phe_401	ZBTB48	1.36e-11	4.55e-5
Creat_BSP_Min_INT	DHX36	1.64e-14	4.57e-5
RBC_Max	PPP1R18	2.4e-10	4.59e-5
RBC_Max_INT	PPP1R18	1.02e-11	4.59e-5
G_gtf	AP5B1	2.17e-10	4.6e-5
Platelet_Max_INT	GMCL1	7.86e-13	4.61e-5
Creat_BSP_Max_INT	CHMP1A	1.49e-9	4.61e-5
Chloride_BSP_Mean_INT	SF3B6	7.23e-11	4.63e-5
Chloride_BSP_Mean	SF3B6	1.1e-12	4.63e-5
phe_374_1	GAS8	6.23e-13	4.63e-5
HDLC_Min	DDX28	9.739999999999998e-55	4.63e-5
HCT_Max_INT	GTF2E2	1.3e-9	4.63e-5
DoLungMed	CHRNA4	6.83e-12	4.63e-5
phe_695	GAS8	3.1e-10	4.63e-5
HDLC_Mean_INT	DDX28	1.6999999999999998e-48	4.63e-5
min_Pulse	INCA1	5.51e-10	4.64e-5
Eos_Abs_Min_INT	SNRNP200	1.73e-20	4.64e-5
phe_401_1	CWF19L2	1.23e-10	4.64e-5
UricAMeasure	CENPE	1.18e-12	4.64e-5
CircHTNMed	ARHGAP1	9.18e-12	4.65e-5
LDLC_Max	PHF20	1.06e-16	4.65e-5
phe_371_3	GAS8	3.52e-10	4.65e-5
Chloride_BSP_Max	SF3B6	1.08e-11	4.65e-5
phe_694	GAS8	3.51e-16	4.65e-5
phe_427_2	GMCL1	3.1e-15	4.66e-5
MCH_Mean_INT	TSC22D4	1.13e-9	4.66e-5
HDLC_Min	ENKD1	1.11e-57	4.67e-5
Lymph_Fra_Min_INT	CREB5	1.33e-14	4.7e-5
Lymph_Fra_Min	CREB5	4.87e-15	4.7e-5
HDLC_Mean	ENKD1	7.01e-65	4.72e-5
phe_600	BET1L	8.03e-11	4.72e-5
Sodium_BSP_Mean_INT	PTBP2	7.09e-10	4.72e-5
HDLC_Max	ENKD1	4.1300000000000004e-64	4.72e-5
Chloride_BSP_Min	GMPPB	3.54e-12	4.72e-5
HDLC_Max_INT	ENKD1	3.1400000000000004e-70	4.72e-5
Chloride_BSP_Min_INT	PTBP2	8.17e-10	4.72e-5
Chloride_BSP_Min_INT	ARFGEF2	1.06e-19	4.73e-5
Hemoglobin_Max_INT	GPANK1	4.54e-10	4.74e-5
Hemoglobin_Max	GPANK1	5.16e-10	4.74e-5
phe_443	PSRC1	2.8e-14	4.74e-5
mean_Systolic_INT	WWP2	3.87e-19	4.77e-5
mean_Systolic	WWP2	1.2e-18	4.77e-5
Creat_BSP_Max_INT	RAB2A	1.4e-14	4.77e-5
BUN_BSP_Max_INT	GOSR2	2.48e-25	4.78e-5
BUN_BSP_Mean	GOSR2	5.71e-22	4.78e-5
AST_Min_INT	C1GALT1	4.82e-10	4.79e-5
Chloride_BSP_Mean_INT	IFT81	7.68e-11	4.8e-5
IGF_1	SIX3	7.97e-11	4.82e-5
TotalCK_Mean_INT	NUP160	1.6e-14	4.83e-5
A1C_Mean	GPN1	3.9e-11	4.83e-5
A1C_Max	CENPW	2.3e-12	4.83e-5
phe_471	GIGYF2	1.35e-20	4.83e-5
A1C_Max	GPN1	1.25e-10	4.83e-5
Glucose_Mean	CENPW	5.88e-11	4.83e-5
TotalCK_Min_INT	NUP160	3.68e-11	4.83e-5
phe_401	SNAP29	6.1e-10	4.84e-5
Mono_Abs_Max	CTDP1	2.74e-12	4.85e-5
phe_690_1	GAS8	3.11e-21	4.85e-5
phe_216_1	GAS8	5.0799999999999996e-24	4.85e-5
Eos_Fra_Mean	MIIP	2.56e-12	4.85e-5
phe_695_3	GAS8	1.1e-12	4.85e-5
phe_706_8	GAS8	3.09e-30	4.85e-5
mean_Weight_INT	GIPC2	7.59e-11	4.89e-5
max_Weight_INT	GIPC2	1.17e-9	4.89e-5
mean_Weight	GIPC2	2.76e-11	4.89e-5
max_Weight	GIPC2	1.27e-9	4.89e-5
eGFR_Max_INT	GPN1	5.54e-11	4.9e-5
HCT_Max	ENKD1	4.53e-14	4.9e-5
Eos_Fra_Max	EIF4ENIF1	2.11e-13	4.91e-5
Chloride_BSP_Min	STAU1	3.72e-11	4.91e-5
phe_110_1	RNF40	7.48e-15	4.92e-5
min_Pulse	KIF20A	5.2e-24	4.92e-5
mean_Pulse	CLP1	4.5e-11	4.94e-5
mean_Pulse_INT	CLP1	2.62e-11	4.94e-5
Creat_BSP_Min_INT	ZRANB1	6.52e-11	4.95e-5
phe_451_2	ARHGAP1	7.86e-17	4.96e-5
TotChol_Mean_INT	RBM39	5.08e-15	4.96e-5
TotChol_Mean	RBM39	2.62e-15	4.96e-5
Lymph_Abs_Min_INT	KLF12	2.6e-13	4.97e-5
Lymph_Abs_Min	KLF12	5.72e-13	4.97e-5
LDLC_Max	RBM39	5.5e-11	4.98e-5
phe_172_21	GSS	5.9099999999999994e-30	4.98e-5
phe_571_5	GPN1	7.15e-17	4.98e-5
WeightSRLb	PHF20	3.44e-10	4.98e-5
phe_571	GPN1	2.45e-16	4.98e-5
TotChol_Min	RBM39	8.35e-11	4.98e-5
LDLC_Max_INT	RBM39	1.14e-10	4.98e-5
TotChol_Min_INT	RBM39	2.03e-10	4.98e-5
Hemoglobin_Max	ZNF165	1.34e-9	4.99e-5
Hemoglobin_Max_INT	ZNF165	7.94e-10	4.99e-5
Mono_Abs_Mean_INT	RBPMS2	1.22e-19	5.01e-5
Potas_BSP_Min_INT	PPL	1.03e-9	5.01e-5
phe_594_1	RAB36	2.89e-16	5.01e-5
phe_594	YAF2	6.31e-11	5.01e-5
Neut_Abs_Min	TTC19	2.07e-20	5.02e-5
Neut_Abs_Mean	TTC19	1.35e-19	5.02e-5
Neut_Abs_Max_INT	TTC19	3.69e-14	5.02e-5
phe_706	EDEM2	1.5e-9	5.03e-5
phe_938	EDEM2	4.41e-13	5.03e-5
AST_Min_INT	HORMAD1	4.11e-11	5.03e-5
phe_173	EDEM2	2.55e-34	5.03e-5
Trig_Mean_INT	SCAF11	1.23e-11	5.03e-5
phe_172_22	EDEM2	4.82e-21	5.03e-5
phe_427_1	BNIP1	6.42e-10	5.03e-5
SHBG	ZBTB10	8.46e-32	5.03e-5
INR_Min_INT	HSD17B13	1.79e-10	5.03e-5
Creat_BSP_Min_INT	HORMAD1	1.9e-12	5.03e-5
Trig_Min_INT	SCAF11	2.03e-10	5.03e-5
phe_172	EDEM2	2.52e-50	5.03e-5
TotChol_Max	ST3GAL4	7.25e-17	5.04e-5
TotChol_Mean	ST3GAL4	3.27e-18	5.04e-5
TotChol_Mean_INT	ST3GAL4	8.43e-19	5.04e-5
Alk_Phosp	GPN1	2e-52	5.05e-5
Trig_Max	ATG4C	2.3199999999999998e-35	5.05e-5
WBC_Max	RNF123	8.9e-10	5.05e-5
Platelet_Min_INT	GPN1	7.48e-10	5.05e-5
Glucose_Mean	ZNF276	7.66e-12	5.05e-5
Eos_Abs_Max_INT	RNF40	2.65e-10	5.05e-5
Glucose_Mean_INT	ZNF276	9.56e-10	5.05e-5
Creat_BSP_Max_INT	GPN1	4.48e-15	5.05e-5
Platelet_Mean	GPN1	1.6e-13	5.05e-5
A1C_Max_INT	ZNF276	1.06e-10	5.05e-5
Tot_protein	GPN1	7.689999999999999e-24	5.05e-5
Trig_Min_INT	ATG4C	4.46e-33	5.05e-5
G_gtf	TDRKH	4.5000000000000004e-21	5.05e-5
A1C_Mean	ZNF276	7.6e-13	5.05e-5
A1C_Max	ZNF276	5.79e-10	5.05e-5
A1C_Mean_INT	ZNF276	7.3e-12	5.05e-5
Platelet_Min	GPN1	2.85e-10	5.05e-5
Bicarbonate_Min_INT	GPN1	1.52e-33	5.05e-5
Hemoglobin_Max_INT	ZNF276	3.17e-11	5.05e-5
Creat_BSP_Max_INT	DNMBP	1.32e-10	5.07e-5
phe_411_4	DNAH10	1.33e-9	5.08e-5
phe_427_2	DNAH10	3.92e-11	5.08e-5
max_Weight	AMZ1	3.28e-19	5.08e-5
Tot_protein	TCEA2	3.99e-17	5.08e-5
mean_Weight	AMZ1	1.05e-18	5.08e-5
mean_Weight_INT	AMZ1	2.65e-19	5.08e-5
max_Weight_INT	AMZ1	4.63e-20	5.08e-5
eGFR_Mean_INT	MPI	2.37e-14	5.11e-5
Chloride_BSP_Max_INT	MPI	2.77e-10	5.11e-5
ALT_Min	FBF1	4.01e-13	5.11e-5
ALT_Mean	FBF1	6.44e-11	5.11e-5
eGFR_Min_INT	MPI	1.79e-13	5.11e-5
eGFR_Min	MPI	6.21e-13	5.11e-5
eGFR_Mean	MPI	5.55e-14	5.11e-5
Creat_BSP_Max_INT	CEP170	3.45e-20	5.13e-5
DoThyMed	CCHCR1	6.4e-15	5.14e-5
Hemoglobin_Mean_INT	PRR11	1.57e-9	5.17e-5
Dir_bilirubin	HJURP	2.33e-65	5.17e-5
phe_555	CCHCR1	9.98e-16	5.17e-5
Tot_bilirubin	HJURP	1.5e-98	5.17e-5
Eos_Fra_Max_INT	EIF4ENIF1	3.41e-16	5.25e-5
RDW_Min_INT	KANK2	6.05e-14	5.25e-5
Eos_Fra_Mean	EIF4ENIF1	1.24e-15	5.25e-5
Sodium_BSP_Mean_INT	VAC14	5.48e-15	5.25e-5
Eos_Fra_Mean_INT	EIF4ENIF1	3.86e-18	5.25e-5
RDW_Min	KANK2	5.25e-13	5.25e-5
MPV_Max_INT	GMCL1	3.83e-14	5.26e-5
WBC_Mean	CENPW	7.15e-10	5.26e-5
TotChol_Mean_INT	HSD17B13	5.3e-12	5.28e-5
TotChol_Mean	HSD17B13	1.36e-11	5.28e-5
CircCADMed	MORF4L1	2.09e-14	5.28e-5
Mono_Abs_Mean_INT	RPAP2	2.24e-20	5.28e-5
Apolipo_B	CCHCR1	1.27e-15	5.29e-5
Chloride_BSP_Max_INT	TCEA2	1.87e-11	5.29e-5
Alk_Phosp	ZNF835	1.98e-15	5.29e-5
Baso_Fra_Mean_INT	RHBDD2	1.3e-9	5.3e-5
phe_411_4	KANK2	7.17e-12	5.3e-5
Potas_BSP_Mean	TTC30B	1.15e-9	5.3e-5
Lymph_Abs_Mean_INT	TADA2A	6.31e-10	5.3e-5
RBC_Min	EXOC8	1.77e-14	5.33e-5
INR_Max_INT	SYNE2	1.11e-9	5.33e-5
phe_575_1	PPP1R18	6.69e-10	5.33e-5
RDW_Min_INT	EXOC8	2.53e-10	5.33e-5
phe_427_2	GOSR2	3.75e-10	5.34e-5
A1C_Max_INT	CENPW	9.36e-13	5.34e-5
phe_290_11	KLC3	2.18e-15	5.34e-5
phe_290_1	KLC3	1.13e-28	5.34e-5
mean_Pulse_INT	CPNE5	1.13e-9	5.35e-5
phe_401	SNX10	6.97e-10	5.35e-5
mean_Systolic_INT	HOXC6	2.69e-10	5.35e-5
Bicarbonate_Max	ACOT1	5.18e-11	5.35e-5
Hemoglobin_Mean_INT	TMED9	2.33e-11	5.35e-5
Platelet_Max	AMZ1	1.01e-9	5.35e-5
Bicarbonate_Max_INT	ACOT1	6.87e-11	5.35e-5
phe_557_1	TEAD3	6.82e-10	5.35e-5
Apolipo_A	CPNE2	1.67e-19	5.35e-5
LDLC_Max_INT	SUPT7L	2.27e-10	5.35e-5
Platelet_Max_INT	AMZ1	5e-13	5.35e-5
HDLC_Max_INT	CPNE2	5.64e-19	5.35e-5
Albumin_Min_INT	MFAP1	8.03e-11	5.36e-5
phe_442_1	CFDP1	6.63e-11	5.36e-5
Albumin_Max	MFAP1	9.76e-11	5.36e-5
max_Systolic	CFDP1	2.33e-12	5.36e-5
Albumin_Max_INT	MFAP1	1.08e-11	5.36e-5
max_Systolic_INT	CFDP1	7.15e-13	5.36e-5
phe_272_11	ATP13A1	1.77e-25	5.38e-5
phe_165_1	CHRNA4	8.72e-19	5.38e-5
DoLung	CHRNA4	1.2300000000000002e-21	5.38e-5
phe_411_4	UHRF1BP1	2.4e-10	5.39e-5
phe_411	UHRF1BP1	2.28e-10	5.39e-5
Potas_BSP_Max_INT	GML	8.73e-11	5.39e-5
phe_110_12	BCL7C	1.08e-9	5.39e-5
phe_427_2	FAM189B	3.22e-11	5.39e-5
phe_172_21	RPRD2	2.51e-10	5.4e-5
Creat	RPRD2	3.92e-15	5.4e-5
phe_371_1	BAG6	3.08e-17	5.4e-5
Hemoglobin_Mean	VPS26A	1.27e-9	5.42e-5
phe_550_4	CMSS1	4.2e-27	5.44e-5
IGF_1	TRIM72	4.19e-10	5.44e-5
MCH_Min	TMX2	2.24e-13	5.45e-5
RBC_Max	EXOC8	1.47e-12	5.45e-5
mean_BMI_INT	CCDC146	8.640000000000001e-26	5.46e-5
phe_172_2	AP4B1	9.32e-18	5.46e-5
min_Weight	CCDC146	4.47e-19	5.46e-5
Potas_BSP_Min	HHEX	3.25e-10	5.46e-5
phe_454	ACSF3	1.48e-9	5.46e-5
min_Weight_INT	CCDC146	1.8e-18	5.46e-5
min_BMI_INT	CCDC146	1.94e-19	5.46e-5
min_BMI	CCDC146	1.51e-19	5.46e-5
Sodium_BSP_Max_INT	EIF3C	7.73e-10	5.47e-5
Sodium_BSP_Mean_INT	EIF3C	1.25e-9	5.47e-5
phe_110_1	SETD1A	1.23e-25	5.47e-5
phe_728_71	DDX60L	6.94e-11	5.48e-5
Creat_BSP_Min_INT	RFT1	4.19e-10	5.48e-5
Hemoglobin_Max_INT	ENKD1	9.07e-18	5.5e-5
eGFR_Mean_INT	OIP5	2.1e-20	5.5e-5
Hemoglobin_Max	ENKD1	2.39e-17	5.5e-5
HDLC_Min_INT	ENKD1	2.19e-48	5.5e-5
Baso_Fra_Max	VAMP5	4.64e-10	5.53e-5
phe_242_1	AP4B1	5.19e-10	5.53e-5
phe_740_1	SUPT3H	6.27e-11	5.53e-5
Eos_Fra_Max_INT	HEMK1	1.2e-12	5.53e-5
Phosphate	SUPT3H	1.89e-11	5.53e-5
Baso_Fra_Mean_INT	INTS1	1.92e-10	5.54e-5
Bicarbonate_Mean_INT	DMRT2	2.48e-12	5.54e-5
Testosterone	SHBG	0	5.56e-5
phe_535_6	LY6K	4.21e-15	5.56e-5
phe_720_1	ERGIC3	1.19e-9	5.56e-5
phe_110_11	RNF40	4.8e-14	5.57e-5
Chloride_BSP_Min	ARFGEF2	8.67e-19	5.57e-5
phe_110_12	RNF40	1.17e-11	5.57e-5
Albumin_Max	CKMT1A	2.75e-10	5.57e-5
phe_365_11	BICC1	6.79e-13	5.58e-5
phe_389_1	AKR1A1	6.38e-14	5.58e-5
Mono_Abs_Min_INT	RPAP2	8.01e-15	5.59e-5
min_Pulse_INT	INCA1	4.11e-11	5.59e-5
phe_411	CHP1	7.32e-10	5.59e-5
max_Pulse_INT	WWP2	1.35e-11	5.6e-5
max_Pulse	WWP2	1.07e-11	5.6e-5
Mono_Abs_Max	RPAP2	1.25e-12	5.61e-5
phe_244	ZMAT5	3.65e-13	5.64e-5
phe_172_2	POLR3H	3.43e-11	5.64e-5
phe_365	TTC28	2e-45	5.65e-5
phe_594_3	RAB36	3.09e-10	5.65e-5
max_Weight	CBX8	3.84e-10	5.65e-5
Albumin_Min_INT	VPS11	5.68e-14	5.66e-5
Albumin_Max_INT	VPS11	3.27e-15	5.66e-5
mean_Pulse	SUN2	5.65e-13	5.66e-5
Albumin_Max	VPS11	2e-16	5.66e-5
Albumin_Mean_INT	VPS11	8.42e-18	5.66e-5
min_Pulse	SUN2	8.8e-17	5.66e-5
Albumin_Mean	VPS11	6.38e-14	5.66e-5
min_Pulse_INT	SUN2	1.66e-20	5.66e-5
mean_Pulse_INT	SUN2	2.79e-13	5.66e-5
Apolipo_B	TXNL4B	3.3200000000000005e-27	5.67e-5
phe_411_3	TXNL4B	1.57e-9	5.67e-5
ALT_Max_INT	EDEM2	7.16e-11	5.67e-5
Potas_BSP_Mean_INT	L3MBTL3	4.94e-16	5.69e-5
Mono_Fra_Min	ZNF76	2.02e-10	5.69e-5
Mono_Fra_Max	ZNF76	6.89e-19	5.69e-5
Mono_Fra_Max_INT	ZNF76	1.37e-18	5.69e-5
Creat_BSP_Mean_INT	RAD1	6.12e-15	5.7e-5
Eos_Fra_Max_INT	MIIP	9.58e-13	5.7e-5
RDW_Min_INT	ATG101	2.51e-10	5.7e-5
Creat_BSP_Min_INT	RAD1	2e-12	5.7e-5
RDW_Mean_INT	ATG101	1.39e-10	5.7e-5
WeightSRLb	TMEM60	8.03e-11	5.7e-5
Testosterone	GTF3C2	1.36e-11	5.71e-5
HDLC_Mean	TUBG2	6.66e-11	5.71e-5
Mono_Abs_Max	PAFAH1B3	4.51e-10	5.71e-5
HDLC_Min	TUBG2	5.41e-11	5.71e-5
phe_571_51	ATP13A1	9.58e-42	5.72e-5
Sodium_BSP_Max	STAU1	6.479999999999999e-32	5.77e-5
Potas_BSP_Max_INT	CNOT6L	2.68e-10	5.77e-5
max_BMI_INT	INCA1	8.11e-10	5.77e-5
eGFR_Mean_INT	SCNM1	9.67e-10	5.77e-5
WeightSRLb_INT	PHF20	3.14e-11	5.77e-5
Creat	ASAH2	2.37e-19	5.78e-5
phe_389_1	ARHGEF28	2.37e-18	5.78e-5
Sodium_BSP_Mean	RNF123	1.08e-9	5.79e-5
Creat_BSP_Min_INT	HOOK2	5.67e-10	5.82e-5
MPV_Min_INT	ACSF3	8.21e-10	5.82e-5
LDLC_Mean_INT	GIGYF1	1.05e-9	5.82e-5
TSAT_Mean_INT	GIGYF1	1.12e-9	5.82e-5
MPV_Min	ACSF3	8.9e-10	5.82e-5
Glucose_Mean_INT	GIGYF1	3.37e-14	5.82e-5
phe_411_4	QPCTL	8.68e-12	5.83e-5
phe_452	BLZF1	4.88e-13	5.84e-5
Trig_Min	SUN2	1.53e-12	5.84e-5
phe_452_2	BLZF1	6.13e-17	5.84e-5
MCH_Min_INT	ERAL1	3.9300000000000005e-70	5.84e-5
RBC_Min_INT	PFN4	9.28e-11	5.88e-5
Glucose_Mean_INT	ATG16L2	3.83e-15	5.88e-5
phe_244	EFCAB13	1.06e-9	5.88e-5
Hemoglobin_Max_INT	PFN4	4.43e-10	5.88e-5
phe_172_2	AP5B1	7.33e-10	5.88e-5
A1C_Min	ASB8	3.03e-10	5.88e-5
Chloride_BSP_Mean_INT	PFN4	3.06e-10	5.88e-5
mean_Pulse_INT	INTS5	1.31e-14	5.89e-5
phe_338	WDR6	1.19e-9	5.89e-5
phe_411	DHX36	1.13e-14	5.89e-5
min_Pulse	INTS5	5.9e-10	5.89e-5
Alk_Phosp	TONSL	6.2699999999999995e-43	5.9e-5
Chloride_BSP_Max	REEP2	4.51e-16	5.9e-5
MCV_Mean_INT	DNALI1	4.75e-10	5.9e-5
max_Weight_INT	IK	1.54e-9	5.9e-5
Potas_BSP_Mean_INT	REEP2	2.9799999999999997e-69	5.9e-5
Potas_BSP_Mean	REEP2	2.4499999999999995e-55	5.9e-5
phe_427	REEP2	3.46e-12	5.9e-5
Bicarbonate_Max	OIP5	4.3700000000000004e-73	5.95e-5
phe_745	GMPPB	2.24e-10	5.95e-5
Creat	PRR15L	2.65e-11	5.95e-5
Bicarbonate_Max_INT	OIP5	5.82e-77	5.95e-5
Chloride_BSP_Mean	OIP5	3.0799999999999998e-34	5.95e-5
Platelet_Mean	MRPL53	4.4e-10	5.96e-5
mean_Pulse	CMTM5	7.12e-32	5.96e-5
mean_Pulse_INT	CMTM5	6.539999999999999e-32	5.96e-5
Sodium_BSP_Mean	SGF29	4.29e-11	5.97e-5
phe_694_1	GAS8	1.03e-9	5.97e-5
phe_195	GAS8	1.5e-10	5.97e-5
Chloride_BSP_Max_INT	SF3B6	2.31e-11	5.97e-5
phe_242	AP4B1	1.55e-10	5.98e-5
phe_172_1	AP4B1	1.23e-12	5.98e-5
phe_244	TMEM60	1.54e-9	6e-5
mean_Pulse_INT	SETD1A	2.67e-10	6.01e-5
Hemoglobin_Mean_INT	ENKD1	1.44e-13	6.01e-5
mean_Pulse	SETD1A	3.76e-10	6.01e-5
G_gtf	PELO	1.53e-12	6.02e-5
Tot_protein	KRTCAP3	9.17e-27	6.02e-5
phe_714_1	DCLRE1B	1.53e-9	6.02e-5
phe_706_8	RPRD2	1.11e-12	6.02e-5
phe_070_9	PPP1R18	5.84e-11	6.02e-5
Trig_Max_INT	KDM4B	1.29e-10	6.03e-5
MCH_Min	ERAL1	8.34e-58	6.03e-5
MCHC_Min	ERAL1	1.04e-52	6.03e-5
Trig_Min_INT	KDM4B	5.47e-10	6.03e-5
MCHC_Mean_INT	ERAL1	4.0199999999999995e-82	6.03e-5
MCHC_Min_INT	ERAL1	8.219999999999999e-57	6.03e-5
RDW_Min_INT	SLC22A23	8.68e-11	6.03e-5
MCHC_Mean	ERAL1	7.169999999999999e-81	6.03e-5
RDW_Max	ERAL1	2.08e-41	6.03e-5
max_BMI	NUP160	9.71e-22	6.04e-5
max_BMI	ZCCHC7	8.91e-10	6.04e-5
HDLC_Max_INT	NUP160	1.31e-54	6.04e-5
HCT_Max_INT	CENPW	1.44e-20	6.04e-5
TotalCK_Min	NUP160	6.51e-10	6.04e-5
phe_272_11	GPN1	1.39e-10	6.04e-5
HDLC_Max	NUP160	3.26e-50	6.04e-5
TotalCK_Max_INT	NUP160	5.72e-14	6.04e-5
HDLC_Mean	NUP160	1.45e-51	6.04e-5
max_BMI_INT	ZCCHC7	5.11e-10	6.04e-5
max_BMI_INT	NUP160	1.86e-23	6.04e-5
Eos_Fra_Mean	HLA-A	5.55e-15	6.04e-5
Sodium_BSP_Max	SGF29	1.37e-10	6.04e-5
AST_Min	KRT79	5.47e-10	6.06e-5
AST_Min_INT	KRT79	3.32e-11	6.06e-5
AST_Mean_INT	KRT79	3.02e-18	6.06e-5
RBC_Mean_INT	ERAL1	1.38e-16	6.07e-5
MCHC_Min_INT	STX7	9.67e-13	6.09e-5
MPV_Min_INT	TSPAN4	2.08e-11	6.12e-5
mean_Pulse	PCGF2	1.35e-9	6.12e-5
MPV_Mean	TSPAN4	1.3e-13	6.12e-5
MPV_Min	TSPAN4	8.03e-11	6.12e-5
phe_555_2	STMN3	7.62e-10	6.12e-5
MPV_Max_INT	TSPAN4	1.32e-13	6.12e-5
MPV_Mean_INT	TSPAN4	5.94e-14	6.12e-5
min_Pulse_INT	DCP1A	1.29e-10	6.12e-5
MPV_Max	TSPAN4	2.91e-13	6.12e-5
Baso_Fra_Mean_INT	CTDP1	1.81e-10	6.13e-5
phe_278_1	MYO19	2.73e-11	6.14e-5
Hemoglobin_Max	LYPD5	9.7e-11	6.15e-5
WeightSRLb_INT	ARID4B	3.17e-11	6.15e-5
Hemoglobin_Max_INT	LYPD5	1.29e-10	6.15e-5
mean_Weight_INT	NBPF19	1.27e-11	6.16e-5
Lymph_Abs_Min_INT	ERP29	2.86e-10	6.16e-5
min_Weight	NBPF19	5.68e-14	6.16e-5
Lymph_Abs_Max	ERP29	1.13e-14	6.16e-5
max_Weight	NBPF19	9.4e-10	6.16e-5
Phosphate	HOMEZ	1.05e-11	6.16e-5
phe_353	PPP1R18	3.96e-12	6.16e-5
mean_Weight	NBPF19	4.67e-12	6.16e-5
Creat_BSP_Max_INT	TMEM120A	3.95e-14	6.18e-5
Trig_Mean	SUN2	7.44e-11	6.18e-5
HDLC_Max	DDX28	6.4e-65	6.18e-5
HCT_Max_INT	DDX28	1.32e-13	6.18e-5
HCT_Max	DDX28	1.45e-13	6.18e-5
phe_153_3	NIN	7.92e-10	6.18e-5
HDLC_Max_INT	DDX28	2.4599999999999997e-69	6.18e-5
phe_696_4	CCDC116	1.16e-14	6.2e-5
Sodium_BSP_Min	BLOC1S2	9.26e-11	6.2e-5
phe_272	HSD17B13	3.98e-11	6.2e-5
CircCholMed	HSD17B13	1.28e-10	6.22e-5
HCT_Max	AKR1C3	1.85e-10	6.25e-5
Potas_BSP_Mean_INT	TTC30B	2.18e-13	6.25e-5
HCT_Min	MOSPD3	1.2499999999999999e-57	6.25e-5
HCT_Min_INT	MOSPD3	4.23e-75	6.25e-5
RBC_Max	VTI1B	2.4e-10	6.25e-5
HCT_Max_INT	AKR1C3	5.85e-11	6.25e-5
Hemoglobin_Min	MOSPD3	5.08e-28	6.25e-5
Platelet_Max	MOSPD3	3.56e-15	6.25e-5
min_Pulse	BNIP1	6.08e-16	6.26e-5
Hemoglobin_Max_INT	CCHCR1	9.75e-12	6.26e-5
Platelet_Max	CCHCR1	1.63e-33	6.26e-5
Hemoglobin_Mean_INT	CCHCR1	5.13e-10	6.26e-5
Baso_Fra_Mean_INT	CCHCR1	8.26e-35	6.26e-5
Hemoglobin_Max	CCHCR1	2.94e-11	6.26e-5
min_Pulse_INT	BNIP1	8.44e-18	6.26e-5
Neut_Abs_Min_INT	CCHCR1	8.51e-11	6.26e-5
RBC_Min_INT	SETD1A	2.99e-11	6.27e-5
mean_Pulse_INT	ARHGAP27	4.53e-11	6.27e-5
Mono_Fra_Mean	RRP12	8.83e-11	6.27e-5
phe_442_1	MFSD6	2.06e-10	6.27e-5
Mono_Fra_Mean_INT	RRP12	2.27e-11	6.27e-5
mean_Pulse	ARHGAP27	9.41e-11	6.27e-5
phe_531_4	LY6K	9.56e-11	6.28e-5
phe_530	LY6K	3.46e-11	6.28e-5
GIRefluxMed	LY6K	1.26e-11	6.28e-5
min_Weight_INT	AMZ1	2.29e-15	6.29e-5
Trig_Min_INT	DNAH10	6.85e-16	6.29e-5
WBC_Min	AMZ1	6.69e-15	6.29e-5
min_BMI_INT	UBN1	9.34e-11	6.29e-5
HDLC_Mean	DNAH10	5.47e-44	6.29e-5
TotChol_Max_INT	ST3GAL4	2.27e-17	6.29e-5
Trig_Min	DNAH10	1.77e-14	6.29e-5
Trig_Mean_INT	SNX11	1.33e-9	6.29e-5
Testosterone	ZKSCAN5	7.459999999999999e-54	6.29e-5
LDLC_Min	PHF20	6.45e-12	6.29e-5
Trig_Mean	DNAH10	5.83e-20	6.29e-5
Trig_Max	DNAH10	2.46e-16	6.29e-5
WBC_Min_INT	AMZ1	1.1e-14	6.29e-5
HDLC_Min	DNAH10	8.329999999999999e-40	6.29e-5
phe_594	PRELID1	2.34e-12	6.29e-5
Platelet_Min	AMZ1	1.29e-18	6.29e-5
Potas_BSP_Min_INT	LRRC61	1.58e-9	6.29e-5
Trig_Mean_INT	DNAH10	2.88e-22	6.29e-5
min_Weight	AMZ1	1.89e-15	6.29e-5
Trig_Max_INT	DNAH10	1.71e-20	6.29e-5
HDLC_Mean_INT	DNAH10	1.0100000000000001e-29	6.29e-5
HDLC_Min_INT	DNAH10	2.6e-26	6.29e-5
ALT_Min_INT	ARGLU1	3.08e-11	6.29e-5
Eos_Fra_Mean_INT	TEAD3	1.16e-11	6.29e-5
HDLC_Max_INT	DNAH10	1.6399999999999998e-47	6.29e-5
Apolipo_B	DNAH10	3.92e-18	6.29e-5
min_BMI	UBN1	7.15e-11	6.29e-5
ALT_Min	ARGLU1	1.07e-13	6.29e-5
Phosphate	ST6GALNAC4	1.77e-11	6.29e-5
Chloride_BSP_Min_INT	STAU1	4.88e-11	6.29e-5
mean_BMI_INT	UBN1	8.03e-11	6.29e-5
HDLC_Max	DNAH10	3.9699999999999996e-43	6.29e-5
Platelet_Min_INT	AMZ1	1.87e-19	6.29e-5
LDLC_Min_INT	PHF20	2.62e-11	6.29e-5
Mono_Fra_Mean	CCDC125	4.13e-10	6.29e-5
TotChol_Min	ST3GAL4	3.93e-14	6.29e-5
Mono_Fra_Mean_INT	CCDC125	2.05e-10	6.29e-5
Eos_Abs_Min_INT	QRICH1	7.38e-15	6.32e-5
MCHC_Max	EXOC8	6.05e-10	6.32e-5
MCHC_Max_INT	EXOC8	4.9e-10	6.32e-5
PSA_Min_INT	BET1L	2.61e-11	6.32e-5
HCT_Max_INT	CBWD1	1.1e-10	6.33e-5
phe_250_2	TCEA2	5.54e-11	6.33e-5
HCT_Mean_INT	CBWD1	1.47e-9	6.33e-5
HCT_Max	CBWD1	9.15e-10	6.33e-5
Neut_Fra_Mean	CENPM	5.4e-10	6.34e-5
phe_702_1	LSM2	1.17e-11	6.34e-5
Neut_Fra_Mean_INT	CENPM	1.39e-10	6.34e-5
Mono_Fra_Mean_INT	WIPF2	6.49e-10	6.35e-5
Mono_Fra_Mean	WIPF2	1.19e-9	6.35e-5
Eos_Fra_Min	BRD3	6.59e-10	6.35e-5
phe_562	UVSSA	8.91e-10	6.35e-5
phe_427	KIF20A	7.99e-22	6.37e-5
LDLC_Mean_INT	SDCBP	3.39e-20	6.37e-5
LDLC_Mean	SDCBP	1.08e-19	6.37e-5
A1C_Min_INT	CLUAP1	8.24e-12	6.38e-5
phe_250	CCHCR1	8.25e-14	6.39e-5
phe_401_1	HOXC6	2.02e-18	6.4e-5
phe_401	UBN1	2.22e-10	6.4e-5
eGFR_Max_INT	MPI	9.22e-12	6.4e-5
phe_401_1	UBN1	1.01e-9	6.4e-5
RBC_Mean_INT	EXOC8	4.62e-19	6.4e-5
HCT_Min_INT	MRPL10	1.58e-12	6.4e-5
eGFR_Max	MPI	1.74e-11	6.4e-5
Lymph_Fra_Max_INT	CENPM	5.41e-11	6.41e-5
Lymph_Fra_Mean	CENPM	8.81e-11	6.41e-5
Lymph_Fra_Mean_INT	CENPM	7.16e-11	6.41e-5
BUN_BSP_Min	CCDC57	3.96e-12	6.41e-5
Lymph_Fra_Max	CENPM	1.69e-10	6.41e-5
RBC_Max	FIGNL1	6.81e-10	6.43e-5
HDLC_Mean	TCEA3	3.83e-10	6.43e-5
HDLC_Min	COL7A1	1.27e-10	6.43e-5
phe_555	MEI1	1.08e-9	6.43e-5
HDLC_Max	TCEA3	3.95e-10	6.43e-5
phe_395_2	VPS29	6.45e-10	6.43e-5
MPV_Min_INT	FIGNL1	3.93e-10	6.43e-5
MPV_Mean	FIGNL1	1.17e-9	6.43e-5
HDLC_Mean	COL7A1	1.63e-12	6.43e-5
MPV_Mean_INT	FIGNL1	4.66e-10	6.43e-5
HDLC_Max_INT	COL7A1	9.89e-14	6.43e-5
HDLC_Min	TCEA3	6.35e-10	6.43e-5
HDLC_Max_INT	TCEA3	5.05e-11	6.43e-5
HDLC_Max	COL7A1	8.72e-13	6.43e-5
MPV_Min	FIGNL1	6.92e-10	6.43e-5
Phosphate	TAF1B	1.4e-10	6.43e-5
Apolipo_A	COL7A1	1.0400000000000002e-27	6.43e-5
phe_427_2	TSEN2	7.5e-10	6.44e-5
phe_110_11	SETD1A	2.1e-21	6.44e-5
phe_272_13	ATP13A1	8.42e-22	6.46e-5
HCT_Min_INT	HSD17B13	4.22e-24	6.46e-5
phe_443_9	PSRC1	4.13e-14	6.48e-5
phe_286	BLZF1	5.94e-29	6.51e-5
phe_286_12	BLZF1	7.66e-13	6.51e-5
phe_706	ZC2HC1C	1.31e-17	6.52e-5
Platelet_Max	GMCL1	7.94e-10	6.53e-5
G_gtf	TTC28	2.24e-19	6.53e-5
MCH_Max_INT	GTF2E2	3.78e-14	6.53e-5
ALT_Max	HSD17B11	1.29e-12	6.54e-5
ALT_Mean	HSD17B11	1.07e-18	6.54e-5
ALT_Max_INT	HSD17B11	5.6e-10	6.54e-5
AST_Mean	HSD17B11	2.88e-12	6.54e-5
Platelet_Min_INT	SGF29	3.26e-11	6.54e-5
Platelet_Min	SGF29	9.68e-11	6.54e-5
phe_573_7	HSD17B11	1.05e-11	6.54e-5
ALT_Mean_INT	HSD17B11	1e-10	6.54e-5
BUN_BSP_Max_INT	CCDC57	1.3e-20	6.56e-5
BUN_BSP_Mean_INT	CCDC57	3.49e-18	6.56e-5
BUN_BSP_Max	CCDC57	7.33e-18	6.56e-5
BUN_BSP_Min_INT	CCDC57	5.54e-11	6.56e-5
BUN_BSP_Mean	CCDC57	3.19e-17	6.56e-5
HCT_Max_INT	TADA2A	4.58e-11	6.57e-5
Lymph_Abs_Min_INT	TADA2A	1.78e-10	6.57e-5
phe_418	WDR6	4.38e-10	6.57e-5
Hemoglobin_Mean_INT	TADA2A	1.63e-11	6.57e-5
Lymph_Abs_Min	TADA2A	1.08e-9	6.57e-5
phe_411_3	CFDP1	3.94e-16	6.57e-5
Mono_Abs_Mean_INT	TADA2A	7.79e-13	6.57e-5
HCT_Max	TADA2A	6.58e-11	6.57e-5
max_BMI	PPL	1.02e-9	6.59e-5
RBC_Max_INT	DDX28	1.42e-9	6.59e-5
A1C_Max_INT	VPS33B	8.61e-10	6.59e-5
HDLC_Min	ARHGAP1	1.16e-36	6.6e-5
Chloride_BSP_Max	TCEA2	4.32e-13	6.6e-5
Platelet_Min_INT	MRPL53	1.04e-9	6.6e-5
phe_278_1	RAB29	3.63e-12	6.62e-5
phe_722_9	PBX2	1.14e-9	6.62e-5
phe_250_7	UBE2Z	1.76e-10	6.62e-5
phe_427_2	RAB29	5.53e-10	6.62e-5
Neut_Abs_Max	TTC19	9.95e-10	6.63e-5
WBC_Max_INT	TTC19	7.1e-11	6.63e-5
phe_172	KANK1	3.7e-12	6.64e-5
Lymph_Fra_Max	CHERP	2.71e-19	6.65e-5
Neut_Fra_Mean	CHERP	2.17e-10	6.65e-5
Neut_Fra_Mean_INT	CHERP	8.77e-11	6.65e-5
Lymph_Fra_Max_INT	CHERP	4.66e-21	6.65e-5
Lymph_Fra_Min	CHERP	8.55e-15	6.65e-5
Lymph_Fra_Mean	CHERP	1.14e-22	6.65e-5
Lymph_Fra_Mean_INT	CHERP	4.0999999999999997e-23	6.65e-5
Sodium_BSP_Min_INT	ARFGEF2	2.59e-20	6.66e-5
Sodium_BSP_Min	ARFGEF2	2.58e-16	6.66e-5
Hemoglobin_Min_INT	REXO4	2.79e-13	6.68e-5
WBC_Min	LSM10	5.68e-12	6.68e-5
WBC_Mean_INT	LSM10	7.59e-15	6.68e-5
WBC_Min_INT	LSM10	3.4e-11	6.68e-5
Hemoglobin_Min	REXO4	1.25e-10	6.68e-5
phe_454	TACC3	2.15e-11	6.68e-5
min_Weight	GOSR1	1.05e-9	6.69e-5
Hemoglobin_Mean	TMED9	1.91e-10	6.69e-5
HCT_Mean	TMED9	4.04e-13	6.69e-5
phe_427_21	SEC24C	1.07e-11	6.69e-5
min_Weight_INT	GOSR1	1.32e-9	6.69e-5
WeightSRLb	ARID4B	1.68e-11	6.7e-5
phe_761	GMPPB	2.98e-10	6.7e-5
Creat_BSP_Min_INT	STMN3	1.22e-11	6.71e-5
HDLC_Min_INT	NUP160	8.6e-32	6.71e-5
LDLC_Mean_INT	ST3GAL4	6.5499999999999995e-24	6.72e-5
BUN_BSP_Min_INT	FUT1	2.41e-17	6.72e-5
BUN_BSP_Mean	FUT1	5.52e-10	6.72e-5
BUN_BSP_Min	FUT1	1.86e-15	6.72e-5
BUN_BSP_Mean_INT	FUT1	1.98e-15	6.72e-5
mean_Pulse_INT	SEC24C	3.65e-12	6.74e-5
mean_Pulse	SEC24C	2.25e-11	6.74e-5
phe_715	CDSN	2.06e-16	6.74e-5
UricAMeasure	SLC39A13	2.56e-11	6.75e-5
phe_706	GAS8	1.2100000000000001e-27	6.75e-5
MCHC_Max_INT	XRCC3	4.47e-10	6.76e-5
MCHC_Max	XRCC3	7.02e-10	6.76e-5
phe_594_1	USP40	1.1e-17	6.77e-5
A1C_Max_INT	SMC4	9.58e-10	6.78e-5
Glucose_Mean_INT	SMC4	3.77e-10	6.78e-5
min_Pulse_INT	PPIL1	4.06e-15	6.79e-5
Creat_BSP_Mean_INT	LRRC4	5.01e-12	6.79e-5
Creat_BSP_Max_INT	CYBRD1	4.44e-14	6.79e-5
phe_173	AP4B1	2e-15	6.79e-5
HDLC_Mean_INT	RNF123	3.44e-13	6.81e-5
HDLC_Max	RNF123	1.14e-11	6.81e-5
Potas_BSP_Min_INT	GOLPH3L	4.95e-11	6.81e-5
HDLC_Max_INT	RNF123	6.44e-12	6.81e-5
phe_427_2	CHMP3	9.42e-16	6.82e-5
Chloride_BSP_Min	GIGYF1	5.09e-10	6.82e-5
Creat_BSP_Max_INT	MTMR3	1.28e-13	6.82e-5
Creat_BSP_Mean_INT	DNMBP	1.01e-11	6.82e-5
Potas_BSP_Max	CCDC57	1.5300000000000002e-21	6.82e-5
Chloride_BSP_Mean	GIGYF1	3.37e-13	6.82e-5
phe_411_8	USP39	1.07e-14	6.82e-5
RDW_Min_INT	STX7	2.66e-11	6.83e-5
Sodium_BSP_Mean	ARL3	2.93e-10	6.84e-5
phe_702_1	CBFA2T2	8.03e-11	6.85e-5
Platelet_Mean_INT	TANGO2	5.63e-11	6.87e-5
Creat	TPRN	2.23e-10	6.87e-5
phe_555	WDR6	6.19e-15	6.87e-5
phe_562_1	PPWD1	2.56e-12	6.87e-5
Platelet_Mean	TANGO2	7.43e-12	6.87e-5
Platelet_Min	TANGO2	9.65e-10	6.87e-5
phe_427_3	WDR6	4.1e-10	6.87e-5
phe_495	PPP1R3B	3.47e-11	6.87e-5
Platelet_Mean	GTF2E2	4.25e-10	6.89e-5
min_BMI	GOLGA1	1.96e-11	6.89e-5
Mono_Fra_Min_INT	ZNF76	2.74e-11	6.89e-5
Lymph_Abs_Max	ZNF76	1.12e-9	6.89e-5
mean_Systolic_INT	FHL5	2.29e-10	6.89e-5
mean_Systolic	FHL5	2.42e-10	6.89e-5
HCT_Min_INT	REXO4	6.98e-11	6.9e-5
phe_401_1	COG2	1.21e-10	6.9e-5
Phosphate	CNNM3	1.61e-10	6.9e-5
phe_272	EFCAB13	2.04e-10	6.91e-5
LDLC_Mean_INT	EFCAB13	2.81e-22	6.91e-5
TotChol_Min	EFCAB13	1.93e-18	6.91e-5
Hemoglobin_Mean	ASB8	2.4699999999999998e-42	6.91e-5
LDLC_Min_INT	EFCAB13	6.56e-20	6.91e-5
Chloride_BSP_Mean	PFN4	5.14e-10	6.91e-5
Hemoglobin_Min	ASB8	1.11e-25	6.91e-5
LDLC_Mean	EFCAB13	6.88e-21	6.91e-5
LDLC_Max	EFCAB13	6.23e-20	6.91e-5
LDLC_Min	EFCAB13	4.06e-19	6.91e-5
HCT_Min	ASB8	4.86e-26	6.91e-5
Chloride_BSP_Mean_INT	EFCAB13	1.96e-12	6.91e-5
TotChol_Mean	EFCAB13	2.04e-18	6.91e-5
Trig_Min_INT	EFCAB13	8.31e-10	6.91e-5
TotChol_Mean_INT	EFCAB13	4.84e-19	6.91e-5
Hemoglobin_Mean_INT	ASB8	7.23e-50	6.91e-5
RBC_Max	PFN4	4.65e-13	6.91e-5
Trig_Mean	EFCAB13	8.71e-10	6.91e-5
phe_585_33	AP5B1	3.52e-10	6.91e-5
Chloride_BSP_Max	EFCAB13	8.63e-14	6.91e-5
TotChol_Min_INT	EFCAB13	5.88e-19	6.91e-5
Chloride_BSP_Mean	EFCAB13	5.22e-16	6.91e-5
RBC_Mean_INT	PFN4	7.01e-15	6.91e-5
A1C_Max_INT	ASB8	4.13e-19	6.91e-5
phe_585_3	AP5B1	5.2e-12	6.91e-5
TotChol_Max_INT	EFCAB13	3.6e-16	6.91e-5
LDLC_Max_INT	EFCAB13	2.49e-20	6.91e-5
phe_272_1	EFCAB13	1.03e-11	6.91e-5
RBC_Mean	PFN4	2.56e-12	6.91e-5
HDLC_Min_INT	EFCAB13	5.45e-13	6.91e-5
Trig_Min	EFCAB13	2.37e-11	6.91e-5
RBC_Max_INT	PFN4	5.1e-16	6.91e-5
TotChol_Max	EFCAB13	5.4e-15	6.91e-5
UricAMeasure	LDAH	7.79e-10	6.91e-5
Trig_Mean_INT	EFCAB13	3.02e-10	6.91e-5
phe_272_11	EFCAB13	1.36e-9	6.91e-5
Hemoglobin_Min_INT	ASB8	4.3600000000000004e-36	6.91e-5
Chloride_BSP_Max_INT	EFCAB13	1.43e-10	6.91e-5
Chloride_BSP_Max_INT	SAAL1	1.19e-9	6.93e-5
Chloride_BSP_Max	SAAL1	1.75e-11	6.93e-5
Creat_BSP_Max	MPI	2.95e-10	6.93e-5
phe_447	CCHCR1	2.06e-10	6.93e-5
phe_272	SHBG	1.81e-10	6.94e-5
LDLC_Max	SDCBP	3.29e-18	6.94e-5
LDLC_Max_INT	SDCBP	8.87e-19	6.94e-5
phe_173	STK19	6.11e-11	6.96e-5
phe_411_4	DHX36	1.19e-17	6.99e-5
Potas_BSP_Mean_INT	MFF	4.11e-12	6.99e-5
phe_362_2	DHX36	2.2e-11	6.99e-5
Eos_Fra_Max	HLA-A	2.56e-12	7.01e-5
LDLC_Mean_INT	DDX56	1.34e-9	7.01e-5
CircCholMed	DDX56	5.01e-11	7.01e-5
MPV_Mean_INT	CENPS	4.98e-11	7.01e-5
MPV_Min	CENPS	1.77e-11	7.01e-5
MPV_Mean	CENPS	3.05e-11	7.01e-5
MPV_Min_INT	CENPS	1.59e-11	7.01e-5
MPV_Mean	ACSF3	1.07e-9	7.02e-5
MPV_Mean_INT	ACSF3	1.1e-9	7.02e-5
Chloride_BSP_Min	XRCC3	2.67e-11	7.03e-5
Trig_Max	TRIM54	1.7599999999999998e-37	7.05e-5
MCHC_Min	GIGYF1	1.84e-25	7.05e-5
Creat_BSP_Max_INT	ATP13A1	6.37e-13	7.06e-5
RBC_Max	ENKD1	5.2e-12	7.06e-5
HCT_Mean	ENKD1	3.02e-10	7.06e-5
min_Weight_INT	NBPF19	2.13e-13	7.06e-5
phe_296_2	WDR6	6.49e-10	7.06e-5
RBC_Mean	ENKD1	1.12e-10	7.06e-5
Hemoglobin_Mean	ENKD1	3.95e-12	7.06e-5
Trig_Max_INT	MRPL38	1.47e-9	7.07e-5
phe_365_11	TTC28	7.92e-14	7.08e-5
phe_365_1	TTC28	1.6499999999999999e-43	7.08e-5
UricAMeasure	YAF2	1.72e-12	7.08e-5
Apolipo_A	ERLIN1	2.34e-15	7.08e-5
Cystatin_C	MIPOL1	1.54e-11	7.09e-5
Eos_Abs_Max_INT	ZFP90	1.62e-12	7.09e-5
Albumin_Max_INT	TXNL4B	4.55e-15	7.1e-5
max_Systolic	PCGF6	5.42e-10	7.1e-5
Albumin_Mean	TXNL4B	8.3e-12	7.1e-5
max_Systolic_INT	PCGF6	3.74e-10	7.1e-5
Potas_BSP_Max_INT	DUS1L	3.35e-14	7.1e-5
Potas_BSP_Max	DUS1L	1.03e-12	7.1e-5
mean_Systolic	PCGF6	2.21e-10	7.1e-5
mean_Systolic_INT	PCGF6	2.4e-10	7.1e-5
Albumin_Mean_INT	TXNL4B	1.25e-12	7.1e-5
Albumin_Max	TXNL4B	1.77e-14	7.1e-5
phe_245	CCHCR1	4.56e-14	7.12e-5
phe_702	DUSP22	1.12e-9	7.12e-5
phe_411_2	CFDP1	3.43e-10	7.12e-5
Eos_Fra_Max_INT	QRICH1	6.02e-13	7.13e-5
Eos_Fra_Max	QRICH1	1.99e-12	7.13e-5
Tot_bilirubin	MON1A	4.69e-10	7.16e-5
Creat_BSP_Max_INT	RIF1	1.73e-10	7.16e-5
Lymph_Abs_Mean	KLF12	9.140000000000001e-22	7.18e-5
Lymph_Abs_Max_INT	KLF12	1.3800000000000002e-27	7.18e-5
Lymph_Fra_Mean	KLF12	7.71e-17	7.18e-5
Smk100	YEATS4	9.99e-10	7.18e-5
Lymph_Abs_Mean_INT	KLF12	1.5499999999999998e-24	7.18e-5
Lymph_Fra_Mean_INT	KLF12	2.07e-17	7.18e-5
Lymph_Abs_Max	KLF12	4.16e-24	7.18e-5
Lymph_Fra_Max_INT	KLF12	1.03e-20	7.18e-5
Sodium_BSP_Mean	EIF3C	1.27e-9	7.18e-5
Trig_Mean_INT	DNAH17	6.92e-11	7.19e-5
phe_411_4	VPS11	6.82e-10	7.19e-5
Lymph_Fra_Max	CCHCR1	4.66e-13	7.19e-5
Trig_Max_INT	DNAH17	1.72e-10	7.19e-5
Sodium_BSP_Max_INT	STAU1	2.88e-33	7.2e-5
Hemoglobin_Max_INT	GPATCH2L	1.14e-12	7.2e-5
phe_172	STK19	4.19e-12	7.2e-5
Sodium_BSP_Mean	STAU1	4.35e-34	7.2e-5
MPV_Mean	FBXO28	6.57e-12	7.2e-5
MPV_Max_INT	FBXO28	6.99e-11	7.2e-5
phe_250_2	WWP2	3.49e-12	7.2e-5
MPV_Max	FBXO28	1.23e-10	7.2e-5
Hemoglobin_Max	GPATCH2L	1.9e-12	7.2e-5
MPV_Mean_INT	FBXO28	6.89e-12	7.2e-5
phe_172_2	STK19	5.51e-12	7.2e-5
eGFR_Min_INT	TSPAN9	1.15e-10	7.21e-5
Bicarbonate_Mean	CPNE1	1.29e-9	7.21e-5
Bicarbonate_Mean_INT	CPNE1	1.19e-9	7.21e-5
eGFR_Max	TSPAN9	1.24e-13	7.21e-5
Hemoglobin_Min	EXOC8	8.18e-15	7.21e-5
HCT_Min	EXOC8	3.25e-19	7.21e-5
Platelet_Min_INT	ARL17A	5.42e-10	7.21e-5
HDLC_Min	VPS37D	3.68e-19	7.21e-5
TotChol_Min	CPNE1	9.840000000000001e-26	7.21e-5
PSA_Min_INT	BBS7	8.92e-10	7.21e-5
phe_600	TRIM31	3.21e-15	7.21e-5
MCH_Min	ADAP2	1.08e-9	7.21e-5
Platelet_Min	ARL17A	8.6e-10	7.21e-5
phe_250_2	SFMBT1	8.65e-11	7.21e-5
TotChol_Min_INT	CPNE1	2.6699999999999998e-24	7.21e-5
Hemoglobin_Min_INT	EXOC8	4.79e-20	7.21e-5
eGFR_Min	TSPAN9	5.06e-10	7.21e-5
LDLC_Max	CPNE1	4.9299999999999996e-24	7.21e-5
Creat_BSP_Max_INT	ASAH2	5.87e-11	7.21e-5
LDLC_Max_INT	CPNE1	2.0499999999999999e-23	7.21e-5
Cystatin_C	ASAH2	5.88e-11	7.21e-5
HDLC_Mean_INT	VPS37D	4.17e-13	7.21e-5
Apolipo_B	VPS37D	3.73e-10	7.21e-5
UricAMeasure	DHX36	1.01e-9	7.22e-5
Mono_Fra_Mean_INT	PRPF4	9.69e-11	7.22e-5
Mono_Fra_Mean	PRPF4	7.17e-10	7.22e-5
Tot_bilirubin	USP1	2.49e-11	7.22e-5
phe_401	TCEA2	5.95e-12	7.22e-5
phe_242	CCHCR1	1.27e-36	7.22e-5
MCHC_Min_INT	EVI5	7.64e-10	7.24e-5
Hemoglobin_Min_INT	MRPL10	4.96e-13	7.24e-5
Chloride_BSP_Mean_INT	RAB29	9.11e-12	7.24e-5
Potas_BSP_Mean_INT	PPL	1.25e-9	7.24e-5
Sodium_BSP_Min_INT	STAU1	1.08e-15	7.25e-5
phe_244	SUN2	1.79e-11	7.25e-5
phe_939	SKIV2L	3.12e-12	7.25e-5
Albumin_Min	MFAP1	1.51e-9	7.26e-5
MPV_Max_INT	MORN3	8.499999999999999e-35	7.27e-5
phe_261_4	KRTAP5-9	5.17e-16	7.27e-5
phe_261	KRTAP5-9	1.3e-12	7.27e-5
min_Pulse_INT	KIF20A	1.16e-25	7.27e-5
MPV_Max	MORN3	1.98e-34	7.27e-5
MPV_Mean_INT	MORN3	7.22e-34	7.27e-5
MPV_Mean	MORN3	6.82e-33	7.27e-5
Eos_Fra_Mean	SERPINB13	5.1e-11	7.3e-5
phe_760	GMPPB	2.4e-10	7.3e-5
Eos_Fra_Max	SERPINB13	9.5e-10	7.3e-5
Eos_Fra_Max_INT	SERPINB13	2.38e-11	7.3e-5
Eos_Fra_Mean_INT	SERPINB13	9.33e-13	7.3e-5
HDLC_Min	TMEM241	2.27e-14	7.3e-5
HDLC_Mean	TMEM241	1.09e-12	7.3e-5
HDLC_Max_INT	TMEM241	3.33e-10	7.3e-5
HDLC_Max	TMEM241	1.68e-10	7.3e-5
phe_415_11	GGT7	2.89e-10	7.31e-5
phe_415_1	GGT7	3.99e-10	7.31e-5
MPV_Min	CCHCR1	4.04e-16	7.31e-5
MPV_Max_INT	CCHCR1	9.36e-15	7.31e-5
PT_Min_INT	GGT7	6.64e-12	7.31e-5
MPV_Max	CCHCR1	3.19e-14	7.31e-5
MPV_Mean	CCHCR1	2.43e-17	7.31e-5
MPV_Min_INT	CCHCR1	4.47e-16	7.31e-5
eGFR_Max_INT	IP6K2	1.31e-9	7.31e-5
INR_Mean_INT	GGT7	6.419999999999999e-31	7.31e-5
INR_Max_INT	GGT7	9.890000000000001e-26	7.31e-5
MPV_Mean_INT	CCHCR1	2.28e-17	7.31e-5
min_Systolic	POC1B	1.18e-12	7.31e-5
phe_411_8	MORF4L1	1.98e-18	7.32e-5
phe_562	DCAKD	4.63e-12	7.32e-5
TotChol_Max	HSD17B13	5.56e-15	7.32e-5
phe_411_4	EFCAB13	1.03e-9	7.32e-5
TotChol_Max_INT	HSD17B13	1.85e-14	7.32e-5
Creat	CEP89	3.96e-18	7.32e-5
max_Weight	HOMEZ	1.48e-11	7.33e-5
RBC_Max	TBC1D10B	1.47e-12	7.33e-5
HCT_Min_INT	AP3D1	2.29e-10	7.34e-5
Hemoglobin_Min_INT	AP3D1	1.06e-9	7.34e-5
mean_Pulse_INT	GLTP	1.05e-11	7.34e-5
HCT_Mean	AP3D1	6.59e-11	7.34e-5
phe_593_2	ZSCAN31	1.21e-12	7.34e-5
mean_Pulse	GLTP	4.47e-12	7.34e-5
phe_722_9	TCF19	1.68e-11	7.36e-5
Trig_Mean_INT	ARHGAP1	6.02e-13	7.36e-5
Mono_Abs_Min_INT	TCF19	3.07e-12	7.36e-5
PSA_Mean_INT	TCF19	3.4e-19	7.36e-5
Trig_Max_INT	ARHGAP1	1.1e-11	7.36e-5
Trig_Mean	ARHGAP1	2.52e-14	7.36e-5
UricAMeasure	WWP2	5.88e-10	7.36e-5
phe_365	FYCO1	3.17e-10	7.37e-5
Potas_BSP_Max_INT	CCDC57	1.0099999999999999e-23	7.38e-5
SHBG	VPS28	2.38e-14	7.38e-5
MCHC_Max_INT	TRAF4	6.06e-76	7.38e-5
Hemoglobin_Max	VPS26A	3.55e-10	7.38e-5
Potas_BSP_Mean	CCDC57	1.67e-24	7.38e-5
Hemoglobin_Max_INT	VPS26A	7.58e-11	7.38e-5
MCHC_Max	TRAF4	1.69e-75	7.38e-5
Potas_BSP_Mean_INT	CCDC57	3.43e-33	7.38e-5
MCV_Mean	TMX2	3.11e-11	7.38e-5
phe_735_3	TRPC4AP	9.79e-18	7.39e-5
eGFR_Max	UBE2H	5.09e-12	7.39e-5
eGFR_Max_INT	TRPC4AP	3.26e-11	7.39e-5
eGFR_Max	TRPC4AP	1.64e-10	7.39e-5
Creat_BSP_Mean_INT	TRPC4AP	6.2e-22	7.39e-5
phe_452	SYNGR1	9.45e-10	7.39e-5
Creat_BSP_Max_INT	TRPC4AP	2.92e-15	7.39e-5
mean_Pulse	TMX2	3.43e-11	7.39e-5
mean_Pulse_INT	TMX2	2.22e-11	7.39e-5
eGFR_Mean	TRPC4AP	1.34e-11	7.39e-5
Creat_BSP_Min_INT	TRPC4AP	7.66e-21	7.39e-5
PSA_Mean_INT	SEC61A1	3.01e-10	7.39e-5
Lymph_Abs_Min_INT	ZNF774	9.56e-11	7.39e-5
eGFR_Mean_INT	TRPC4AP	5.95e-12	7.39e-5
PSA_Max_INT	SEC61A1	4.3e-11	7.39e-5
MCHC_Mean	HINFP	4.62e-12	7.4e-5
Cystatin_C	RAB8B	7.75e-16	7.4e-5
MCHC_Max	HINFP	1.15e-12	7.4e-5
Trig_Max	ARHGAP1	2.89e-11	7.4e-5
phe_702_1	STMN3	9.07e-10	7.4e-5
phe_411_3	ACTR5	3.37e-10	7.4e-5
RBC_Max	BRF1	7.56e-10	7.4e-5
MCHC_Max_INT	HINFP	6.02e-13	7.4e-5
Trig_Min	ARHGAP1	3.93e-10	7.4e-5
MCHC_Mean_INT	HINFP	5.35e-13	7.4e-5
Baso_Fra_Max_INT	USP39	2.52e-10	7.41e-5
RDW_Min_INT	PIK3R3	3.94e-10	7.43e-5
phe_696_42	MFSD4B	1.26e-11	7.43e-5
max_BMI_INT	SNRPC	5.59e-16	7.44e-5
WeightSRLb	SNRPC	2.37e-16	7.44e-5
phe_427_21	NDST2	4.55e-15	7.44e-5
min_Weight_INT	SNRPC	2.97e-20	7.44e-5
HCT_Max	TWF2	1.26e-10	7.44e-5
WeightSRLb_INT	SNRPC	7.55e-16	7.44e-5
HCT_Mean_INT	TWF2	3.8e-10	7.44e-5
HCT_Max_INT	TWF2	4.81e-11	7.44e-5
Platelet_Mean	TADA2A	1.99e-10	7.45e-5
Chloride_BSP_Max	ARFGEF2	4.61e-28	7.45e-5
Platelet_Min	TADA2A	5.25e-13	7.45e-5
Albumin_Mean_INT	CKMT1A	1.97e-12	7.45e-5
phe_573	ATP13A1	3.57e-14	7.45e-5
phe_250_2	THOC7	1.67e-10	7.45e-5
Albumin_Max_INT	CKMT1A	5.16e-10	7.45e-5
Glucose_Mean_INT	THOC7	3.02e-11	7.45e-5
Albumin_Mean	CKMT1A	2.11e-10	7.45e-5
mean_Weight	CEP120	9.14e-19	7.46e-5
eGFR_Min_INT	EDEM3	1.92e-10	7.46e-5
Mono_Abs_Max_INT	HEATR6	6.56e-13	7.46e-5
Mono_Abs_Max	HEATR6	1.34e-9	7.46e-5
mean_Weight_INT	CEP120	4.48e-19	7.46e-5
eGFR_Min	EDEM3	3.83e-10	7.46e-5
max_Weight	CEP120	2e-19	7.46e-5
min_Pulse	DCP1A	5.98e-11	7.47e-5
mean_Pulse	DCP1A	9.74e-15	7.47e-5
mean_Pulse_INT	DCP1A	4.91e-15	7.47e-5
Tot_bilirubin	SF3A1	7.21e-10	7.47e-5
phe_173	ARHGAP27	5.32e-11	7.49e-5
phe_702_1	ARHGAP27	5.36e-11	7.49e-5
A1C_Max_INT	TCEA2	7.52e-10	7.49e-5
phe_939	AGPAT1	3.13e-14	7.5e-5
Platelet_Mean	SPAG8	8.2e-11	7.5e-5
phe_365	KLC2	3.67e-11	7.5e-5
phe_261	KRTAP5-7	2.4600000000000003e-21	7.51e-5
phe_242_3	PPP1R18	3.96e-13	7.51e-5
Creat_BSP_Min_INT	RPRD2	1.74e-15	7.51e-5
Platelet_Min_INT	RPRD2	9.41e-11	7.51e-5
Sodium_BSP_Min	STAU1	1.38e-13	7.51e-5
phe_261_4	KRTAP5-7	1.1e-25	7.51e-5
MCHC_Mean_INT	PPP1R18	1.31e-9	7.51e-5
Platelet_Max	TADA2B	1.04e-11	7.51e-5
phe_452	RBM39	9.64e-12	7.51e-5
MCV_Max	GTF2E2	7.61e-10	7.52e-5
Platelet_Max_INT	GPN1	1.59e-11	7.52e-5
MCH_Min_INT	GTF2E2	4.93e-13	7.52e-5
MCV_Min	GTF2E2	1.27e-10	7.52e-5
MCV_Min_INT	GTF2E2	2.56e-12	7.52e-5
Platelet_Max	GPN1	3.86e-11	7.52e-5
MCH_Mean	GTF2E2	1.05e-12	7.52e-5
MCH_Mean_INT	GTF2E2	1.25e-14	7.52e-5
IGF_1	AES	5.59e-11	7.52e-5
MCH_Max	GTF2E2	5.92e-13	7.52e-5
phe_272_11	DNM2	1.75e-16	7.53e-5
Chloride_BSP_Max_INT	WWP2	4.51e-16	7.53e-5
TotChol_Min	CCDC116	3.82e-11	7.55e-5
TotChol_Min_INT	CCDC116	4.11e-11	7.55e-5
MCHC_Mean	CCDC116	2.85e-18	7.55e-5
MCHC_Max	CCDC116	3.11e-15	7.55e-5
MCHC_Mean_INT	CCDC116	8.69e-20	7.55e-5
Mono_Fra_Mean	C1orf216	3.98e-10	7.55e-5
Mono_Fra_Mean_INT	C1orf216	4.29e-10	7.55e-5
MCHC_Max_INT	CCDC116	4.91e-16	7.55e-5
min_Pulse	CDC23	3.71e-23	7.56e-5
HCT_Max_INT	NUDT9	6.7e-14	7.56e-5
RDW_Max_INT	COG1	4.9e-10	7.57e-5
PSA_Mean_INT	BET1L	8.92e-14	7.57e-5
Creat_BSP_Min_INT	CISD2	1.7400000000000003e-21	7.57e-5
min_Pulse_INT	GIGYF1	1.78e-39	7.57e-5
mean_Systolic	SLC39A13	7.67e-14	7.57e-5
PSA_Max_INT	BET1L	6.72e-14	7.57e-5
mean_Systolic_INT	SLC39A13	3.77e-14	7.57e-5
Platelet_Max_INT	GIGYF1	2.52e-11	7.57e-5
phe_218_1	BET1L	1.75e-22	7.57e-5
Sodium_BSP_Mean_INT	GIGYF1	2.58e-14	7.57e-5
min_Pulse	GIGYF1	1.44e-39	7.57e-5
MCV_Max_INT	WDR6	6.85e-11	7.58e-5
Creat_BSP_Min_INT	WDR6	1.67e-19	7.58e-5
Creat	WDR6	6.29e-17	7.58e-5
BUN_BSP_Max	GOSR2	1.96e-14	7.59e-5
mean_Systolic	CFDP1	1.95e-13	7.59e-5
Bicarbonate_Min_INT	CFDP1	1.86e-11	7.59e-5
Bicarbonate_Min	CFDP1	2.34e-11	7.59e-5
phe_340	CFDP1	8.45e-11	7.59e-5
phe_278_1	CLUAP1	8.19e-17	7.59e-5
Mono_Abs_Max_INT	RPAP2	1.31e-13	7.59e-5
mean_Systolic_INT	CFDP1	1.6e-13	7.59e-5
mean_Pulse	TM6SF1	4.12e-12	7.61e-5
mean_Pulse_INT	TM6SF1	1.38e-11	7.61e-5
Creat	BTBD1	1.55e-9	7.62e-5
UricAMeasure	STK36	3.04e-17	7.62e-5
RDW_Mean_INT	RBBP5	2.32e-11	7.62e-5
MCHC_Mean_INT	RBBP5	5.909999999999999e-23	7.62e-5
UricAMeasure	CISD2	8.2e-17	7.62e-5
MCHC_Min_INT	RBBP5	2.96e-14	7.62e-5
MCHC_Mean	RBBP5	1.03e-20	7.62e-5
min_Pulse_INT	FLCN	7.23e-12	7.63e-5
Chloride_BSP_Mean_INT	TCEA2	1.88e-12	7.63e-5
mean_Diastolic	SF3A3	1.25e-9	7.63e-5
TotChol_Min_INT	USP1	4.7999999999999993e-23	7.64e-5
min_Pulse	TRAIP	1.26e-13	7.64e-5
A1C_Min_INT	ERAL1	7.01e-15	7.64e-5
Trig_Max	USP1	4.15e-49	7.64e-5
RDW_Mean	UNC45A	2.33e-28	7.64e-5
Trig_Max_INT	USP1	1.6499999999999998e-52	7.64e-5
max_BMI_INT	PPL	4.83e-10	7.64e-5
SHBG	AKR1C3	2.48e-25	7.64e-5
min_Pulse_INT	TRAIP	9.19e-15	7.64e-5
RDW_Max_INT	UNC45A	4.87e-29	7.64e-5
UricAMeasure	BICC1	5.91e-10	7.64e-5
MCHC_Min	STX7	1.11e-12	7.64e-5
TotChol_Min	USP1	7.039999999999999e-24	7.64e-5
Dir_bilirubin	NAA25	6.11e-15	7.65e-5
MCHC_Min	RBBP5	1.68e-11	7.65e-5
MCV_Mean_INT	MTMR2	1.31e-9	7.65e-5
Platelet_Max	RBBP5	1.5100000000000001e-22	7.67e-5
Lymph_Abs_Mean_INT	INCA1	2.62e-11	7.67e-5
min_Pulse	NCKIPSD	8.769999999999999e-35	7.67e-5
min_Pulse_INT	NCKIPSD	1.8299999999999997e-35	7.67e-5
Mono_Abs_Mean_INT	RRP12	9.509999999999999e-39	7.68e-5
Mono_Abs_Min_INT	RRP12	3.53e-32	7.68e-5
Trig_Mean	YKT6	3.43e-11	7.69e-5
G_gtf	ERI1	9.1e-16	7.69e-5
phe_401_1	INTS8	8.75e-11	7.69e-5
phe_696_41	RNF216	4.87e-10	7.69e-5
Glucose_Mean_INT	INTS8	3.78e-13	7.69e-5
phe_401	INTS8	1.08e-11	7.69e-5
Bicarbonate_Mean_INT	REEP2	6.46e-14	7.69e-5
Cystatin_C	NUDT19	4.24e-11	7.69e-5
Trig_Min	YKT6	2.53e-10	7.69e-5
phe_735_3	CMSS1	7.2e-19	7.69e-5
Bicarbonate_Max_INT	REEP2	2.11e-10	7.69e-5
Bicarbonate_Mean	REEP2	7.44e-14	7.69e-5
MCV_Max_INT	DNALI1	6.97e-10	7.69e-5
Bicarbonate_Min_INT	REEP2	7.34e-11	7.69e-5
phe_530_2	ATP13A1	4.36e-22	7.69e-5
Potas_BSP_Min_INT	REEP2	5.009999999999999e-32	7.69e-5
phe_474_2	MTMR3	8.09e-23	7.69e-5
HDLC_Mean	RALGPS2	2.36e-11	7.7e-5
phe_250_13	ABHD16A	8.76e-14	7.7e-5
phe_418	GMPPB	1.35e-9	7.7e-5
HDLC_Max_INT	RALGPS2	3.51e-12	7.7e-5
INR_Max_INT	NME7	1.16e-22	7.7e-5
WBC_Min_INT	CEP19	6.5500000000000006e-11	7.7e-5
phe_362_26	GRPEL2	2.02e-14	7.7e-5
phe_365_1	WDR6	3.83e-12	7.7e-5
phe_622	BET1L	5.49e-10	7.7e-5
Mono_Abs_Mean_INT	DHX40	1.03e-10	7.71e-5
Hemoglobin_Max	AP3D1	2.53e-14	7.71e-5
HCT_Mean_INT	AP3D1	2.28e-13	7.71e-5
Hemoglobin_Max_INT	AP3D1	1.71e-15	7.71e-5
HCT_Max_INT	AP3D1	1.8e-15	7.71e-5
phe_562_1	POLR2J3	1.82e-12	7.72e-5
Chloride_BSP_Mean_INT	MPI	2.72e-13	7.72e-5
Sodium_BSP_Max_INT	RNF185	1.19e-15	7.72e-5
RDW_Mean_INT	MFSD14B	1.73e-13	7.72e-5
Eos_Fra_Max_INT	RNF185	1.21e-16	7.72e-5
Sodium_BSP_Mean_INT	RNF185	3.07e-19	7.72e-5
phe_550_1	DALRD3	8.3e-12	7.72e-5
MCHC_Max	C2CD2L	3.24e-10	7.72e-5
Sodium_BSP_Mean	RNF185	8.32e-17	7.72e-5
Chloride_BSP_Mean	MPI	2.68e-10	7.72e-5
HDLC_Min	CWF19L1	1.24e-9	7.72e-5
mean_Systolic	DCAKD	9.72e-17	7.72e-5
mean_Pulse_INT	DALRD3	1.5199999999999998e-23	7.72e-5
mean_Systolic_INT	DCAKD	7.88e-17	7.72e-5
RDW_Max_INT	MFSD14B	4.1e-10	7.72e-5
RDW_Min_INT	MFSD14B	2.63e-14	7.72e-5
Eos_Fra_Mean_INT	RNF185	1.2e-20	7.72e-5
Sodium_BSP_Max	RNF185	1.63e-14	7.72e-5
Creat_BSP_Max	SDCCAG8	4.99e-16	7.72e-5
Eos_Fra_Max	RNF185	7.78e-15	7.72e-5
Eos_Fra_Mean	RNF185	2.46e-17	7.72e-5
phe_495	FAM167A	3.9e-11	7.74e-5
mean_Systolic	KIAA0753	8.72e-12	7.74e-5
mean_Systolic_INT	KIAA0753	1.49e-11	7.74e-5
phe_550_1	PPP4R3B	2e-12	7.76e-5
phe_278_11	SNRPC	3.22e-14	7.76e-5
AST_Max_INT	NUP160	1.33e-10	7.77e-5
TotChol_Mean_INT	NUP160	7.23e-12	7.77e-5
TotChol_Mean	NUP160	1.51e-10	7.77e-5
phe_274	RFT1	3.8e-11	7.78e-5
phe_272	IZUMO1	9.74e-10	7.8e-5
DoThyMed	AP4B1	4.78e-21	7.81e-5
Trig_Max_INT	KLF14	1.47e-9	7.82e-5
mean_Diastolic_INT	FAM167A	3.92e-10	7.82e-5
RDW_Min_INT	PRTFDC1	6.57e-32	7.82e-5
RDW_Mean_INT	USP17L2	5.22e-13	7.82e-5
RDW_Mean	PRTFDC1	2.1e-14	7.82e-5
RDW_Min_INT	USP17L2	2.24e-13	7.82e-5
phe_454	CPNE3	3.09e-10	7.82e-5
Trig_Mean_INT	USP17L2	6.5e-10	7.82e-5
RDW_Max_INT	USP17L2	6.24e-10	7.82e-5
phe_401	USP17L2	8.91e-13	7.82e-5
phe_618	BAIAP2L2	6.28e-11	7.82e-5
RDW_Min	USP17L2	6.76e-13	7.82e-5
phe_401_1	USP17L2	1.09e-12	7.82e-5
RDW_Mean	USP17L2	3.35e-11	7.82e-5
PSA_Min_INT	TAX1BP1	6.11e-14	7.83e-5
phe_411_1	ZNF652	5.7e-11	7.83e-5
phe_411_3	ZNF652	3.86e-16	7.83e-5
phe_244_4	MDC1	2.12e-11	7.86e-5
Glucose_Mean_INT	RCCD1	4.6e-10	7.86e-5
Bicarbonate_Max	EDC4	5.35e-16	7.87e-5
Lymph_Fra_Min	TTC19	1.33e-14	7.87e-5
Lymph_Fra_Min_INT	TTC19	1.62e-14	7.87e-5
Bicarbonate_Mean	EDC4	2.99e-23	7.87e-5
Mono_Fra_Max	POLR3H	6.62e-11	7.87e-5
Bicarbonate_Max_INT	EDC4	2.88e-16	7.87e-5
phe_697	PPP1R18	2.74e-32	7.87e-5
phe_702_1	POLR3H	8.17e-12	7.87e-5
Bicarbonate_Mean_INT	EDC4	1.8999999999999998e-23	7.87e-5
HCT_Max	SNRPA	1.73e-11	7.88e-5
HCT_Max_INT	SNRPA	4.23e-12	7.88e-5
Trig_Max_INT	YKT6	1.48e-11	7.89e-5
phe_740	RBM6	8.19e-13	7.9e-5
A1C_Mean	PCGF3	6.49e-11	7.9e-5
WBC_Max	RBM6	4.1e-10	7.9e-5
WBC_Mean_INT	PCGF3	1.46e-11	7.9e-5
A1C_Min	PCGF3	5.18e-11	7.9e-5
Potas_BSP_Mean_INT	SLC25A37	6.960000000000001e-21	7.9e-5
MPV_Mean	ALG12	6.4e-13	7.9e-5
Potas_BSP_Mean	SLC25A37	7.19e-15	7.9e-5
BUN_BSP_Mean_INT	GOSR2	7.97e-30	7.92e-5
Trig_Mean_INT	RPAP1	4.73e-10	7.92e-5
Potas_BSP_Mean_INT	PRRC2A	4.09e-10	7.93e-5
eGFR_Mean_INT	SLC39A13	8.69e-14	7.94e-5
phe_250	EYA2	3.35e-10	7.94e-5
Hemoglobin_Max_INT	ARHGDIG	2.66e-26	7.94e-5
Phosphate	EIF4G3	4.1400000000000003e-26	7.94e-5
RDW_Mean_INT	SFI1	5.65e-11	7.94e-5
phe_401	RALGPS1	3.94e-10	7.94e-5
phe_401	RNF5	3.25e-15	7.94e-5
Hemoglobin_Max	ARHGDIG	5.38e-25	7.94e-5
phe_244	SFI1	1.22e-11	7.94e-5
Potas_BSP_Mean_INT	PXMP4	1.32e-13	7.95e-5
Creat	RRAGD	1.13e-12	7.95e-5
phe_593_2	PBX2	1.84e-11	7.96e-5
Trig_Mean_INT	IFI35	2.82e-27	7.96e-5
Creat_BSP_Min_INT	WDR25	3.66e-10	7.96e-5
Trig_Mean	IFI35	2.75e-25	7.96e-5
phe_572	ATP13A1	4.97e-11	7.96e-5
phe_427_21	DNAH10	1.78e-10	7.98e-5
Baso_Fra_Mean_INT	OIP5	1.02e-11	7.99e-5
mean_Pulse_INT	BNIP1	9.64e-14	8e-5
phe_365	SRSF3	4.07e-18	8e-5
mean_Pulse	BNIP1	1.83e-13	8e-5
Creat_BSP_Min_INT	PLEKHO1	2.95e-11	8e-5
HDLC_Mean	HERPUD1	2.76e-125	8.01e-5
HDLC_Min_INT	HERPUD1	7.840000000000001e-85	8.01e-5
HDLC_Mean_INT	HERPUD1	5.16e-92	8.01e-5
MCV_Mean_INT	TRIM14	1.79e-16	8.01e-5
HCT_Max_INT	ENKD1	1.85e-14	8.01e-5
HDLC_Min	HERPUD1	1.21e-117	8.01e-5
HDLC_Max_INT	HERPUD1	2.5199999999999998e-132	8.01e-5
MCV_Mean	TRIM14	1.8e-14	8.01e-5
MCV_Min_INT	TRIM14	4.39e-14	8.01e-5
HDLC_Max	HERPUD1	6.34e-116	8.01e-5
MCV_Max_INT	TRIM14	5.44e-15	8.01e-5
max_Pulse_INT	SYNE2	5.75e-12	8.02e-5
min_Pulse	NDUFAF3	5.12e-34	8.02e-5
CircCADMed	USP39	4.59e-11	8.02e-5
max_Pulse	SYNE2	1.71e-12	8.02e-5
G_gtf	SUN2	4.6699999999999995e-30	8.05e-5
MCHC_Max	HAUS1	1.67e-11	8.06e-5
MCHC_Max_INT	HAUS1	1.57e-11	8.06e-5
Eos_Fra_Max_INT	BRD3	7.03e-12	8.07e-5
phe_411_4	GGT7	4.45e-14	8.07e-5
Eos_Fra_Max	BRD3	8.11e-10	8.07e-5
phe_594	RAB36	9.000000000000001e-21	8.07e-5
phe_411_3	GGT7	4.35e-12	8.07e-5
phe_562	PPWD1	1.01e-13	8.07e-5
Trig_Mean_INT	KDM4B	1.51e-10	8.08e-5
Alk_Phosp	ERCC6L2	1.84e-15	8.09e-5
mean_Pulse	WWP2	2.54e-16	8.11e-5
mean_Pulse_INT	WWP2	3.48e-16	8.11e-5
max_BMI	WWP2	7.95e-11	8.11e-5
max_BMI_INT	WWP2	7.56e-11	8.11e-5
Trig_Mean	USP1	2.2399999999999996e-55	8.12e-5
Sodium_BSP_Max_INT	XRCC3	8.55e-10	8.12e-5
Sodium_BSP_Max	XRCC3	1.37e-9	8.12e-5
CircHrtAtkMed	VAMP8	3.3e-10	8.12e-5
Neut_Fra_Min_INT	RARS2	8.89e-10	8.12e-5
Sodium_BSP_Mean	XRCC3	5.92e-25	8.12e-5
Neut_Fra_Min	RARS2	1.36e-9	8.12e-5
Sodium_BSP_Mean_INT	XRCC3	3.15e-25	8.12e-5
MCV_Mean	ERAL1	6.329999999999999e-31	8.13e-5
MCV_Max_INT	ERAL1	3.6499999999999996e-30	8.13e-5
phe_411_4	CFDP1	1.25e-26	8.13e-5
RBC_Min_INT	ERAL1	2.67e-10	8.13e-5
phe_495	RIN3	1.84e-12	8.13e-5
MCV_Max	ERAL1	1.8600000000000002e-26	8.13e-5
INR_Min_INT	NME7	4.11e-77	8.14e-5
phe_244	NAGLU	9.94e-10	8.14e-5
phe_250_2	SFI1	8.34e-10	8.14e-5
phe_172	EIF6	1.3199999999999999e-28	8.14e-5
phe_278_11	WWP2	6.51e-11	8.15e-5
Mono_Fra_Mean	CFAP206	1.35e-9	8.17e-5
Neut_Fra_Min_INT	CFAP206	6.53e-16	8.17e-5
Neut_Fra_Mean_INT	CFAP206	3.72e-12	8.17e-5
Mono_Fra_Min_INT	VEZF1	8.91e-13	8.17e-5
Mono_Fra_Min	VEZF1	4.16e-12	8.17e-5
A1C_Mean_INT	PSMD13	2.36e-11	8.18e-5
phe_172_21	STK19	6.76e-11	8.18e-5
A1C_Min_INT	PSMD13	1.01e-11	8.18e-5
Dir_bilirubin	PBX2	5.6e-10	8.18e-5
MCV_Min	CLP1	6.94e-12	8.18e-5
Mono_Abs_Min_INT	CNFN	5.86e-12	8.18e-5
A1C_Max_INT	PSMD13	1.18e-10	8.18e-5
phe_427_2	FKBP7	7.38e-15	8.18e-5
SHBG	CKMT1A	4.9e-12	8.19e-5
phe_571_51	MAU2	5.0399999999999995e-34	8.19e-5
phe_571	MAU2	2.15e-95	8.19e-5
Tot_protein	CKMT1A	6.66e-14	8.19e-5
phe_571_5	MAU2	8.599999999999998e-99	8.19e-5
RDW_Mean_INT	BRD3	1.12e-17	8.2e-5
RDW_Min	BRD3	4.15e-20	8.2e-5
Bicarbonate_Min	OIP5	1.68e-33	8.2e-5
Bicarbonate_Min_INT	OIP5	4.81e-30	8.2e-5
Chloride_BSP_Max	OIP5	2.05e-22	8.2e-5
Hemoglobin_Min	CBX1	3.7e-10	8.2e-5
MPV_Max_INT	BRD3	8.03e-34	8.2e-5
Chloride_BSP_Max_INT	OIP5	1.1e-20	8.2e-5
phe_427_2	GET4	2.22e-11	8.2e-5
min_Pulse_INT	GOSR2	3.74e-10	8.21e-5
min_Pulse	GOSR2	1.66e-10	8.21e-5
BUN_BSP_Min_INT	GOSR2	5.61e-20	8.21e-5
BUN_BSP_Min	GOSR2	1.26e-18	8.21e-5
HDLC_Max	COX19	8.86e-15	8.23e-5
Creat	GAS8	7.42e-13	8.23e-5
HDLC_Min	COX19	4.74e-10	8.23e-5
Trig_Mean	COX19	1.62e-10	8.23e-5
Trig_Max	YKT6	1.36e-10	8.23e-5
Trig_Min	COX19	1.5e-9	8.23e-5
HDLC_Mean_INT	COX19	6.02e-12	8.23e-5
HDLC_Mean	COX19	2.78e-13	8.23e-5
HDLC_Max_INT	COX19	1.87e-14	8.23e-5
DoDMMed	VPS13C	1.57e-10	8.24e-5
G_gtf	GUCD1	1.33e-264	8.24e-5
SHBG	BOLA1	5.13e-16	8.25e-5
Bicarbonate_Min	CPNE7	4.1e-10	8.25e-5
max_Weight	GGT7	5.61e-15	8.25e-5
LDLC_Mean_INT	SDF2	1.5e-14	8.25e-5
LDLC_Max	SDF2	7.16e-15	8.25e-5
Neut_Abs_Min_INT	WDR26	1.01e-9	8.25e-5
phe_702_1	GGT7	5.75e-23	8.25e-5
WeightSRLb	GGT7	5.02e-12	8.25e-5
Eos_Fra_Min	CEP97	3.41e-10	8.25e-5
Eos_Abs_Min_INT	CEP97	1.67e-10	8.25e-5
LDLC_Mean	SDF2	3.07e-15	8.25e-5
LDLC_Max_INT	SDF2	2.09e-14	8.25e-5
min_Weight_INT	GGT7	1.33e-16	8.25e-5
max_Weight_INT	GGT7	2.64e-16	8.25e-5
WeightSRLb_INT	GGT7	1.28e-13	8.25e-5
phe_702	GGT7	1.52e-18	8.25e-5
min_Weight	GGT7	1.32e-15	8.25e-5
phe_172_2	GGT7	6.52e-32	8.25e-5
phe_573	MAU2	4.81e-13	8.25e-5
phe_250_2	DEUP1	8.03e-11	8.26e-5
phe_272_12	TRIM54	3.29e-11	8.27e-5
Trig_Min_INT	ARFGAP2	2.28e-10	8.27e-5
Trig_Min	ARFGAP2	6.1e-11	8.27e-5
phe_735_21	ADAMTSL3	8.78e-10	8.29e-5
Neut_Abs_Min_INT	CFAP206	6.52e-13	8.29e-5
HDLC_Min_INT	IFI35	1.16e-24	8.29e-5
HDLC_Mean_INT	IFI35	3.28e-26	8.29e-5
HDLC_Min	IFI35	1.1000000000000001e-29	8.29e-5
Phosphate	BAIAP2L2	3.7e-11	8.29e-5
Neut_Abs_Min	CFAP206	5.33e-11	8.29e-5
phe_714	NELFE	1.1199999999999999e-23	8.31e-5
max_Pulse_INT	TMX2	5.54e-11	8.32e-5
max_Pulse	TMX2	2.96e-11	8.32e-5
Platelet_Min	TRMO	6.9e-23	8.32e-5
Trig_Max	SDCBP	1.65e-15	8.33e-5
phe_594_1	WDFY1	2.23e-10	8.33e-5
phe_272	PRR15L	3.5e-12	8.33e-5
Mono_Abs_Min_INT	TADA2A	4.77e-15	8.33e-5
phe_172_21	TSGA10IP	7.56e-10	8.33e-5
phe_272_11	PRR15L	1.59e-9	8.33e-5
Alk_Phosp	TNKS2	3.24e-10	8.34e-5
phe_250_1	AP4B1	4.25e-13	8.34e-5
Platelet_Mean	DCAKD	1.74e-13	8.34e-5
INR_Mean	TRPC4AP	2.24e-10	8.36e-5
phe_340	UFL1	5.04e-17	8.37e-5
Apolipo_B	DDX56	2.29e-16	8.37e-5
phe_185	UBE2Z	6.98e-12	8.37e-5
Chloride_BSP_Mean_INT	ACTR1A	5.24e-11	8.37e-5
Chloride_BSP_Min	ACTR1A	9.22e-10	8.37e-5
min_Weight	ACTR1A	3.16e-10	8.37e-5
Creat	RIF1	1.29e-22	8.38e-5
Creat	FAAP20	2.05e-11	8.38e-5
LDLC_Min_INT	ST3GAL4	2.24e-18	8.39e-5
max_Weight	UBXN6	2.79e-14	8.4e-5
min_Weight	UBXN6	7.76e-11	8.4e-5
min_Weight_INT	UBXN6	2.63e-10	8.4e-5
max_Weight_INT	UBXN6	3.35e-14	8.4e-5
mean_Weight_INT	UBXN6	1.48e-13	8.4e-5
mean_Weight	UBXN6	1.73e-13	8.4e-5
mean_BMI	UBN1	8.54e-11	8.42e-5
max_BMI	UBN1	7.67e-10	8.42e-5
Potas_BSP_Min_INT	UBN1	5.24e-13	8.42e-5
phe_365_1	TRIOBP	2.5e-16	8.43e-5
phe_365	TRIOBP	1.21e-26	8.43e-5
Hemoglobin_Mean	AP3D1	2.6e-10	8.44e-5
PSA_Mean_INT	HBS1L	3.4e-11	8.44e-5
MCHC_Min_INT	DNAJA4	8.11e-10	8.44e-5
MPV_Max_INT	HHEX	6.82e-10	8.44e-5
HCT_Max	AP3D1	2.3e-14	8.44e-5
Hemoglobin_Mean_INT	AP3D1	2.57e-12	8.44e-5
AST_Mean_INT	RBBP5	3.09e-10	8.45e-5
phe_555	INTS11	1.22e-10	8.46e-5
Hemoglobin_Max_INT	SNRPA	6.13e-10	8.48e-5
LDLC_Min_INT	CPNE1	7.87e-16	8.48e-5
LDLC_Min	CPNE1	2.44e-16	8.48e-5
TotChol_Max	CPNE1	5.69e-29	8.48e-5
TotChol_Max_INT	PGAP3	3.09e-10	8.48e-5
TotChol_Mean_INT	CPNE1	5.13e-31	8.48e-5
LDLC_Mean_INT	CPNE1	5.2399999999999996e-23	8.48e-5
LDLC_Mean	CPNE1	1.7699999999999998e-23	8.48e-5
TotChol_Mean	CPNE1	2.9599999999999996e-32	8.48e-5
TotChol_Max_INT	CPNE1	4.86e-28	8.48e-5
PSA_Mean_INT	LACTB2	1.62e-10	8.48e-5
mean_Systolic	ARL17A	9.38e-10	8.48e-5
Hemoglobin_Mean_INT	ARL17A	1.74e-33	8.48e-5
PSA_Max_INT	LACTB2	3.62e-11	8.48e-5
mean_Systolic_INT	ARL17A	1.04e-9	8.48e-5
phe_173	STRADB	3.01e-10	8.48e-5
phe_702_2	ANKRD50	7.54e-22	8.48e-5
mean_Pulse	PTPMT1	9.91e-10	8.49e-5
Eos_Fra_Max_INT	GPN3	2.15e-10	8.49e-5
mean_Pulse_INT	PTPMT1	8.89e-10	8.49e-5
Potas_BSP_Mean	DUS1L	4.16e-15	8.51e-5
ALT_Mean_INT	EDEM2	5.08e-12	8.51e-5
Potas_BSP_Mean_INT	DUS1L	1.99e-20	8.51e-5
Eos_Fra_Max_INT	OIP5	1.23e-10	8.51e-5
phe_451_2	EDEM2	7.76e-13	8.51e-5
phe_411_4	TXNL4B	1.63e-11	8.51e-5
max_Weight	EDEM2	1.52e-14	8.51e-5
AST_Mean_INT	HORMAD1	2.09e-12	8.51e-5
Neut_Fra_Min_INT	KDM4B	9.33e-14	8.52e-5
A1C_Min_INT	GPN1	4.59e-10	8.52e-5
A1C_Mean_INT	GPN1	1e-10	8.52e-5
Neut_Fra_Min	KDM4B	1.54e-13	8.52e-5
A1C_Min	GPN1	8.51e-10	8.52e-5
A1C_Max_INT	GPN1	3.55e-10	8.52e-5
Creat_BSP_Mean_INT	NAGA	3.89e-12	8.52e-5
SmkNowConv	CHRNA4	5.58e-11	8.54e-5
MCHC_Mean	CDSN	3.14e-10	8.54e-5
phe_702_1	ARL3	1.17e-9	8.54e-5
MCHC_Mean_INT	CDSN	2.54e-10	8.54e-5
A1C_Min	EIF5A2	1.43e-12	8.55e-5
A1C_Min_INT	EIF5A2	2.25e-18	8.55e-5
Glucose_Mean_INT	EIF5A2	3.6e-19	8.55e-5
Sodium_BSP_Mean_INT	STAU1	2.71e-39	8.56e-5
RDW_Min_INT	ARL16	2.41e-16	8.56e-5
Lymph_Abs_Mean_INT	ZNF768	5.03e-12	8.56e-5
HDLC_Min	RALGPS2	1.09e-10	8.56e-5
RDW_Mean	ARL16	5.64e-11	8.56e-5
RDW_Mean_INT	ARL16	4.7e-14	8.56e-5
RDW_Min	ARL16	1.25e-14	8.56e-5
Platelet_Max_INT	ZMAT3	5.62e-13	8.56e-5
Platelet_Max	ZMAT3	1.33e-10	8.56e-5
phe_395_2	GCAT	1.45e-11	8.56e-5
RBC_Mean_INT	DPP8	1.33e-14	8.57e-5
PSA_Mean_INT	TAX1BP1	2.4e-19	8.57e-5
PSA_Max_INT	TAX1BP1	1.59e-20	8.57e-5
MPV_Mean_INT	CLP1	4.38e-10	8.57e-5
WBC_Mean_INT	NUP160	1.18e-12	8.58e-5
DoDMMed	CENPE	1.18e-11	8.59e-5
phe_735	ADAMTSL3	1.83e-10	8.59e-5
HCT_Mean_INT	TMEM106C	1.26e-10	8.59e-5
phe_427	DEK	1.58e-10	8.61e-5
phe_317_11	HSD17B13	1.77e-11	8.61e-5
phe_244_4	ZNF365	1.84e-14	8.61e-5
LDLC_Min	POC5	2.85e-23	8.62e-5
Apolipo_A	EAF1	1.99e-10	8.62e-5
LDLC_Mean_INT	POC5	8.97e-30	8.62e-5
Platelet_Max	USP30	1.0799999999999999e-30	8.62e-5
LDLC_Mean	POC5	2.7799999999999996e-32	8.62e-5
Calcium_mg_Min_INT	LMAN2L	8.79e-11	8.62e-5
LDLC_Min_INT	POC5	1.98e-22	8.62e-5
TotChol_Max_INT	POC5	4.3400000000000004e-29	8.62e-5
TotChol_Max	POC5	2.74e-30	8.62e-5
Apolipo_B	POC5	2.44e-39	8.62e-5
INR_Mean_INT	LAMP1	7.879999999999999e-32	8.63e-5
INR_Max_INT	LAMP1	3.41e-25	8.63e-5
Dir_bilirubin	PCCB	1.72e-22	8.64e-5
Tot_bilirubin	PCCB	7e-38	8.64e-5
Hemoglobin_Max	TADA2A	7.91e-10	8.64e-5
phe_427_2	CENPS	5.13e-11	8.64e-5
Hemoglobin_Max_INT	TADA2A	6.06e-10	8.64e-5
eGFR_Min_INT	CISD2	1.09e-10	8.65e-5
eGFR_Min	CISD2	5.01e-10	8.65e-5
MPV_Min_INT	RNF145	3.87e-20	8.6700000000000007e-05
Sodium_BSP_Min_INT	SLC13A5	1.33e-10	8.6700000000000007e-05
MPV_Max	RNF145	2e-22	8.6700000000000007e-05
MPV_Max_INT	RNF145	6.579999999999999e-23	8.6700000000000007e-05
MPV_Mean_INT	RNF145	5.41e-24	8.6700000000000007e-05
MPV_Mean	RNF145	8.09e-23	8.6700000000000007e-05
MPV_Min	RNF145	1.42e-19	8.6700000000000007e-05
min_Pulse	FUT11	1.24e-10	8.6700000000000007e-05
Mono_Abs_Max_INT	CNFN	2.31e-11	8.6700000000000007e-05
Sodium_BSP_Min	SLC13A5	2.24e-10	8.6700000000000007e-05
Lymph_Abs_Mean_INT	ERP29	1.47e-14	8.68e-5
Lymph_Abs_Mean	ERP29	2.56e-12	8.68e-5
Lymph_Abs_Max_INT	ERP29	4.18e-15	8.68e-5
phe_244	ERP29	5.02e-13	8.68e-5
Potas_BSP_Max_INT	REEP2	4.8599999999999995e-45	8.69e-5
Chloride_BSP_Mean_INT	MAPRE3	5.79e-10	8.69e-5
Potas_BSP_Max	REEP2	1.9699999999999997e-40	8.69e-5
Mono_Fra_Max_INT	TCEA3	1.43e-10	8.69e-5
Trig_Mean	DNAH17	7.11e-11	8.69e-5
Potas_BSP_Min	REEP2	2.82e-21	8.69e-5
AST_Max_INT	NUBP1	4.36e-10	8.69e-5
Apolipo_A	DNAH17	1.22e-9	8.69e-5
phe_250_2	INTS8	8.96e-12	8.69e-5
phe_383	CATSPER1	9.82e-10	8.7e-5
Hemoglobin_Mean	REXO4	9.1e-14	8.7e-5
MCV_Max_INT	REXO4	1.09e-12	8.7e-5
phe_735_3	TAX1BP1	1.94e-14	8.7e-5
phe_338	GMPPB	2.3e-10	8.7e-5
phe_244_4	AP4B1	3.3299999999999997e-40	8.7e-5
Platelet_Max	SGF29	1.13e-11	8.73e-5
phe_338	DALRD3	1.41e-9	8.73e-5
max_Weight_INT	MYO19	4.45e-14	8.73e-5
max_Weight	MYO19	2.35e-14	8.73e-5
Mono_Abs_Min_INT	CTDP1	1.73e-13	8.73e-5
MCHC_Mean_INT	C2CD2L	8.51e-10	8.73e-5
RDW_Mean	MYO19	2.24e-13	8.73e-5
phe_571	KLHL8	1.14e-11	8.74e-5
ALT_Max_INT	DNMBP	1.4599999999999998e-52	8.74e-5
phe_571_51	KLHL8	1.25e-9	8.74e-5
ALT_Mean_INT	DNMBP	2.74e-54	8.74e-5
Eos_Fra_Mean	PISD	5.16e-16	8.74e-5
phe_571_5	KLHL8	7.49e-10	8.74e-5
ALT_Mean	DNMBP	5.43e-41	8.74e-5
ALT_Max	DNMBP	2.4899999999999998e-23	8.74e-5
mean_Pulse	RNF40	7.6e-12	8.75e-5
mean_Pulse_INT	RNF40	4.88e-12	8.75e-5
max_Systolic_INT	SLC39A13	7.5e-11	8.76e-5
phe_401	MPI	1.29e-12	8.76e-5
max_Systolic	SLC39A13	6.13e-11	8.76e-5
max_Diastolic	SLC39A13	1.18e-9	8.76e-5
phe_696_41	CCDC116	2.95e-11	8.77e-5
phe_696	CCDC116	9.13e-11	8.77e-5
HDLC_Mean	CCDC116	4.12e-28	8.77e-5
HDLC_Max	CCDC116	1.07e-27	8.77e-5
Mono_Fra_Min_INT	HORMAD1	1.5199999999999998e-23	8.77e-5
Mono_Fra_Max	HORMAD1	9.64e-13	8.77e-5
Trig_Mean	CEP164	2.2e-18	8.77e-5
Mono_Fra_Max_INT	HORMAD1	1.52e-15	8.77e-5
Neut_Fra_Min_INT	HORMAD1	1.53e-15	8.77e-5
Creat_BSP_Max_INT	ANXA11	9.29e-15	8.77e-5
Neut_Fra_Min	HORMAD1	4.02e-14	8.77e-5
Creat	VTI1B	1.27e-9	8.77e-5
phe_555	CCDC116	5.9e-10	8.77e-5
HDLC_Min_INT	CCDC116	9.4e-22	8.77e-5
RDW_Max	UNC45A	2.28e-12	8.79e-5
max_Weight	MAFF	1.09e-9	8.79e-5
RDW_Min	MSTO1	4.64e-10	8.8e-5
Apolipo_A	ZNF414	2.13e-10	8.8e-5
RDW_Min_INT	HOXC6	6e-10	8.8e-5
RDW_Min_INT	MSTO1	2.9099999999999998e-11	8.8e-5
Glucose_Min	KRTCAP3	1.86e-10	8.81e-5
eGFR_Max_INT	KRTCAP3	6.56e-10	8.81e-5
Neut_Abs_Mean_INT	CASC3	3.34e-10	8.81e-5
Creat	KRTCAP3	2.9e-13	8.81e-5
A1C_Max_INT	KRTCAP3	5.49e-10	8.81e-5
eGFR_Max	KRTCAP3	1.21e-9	8.81e-5
IGF_1	KRTCAP3	1.4500000000000002e-26	8.81e-5
Platelet_Max	ASB8	2.29e-10	8.81e-5
min_Weight	ARID4B	1.48e-9	8.82e-5
LDLC_Max_INT	DDX56	5.8199999999999997e-11	8.82e-5
WBC_Min	CEP19	9.31e-11	8.83e-5
phe_454_1	PRPF6	7.22e-16	8.83e-5
ALT_Min	DNMBP	1.7999999999999998e-35	8.85e-5
eGFR_Mean_INT	NARS2	9.79e-12	8.85e-5
Creat_BSP_Min_INT	NARS2	9.15e-18	8.85e-5
AST_Mean_INT	DNMBP	7.06e-28	8.85e-5
Creat_BSP_Min_INT	RHBDD2	1.44e-10	8.85e-5
Tot_protein	PRPF8	4.2e-36	8.86e-5
Eos_Fra_Max	JUND	4.72e-11	8.87e-5
Sodium_BSP_Mean	CLUAP1	3.3e-10	8.87e-5
Sodium_BSP_Mean_INT	CLUAP1	8.94e-11	8.87e-5
Chloride_BSP_Mean	SMC4	7.19e-10	8.88e-5
Eos_Fra_Max_INT	NDUFAF3	2.01e-14	8.89e-5
phe_296_2	QRICH1	9.16e-10	8.89e-5
phe_728_71	SRGAP2	2.4e-11	8.9e-5
MCH_Mean	MED19	5.32e-15	8.92e-5
MCH_Max_INT	MED19	1.49e-15	8.92e-5
Bicarbonate_Min	CENPT	2.12e-13	8.92e-5
Chloride_BSP_Min	RBM6	4.79e-10	8.92e-5
Tot_bilirubin	DALRD3	7.86e-12	8.92e-5
MCH_Mean_INT	MED19	5.16e-17	8.92e-5
Bicarbonate_Min_INT	CENPT	2.9e-10	8.92e-5
Bicarbonate_Max_INT	CENPT	2.18e-16	8.92e-5
MCH_Max	MED19	2.13e-13	8.92e-5
Chloride_BSP_Mean_INT	RBM6	4.21e-12	8.92e-5
MCH_Min_INT	MED19	1.24e-15	8.92e-5
phe_574	FUT3	6.35e-35	8.92e-5
Bicarbonate_Max	CENPT	3.88e-16	8.92e-5
Baso_Fra_Mean_INT	KIF3C	1.48e-11	8.93e-5
Apolipo_A	RPAP1	2.19e-10	8.94e-5
phe_427_2	RPAP1	2.7e-11	8.94e-5
MCH_Max	PDZK1IP1	3.39e-10	8.95e-5
phe_452	ARHGAP1	1.0799999999999999e-23	8.95e-5
MCH_Max_INT	PDZK1IP1	7.66e-12	8.95e-5
MCV_Max	PDZK1IP1	5.92e-14	8.95e-5
phe_452_2	ARHGAP1	3.4e-17	8.95e-5
MCH_Min_INT	PDZK1IP1	3.11e-10	8.95e-5
MCH_Mean_INT	PDZK1IP1	7.19e-11	8.95e-5
TotalCK_Min	GCKR	7.88e-10	8.96e-5
TotalCK_Max_INT	GCKR	1.3e-9	8.96e-5
TotalCK_Mean_INT	GCKR	2.69e-11	8.96e-5
TotalCK_Min_INT	GCKR	2.65e-10	8.96e-5
min_Pulse	RNF40	1.79e-10	8.98e-5
RDW_Max_INT	PPP1R3B	2.4e-10	8.98e-5
UricAMeasure	GOLGB1	3.3e-10	8.98e-5
min_Pulse_INT	RNF40	6.13e-11	8.98e-5
SHBG	DMWD	7.74e-10	9e-5
RBC_Max_INT	MRPL10	3.91e-14	9e-5
Creat	DCAF4	5.11e-10	9e-5
RBC_Mean_INT	MRPL10	9.41e-13	9e-5
Apolipo_B	DMWD	1.53e-14	9e-5
phe_574_1	DMWD	6.91e-20	9e-5
Phosphate	PARP9	4.9299999999999996e-24	9.01e-5
Potas_BSP_Mean_INT	PHC2	1.3e-9	9.01e-5
Testosterone	CDSN	1.01e-11	9.01e-5
PSA_Min_INT	RAB29	1.27e-15	9.02e-5
Trig_Mean_INT	CLUAP1	8.32e-11	9.02e-5
Ferritin_Mean_INT	ORMDL1	8.25e-17	9.02e-5
Creat_BSP_Mean_INT	AMIGO1	5.72e-20	9.02e-5
Ferritin_Min_INT	ORMDL1	7.1e-15	9.02e-5
PSA_Max_INT	RAB29	3.89e-15	9.02e-5
A1C_Max_INT	RAB29	1.55e-13	9.02e-5
A1C_Min_INT	RAB29	2.2e-14	9.02e-5
Potas_BSP_Mean_INT	DCXR	2.86e-20	9.02e-5
DoThyMed	ZBTB42	1.15e-10	9.02e-5
Neut_Fra_Mean_INT	RAB29	7.65e-10	9.02e-5
HCT_Max	NUDT9	1.14e-13	9.02e-5
Trig_Mean	CLUAP1	1.05e-9	9.02e-5
mean_Pulse_INT	ADCK1	7.32e-10	9.02e-5
mean_Pulse	ADCK1	1.15e-9	9.02e-5
PSA_Mean_INT	RAB29	3.06e-16	9.02e-5
PSA_Min	CCHCR1	2.29e-10	9.02e-5
Trig_Max_INT	CLUAP1	6.18e-11	9.02e-5
A1C_Min	RAB29	4.99e-10	9.02e-5
A1C_Mean_INT	RAB29	7.47e-15	9.02e-5
phe_573_7	MAU2	8.23e-39	9.02e-5
Creat_BSP_Min_INT	AMIGO1	1.49e-18	9.02e-5
Ferritin_Max_INT	ORMDL1	1.95e-16	9.02e-5
Ferritin_Mean	ORMDL1	5.24e-12	9.02e-5
phe_241_2	ZBTB42	1.02e-13	9.02e-5
Albumin_Mean	TMEM176B	1.35e-23	9.04e-5
Albumin_Max_INT	TMEM176B	2.6500000000000003e-21	9.04e-5
Tot_protein	TMEM176B	9.09e-31	9.04e-5
Albumin_Mean_INT	TMEM176B	8.98e-30	9.04e-5
Albumin_Min	TMEM176B	1.35e-17	9.04e-5
Albumin_Max	TMEM176B	1.01e-20	9.04e-5
Albumin_Min_INT	TMEM176B	5.56e-24	9.04e-5
phe_550_1	CDCA2	1.64e-15	9.05e-5
RBC_Mean	STAG3	4.1e-10	9.05e-5
AST_Mean_INT	B4GALT1	1.4e-12	9.06e-5
MCH_Min	GTF2E2	3.33e-10	9.06e-5
phe_573_7	GPN1	2.01e-10	9.07e-5
Lymph_Fra_Mean	DESI1	1.36e-14	9.08e-5
Mono_Fra_Mean_INT	DESI1	1.18e-12	9.08e-5
Creat_BSP_Max_INT	ST3GAL3	7.19e-10	9.08e-5
Creat_BSP_Min_INT	WBP4	6.01e-11	9.08e-5
G_gtf	WBP4	1.73e-16	9.08e-5
phe_228_1	DBNDD1	2.29e-12	9.08e-5
phe_195	DBNDD1	4.05e-11	9.08e-5
Mono_Fra_Max_INT	DESI1	6.26e-10	9.08e-5
phe_562_1	FBXL13	5.74e-17	9.08e-5
Mono_Fra_Max	DESI1	7.61e-10	9.08e-5
phe_250_13	PPP1R18	8.9e-10	9.08e-5
Chloride_BSP_Min	ZNFX1	2.92e-13	9.08e-5
Chloride_BSP_Max	SFXN2	3.97e-10	9.08e-5
phe_550	ADAMTS16	3.85e-13	9.08e-5
Alk_Phosp	WBP4	5.29e-24	9.08e-5
Sodium_BSP_Max	SFXN2	3.16e-11	9.08e-5
Chloride_BSP_Mean_INT	SFXN2	7.75e-12	9.08e-5
Lymph_Fra_Mean_INT	DESI1	2.59e-15	9.08e-5
Creat_BSP_Min_INT	ERI1	1.23e-9	9.08e-5
phe_155_1	HSD17B13	1.27e-12	9.1e-5
HCT_Max	TBC1D2B	7.05e-10	9.11e-5
HCT_Max_INT	TBC1D2B	3.1e-10	9.11e-5
Chloride_BSP_Min	ARL3	3.95e-10	9.11e-5
Mono_Abs_Max	RRP12	1.13e-22	9.12e-5
A1C_Max_INT	KANSL1	2.85e-11	9.12e-5
A1C_Mean_INT	KANSL1	4.99e-10	9.12e-5
phe_722_9	RNF212	1.46e-12	9.12e-5
Eos_Abs_Mean_INT	TBC1D10B	1.31e-9	9.14e-5
PSA_Max_INT	MSRB2	7.14e-14	9.14e-5
Creat_BSP_Max_INT	MAU2	1.46e-11	9.14e-5
Creat_BSP_Mean_INT	MAU2	2.87e-13	9.14e-5
PSA_Mean_INT	MSRB2	1.55e-14	9.14e-5
PSA_Min_INT	MSRB2	1.4e-13	9.14e-5
BUN_BSP_Max_INT	SLC38A4	3.55e-11	9.16e-5
Hemoglobin_Mean	BOLA2	1.01e-11	9.16e-5
BUN_BSP_Min	SLC38A4	1.34e-10	9.16e-5
Hemoglobin_Min_INT	BOLA2	2.23e-11	9.16e-5
BUN_BSP_Mean_INT	SLC38A4	5.27e-14	9.16e-5
BUN_BSP_Min_INT	SLC38A4	8.53e-12	9.16e-5
Sodium_BSP_Max_INT	SGF29	3.28e-11	9.18e-5
phe_715_2	SLC17A1	2.77e-26	9.19e-5
phe_371_1	SLC17A1	6.57e-19	9.19e-5
RDW_Mean_INT	PRTFDC1	7.620000000000001e-21	9.19e-5
RDW_Min	PRTFDC1	4.11e-27	9.19e-5
Creat	GIPC2	5.64e-21	9.19e-5
RDW_Max	SLC17A3	2.53e-18	9.19e-5
RDW_Max_INT	PRTFDC1	2.56e-12	9.19e-5
Mono_Abs_Mean_INT	PRTFDC1	9.79e-38	9.19e-5
Neut_Abs_Min_INT	CNIH4	2.7e-22	9.19e-5
Chloride_BSP_Max_INT	ARL3	2.04e-10	9.2e-5
G_gtf	TCEA3	1.92e-15	9.2e-5
Chloride_BSP_Min_INT	ARL3	3.95e-10	9.2e-5
Sodium_BSP_Max	VAC14	3.28e-13	9.21e-5
MCH_Mean	TMX2	5.32e-15	9.21e-5
MCV_Min	TMX2	7.98e-12	9.21e-5
MCH_Min_INT	TMX2	1.24e-15	9.21e-5
MCV_Mean_INT	TMX2	3.49e-12	9.21e-5
Phosphate	USP40	1.25e-33	9.23e-5
phe_594	USP40	1.21e-28	9.23e-5
phe_697	CCHCR1	3.0399999999999996e-37	9.23e-5
eGFR_Mean	USP40	7.43e-10	9.23e-5
Hemoglobin_Max_INT	CENPW	8.33e-16	9.23e-5
RDW_Min_INT	RBBP5	5.26e-15	9.23e-5
RBC_Mean	EXOC8	3.53e-16	9.23e-5
MCHC_Mean_INT	MPDU1	1.76e-17	9.23e-5
eGFR_Mean_INT	USP40	3.16e-10	9.23e-5
Hemoglobin_Max	CENPW	1.64e-15	9.23e-5
Creat	EFL1	1.11e-10	9.24e-5
phe_562	MEX3B	1.21e-11	9.25e-5
AST_Min	B4GALT1	9.49e-11	9.26e-5
eGFR_Mean_INT	AMIGO1	1.87e-10	9.26e-5
phe_250_7	ATP13A1	9.46e-10	9.26e-5
phe_172_1	YEATS4	3.25e-11	9.27e-5
Hemoglobin_Min_INT	BOLA2B	5.57e-11	9.29e-5
CircHTNMed	DCAF7	4.27e-10	9.29e-5
Hemoglobin_Mean_INT	BOLA2B	5.17e-13	9.29e-5
min_Systolic	TMX2	3.11e-10	9.29e-5
phe_411_3	DHX36	2.9e-10	9.29e-5
phe_593_2	ZSCAN16	5.39e-11	9.29e-5
Hemoglobin_Mean	BOLA2B	1.4e-11	9.29e-5
Platelet_Min_INT	TADA2A	6.72e-13	9.3e-5
phe_702	EIF2S2	3.77e-10	9.31e-5
HCT_Mean_INT	TMED9	3.36e-14	9.31e-5
Apolipo_A	CENPE	3.08e-10	9.31e-5
phe_427	PCM1	3.88e-10	9.31e-5
mean_Weight	ARID4B	1.25e-10	9.32e-5
HDLC_Min	CCDC116	2.88e-24	9.32e-5
HDLC_Max_INT	CCDC116	1.3499999999999999e-34	9.32e-5
max_Weight	ARID4B	1.59e-10	9.32e-5
phe_272_1	DNM2	1.2e-17	9.33e-5
phe_427_2	PCM1	1.8e-15	9.35e-5
phe_427_2	PPFIA4	6.53e-40	9.35e-5
phe_427_21	PPFIA4	6.49e-29	9.35e-5
Eos_Abs_Max_INT	BRD2	1.09e-9	9.35e-5
phe_427_22	PPFIA4	5.429999999999999e-32	9.35e-5
RDW_Min_INT	TMEM255B	1.32e-10	9.36e-5
SHBG	CLUAP1	5.1e-13	9.36e-5
RDW_Max	TRAF4	1.72e-41	9.37e-5
Mono_Fra_Max_INT	MRPS31	2.36e-11	9.37e-5
Mono_Fra_Max	MRPS31	1.15e-9	9.37e-5
Creat	MBD5	7.69e-21	9.37e-5
Mono_Fra_Min_INT	MRPS31	8.44e-10	9.38e-5
Eos_Fra_Max	MRPS31	1.89e-11	9.38e-5
phe_272_1	KLF14	1.34e-9	9.39e-5
HCT_Max_INT	FBF1	6.56e-12	9.39e-5
Hemoglobin_Max	ELMO3	2.22e-10	9.41e-5
Lymph_Abs_Mean_INT	CHERP	1.29e-36	9.41e-5
Sodium_BSP_Mean_INT	DDX60L	2.19e-18	9.41e-5
Sodium_BSP_Max_INT	DDX60L	8.45e-12	9.41e-5
Sodium_BSP_Mean	DDX60L	1.06e-18	9.41e-5
Sodium_BSP_Max	DDX60L	3.5e-11	9.41e-5
Eos_Abs_Mean_INT	ZBTB10	7.32e-10	9.41e-5
WBC_Min	CHERP	3.97e-10	9.41e-5
Creat	TIMM23B	1.2e-9	9.41e-5
IGF_1	DDX60L	7.77e-12	9.41e-5
HCT_Mean_INT	ELMO3	4.94e-13	9.41e-5
WBC_Min_INT	CHERP	6.17e-11	9.41e-5
Lymph_Abs_Min_INT	CHERP	5.22e-25	9.41e-5
RDW_Mean	ITSN1	8.8e-15	9.41e-5
HCT_Mean	ELMO3	1.46e-11	9.41e-5
MCH_Min_INT	CLP1	1.24e-15	9.42e-5
MCH_Min	CLP1	2.43e-13	9.42e-5
MPV_Min	KLC3	1.66e-14	9.42e-5
MCH_Max	CLP1	1.28e-13	9.42e-5
MCH_Mean	CLP1	6.3e-15	9.42e-5
MPV_Min_INT	KLC3	1.87e-14	9.42e-5
Neut_Abs_Min_INT	TTC19	5.709999999999999e-23	9.43e-5
phe_597	VPS53	1.97e-10	9.43e-5
phe_550_1	VPS53	4.99e-11	9.43e-5
Phosphate	DBN1	2.58e-15	9.44e-5
phe_401	HOXC6	1.11e-20	9.45e-5
Creat	ATP13A1	2.81e-11	9.45e-5
Sodium_BSP_Mean_INT	SGF29	1.16e-10	9.45e-5
LDLC_Min	ATP13A1	5.4899999999999995e-30	9.45e-5
phe_250	WWP2	2.14e-11	9.45e-5
Lymph_Fra_Max	KDM4B	1.59e-12	9.45e-5
Sodium_BSP_Max_INT	VAC14	1.5e-14	9.45e-5
phe_370	MFF	8.52e-11	9.47e-5
phe_370_1	MFF	5.94e-18	9.47e-5
Mono_Fra_Mean_INT	SEC22C	5.5e-31	9.47e-5
Mono_Fra_Mean	SEC22C	8.439999999999999e-31	9.47e-5
Apolipo_A	CTC1	1.25e-10	9.48e-5
phe_272_1	USP1	8.07e-13	9.48e-5
eGFR_Mean	BLOC1S6	1.2199999999999999e-110	9.5e-5
Apolipo_A	UNC13D	9.75e-11	9.5e-5
phe_244	THAP4	4.25e-12	9.5e-5
eGFR_Mean_INT	BLOC1S6	7.529999999999999e-118	9.5e-5
AST_Mean_INT	HSPA1B	2.89e-16	9.5e-5
RDW_Min	CRAT	9.8e-22	9.51e-5
phe_395	KANK2	9.07e-10	9.51e-5
eGFR_Min_INT	NUP54	1.23e-12	9.51e-5
eGFR_Min	NUP54	8.47e-12	9.51e-5
G_gtf	RPL21	5.39e-20	9.51e-5
eGFR_Max_INT	NUP54	5.4e-10	9.51e-5
Lymph_Abs_Max	BOLA2	3.39e-11	9.54e-5
Trig_Mean_INT	USP1	7.569999999999999e-57	9.55e-5
TotChol_Max	RBM39	1.63e-15	9.55e-5
G_gtf	XRCC3	5.75e-22	9.55e-5
phe_433	PSRC1	7.71e-10	9.55e-5
TotChol_Max	USP1	1.03e-34	9.55e-5
TotChol_Max_INT	RBM39	4.29e-15	9.55e-5
phe_740	SFMBT1	1.73e-11	9.55e-5
phe_401	HEXIM2	5.82e-10	9.56e-5
Trig_Max_INT	CENPW	1.94e-10	9.56e-5
mean_Diastolic	CENPW	3.7e-10	9.56e-5
Sodium_BSP_Max	MED31	1.77e-11	9.56e-5
Trig_Mean_INT	CENPW	1.1e-10	9.56e-5
[truncated: 67,670 more rows]
