# Supplementary material for: Leveraging large-scale biobanks for therapeutic target discovery
Source: HGG Adv. 2025 Dec 9;7(1):100556. doi: 10.1016/j.xhgg.2025.100556 (PMC12799792; doi:10.1016/j.xhgg.2025.100556)
Supplement: File S2. Processed Chembl34 Data [file mmc4.csv]

Symbol	parent_chembl_id	parent_drug_name	drug_chembl_id	drug_name	drug_max_phase	target_name	target_type	target_chembl_id	accession	molecule_type	year_of_first_approval	action_type	moa	action_type_simple	mesh_ID	mesh_heading	EFO_ID	EFO_Term	max_phase_for_ind	drug_indication_id	ensembl	EFO_Parent_ID	EFO_Parent_Term	number_of_efficacy_targets	drug_indication	Matched_genetic_phenotype	CLASS	GENE_TARGET	gene_indication	Indication_ID	Indication_disease_name	PARENT_TERM	max_phase_TARGET	max_phase_Indication_ID	Genetic_phenotype_phecode
MGAM	CHEMBL1561	MIGLITOL	CHEMBL1561	MIGLITOL	4	Maltase-glucoamylase	CHEMBL2074	SINGLE PROTEIN	O43451	Small molecule	1996	INHIBITOR	Maltase-glucoamylase inhibitor	NEGATIVE MODULATOR	D003920	Diabetes Mellitus	EFO_0000400	diabetes mellitus	4	42961	ENSG00000257335	EFO_0000589	metabolic disease	2	MIGLITOL_EFO_0000400	abnormal glucose;impaired fasting glucose;other abnormal glucose;diabetes or abnormal glucose tolerance complicating pregnancy;glucose measurement;fasting blood glucose measurement;glucose - finger stick;secondary diabetes mellitus;type 1 diabetes;type 1 diabetes with ketoacidosis;type 1 diabetes with renal manifestations;type 1 diabetes with ophthalmic manifestations;type 1 diabetes with neurolo…	MATCHED	MGAM	diabetes mellitus_MGAM	2834	diabetes mellitus	18	4	4	phe_250_4;phe_250_41;phe_250_42;phe_649_1;Glucose_Max;Glucose_Max_INT;Glucose_Mean;Glucose_Mean_INT;Glucose_Min;Glucose_Min_INT;Glucose_Fasting_Max;Glucose_Fasting_Max_INT;Glucose_Fasting_Mean;Glucose_Fasting_Mean_INT;Glucose_Fasting_Min;Glucose_Fasting_Min_INT;Glucose_FS_Max;Glucose_FS_Max_INT;Glucose_FS_Mean;Glucose_FS_Mean_INT;Glucose_FS_Min;Glucose_FS_Min_INT;phe_249;phe_250_1;phe_250_11;phe_…
MGAM	CHEMBL1561	MIGLITOL	CHEMBL1561	MIGLITOL	4	Maltase-glucoamylase	CHEMBL2074	SINGLE PROTEIN	O43451	Small molecule	1996	INHIBITOR	Maltase-glucoamylase inhibitor	NEGATIVE MODULATOR	D003922	Diabetes Mellitus, Type 1	MONDO_0005147	type 1 diabetes mellitus	3	137488	ENSG00000257335	EFO_0000589	metabolic disease	2	MIGLITOL_MONDO_0005147	abnormal glucose;impaired fasting glucose;other abnormal glucose;diabetes or abnormal glucose tolerance complicating pregnancy;glucose measurement;fasting blood glucose measurement;glucose - finger stick;secondary diabetes mellitus;type 1 diabetes;type 1 diabetes with ketoacidosis;type 1 diabetes with renal manifestations;type 1 diabetes with ophthalmic manifestations;type 1 diabetes with neurolo…	MATCHED	MGAM	type 1 diabetes mellitus_MGAM	2834	type 1 diabetes mellitus	18,16,17	4	4	phe_250_4;phe_250_41;phe_250_42;phe_649_1;Glucose_Max;Glucose_Max_INT;Glucose_Mean;Glucose_Mean_INT;Glucose_Min;Glucose_Min_INT;Glucose_Fasting_Max;Glucose_Fasting_Max_INT;Glucose_Fasting_Mean;Glucose_Fasting_Mean_INT;Glucose_Fasting_Min;Glucose_Fasting_Min_INT;Glucose_FS_Max;Glucose_FS_Max_INT;Glucose_FS_Mean;Glucose_FS_Mean_INT;Glucose_FS_Min;Glucose_FS_Min_INT;phe_249;phe_250_1;phe_250_11;phe_…
MGAM	CHEMBL1561	MIGLITOL	CHEMBL1561	MIGLITOL	4	Maltase-glucoamylase	CHEMBL2074	SINGLE PROTEIN	O43451	Small molecule	1996	INHIBITOR	Maltase-glucoamylase inhibitor	NEGATIVE MODULATOR	D003924	Diabetes Mellitus, Type 2	MONDO_0005148	type 2 diabetes mellitus	4	137489	ENSG00000257335	EFO_0000589	metabolic disease	2	MIGLITOL_MONDO_0005148	abnormal glucose;impaired fasting glucose;other abnormal glucose;diabetes or abnormal glucose tolerance complicating pregnancy;glucose measurement;fasting blood glucose measurement;glucose - finger stick;secondary diabetes mellitus;type 1 diabetes;type 1 diabetes with ketoacidosis;type 1 diabetes with renal manifestations;type 1 diabetes with ophthalmic manifestations;type 1 diabetes with neurolo…	MATCHED	MGAM	type 2 diabetes mellitus_MGAM	2834	type 2 diabetes mellitus	18	4	4	phe_250_4;phe_250_41;phe_250_42;phe_649_1;Glucose_Max;Glucose_Max_INT;Glucose_Mean;Glucose_Mean_INT;Glucose_Min;Glucose_Min_INT;Glucose_Fasting_Max;Glucose_Fasting_Max_INT;Glucose_Fasting_Mean;Glucose_Fasting_Mean_INT;Glucose_Fasting_Min;Glucose_Fasting_Min_INT;Glucose_FS_Max;Glucose_FS_Max_INT;Glucose_FS_Mean;Glucose_FS_Mean_INT;Glucose_FS_Min;Glucose_FS_Min_INT;phe_249;phe_250_1;phe_250_11;phe_…
MGAM	CHEMBL1566	ACARBOSE	CHEMBL1566	ACARBOSE	4	Maltase-glucoamylase	CHEMBL2074	SINGLE PROTEIN	O43451	Oligosaccharide	1995	INHIBITOR	Maltase-glucoamylase inhibitor	NEGATIVE MODULATOR	D003920	Diabetes Mellitus	EFO_0000400	diabetes mellitus	4	22612	ENSG00000257335	EFO_0000589	metabolic disease	2	ACARBOSE_EFO_0000400	abnormal glucose;impaired fasting glucose;other abnormal glucose;diabetes or abnormal glucose tolerance complicating pregnancy;glucose measurement;fasting blood glucose measurement;glucose - finger stick;secondary diabetes mellitus;type 1 diabetes;type 1 diabetes with ketoacidosis;type 1 diabetes with renal manifestations;type 1 diabetes with ophthalmic manifestations;type 1 diabetes with neurolo…	MATCHED	MGAM	diabetes mellitus_MGAM	2834	diabetes mellitus	18	4	4	phe_250_4;phe_250_41;phe_250_42;phe_649_1;Glucose_Max;Glucose_Max_INT;Glucose_Mean;Glucose_Mean_INT;Glucose_Min;Glucose_Min_INT;Glucose_Fasting_Max;Glucose_Fasting_Max_INT;Glucose_Fasting_Mean;Glucose_Fasting_Mean_INT;Glucose_Fasting_Min;Glucose_Fasting_Min_INT;Glucose_FS_Max;Glucose_FS_Max_INT;Glucose_FS_Mean;Glucose_FS_Mean_INT;Glucose_FS_Min;Glucose_FS_Min_INT;phe_249;phe_250_1;phe_250_11;phe_…
MGAM	CHEMBL1566	ACARBOSE	CHEMBL1566	ACARBOSE	4	Maltase-glucoamylase	CHEMBL2074	SINGLE PROTEIN	O43451	Oligosaccharide	1995	INHIBITOR	Maltase-glucoamylase inhibitor	NEGATIVE MODULATOR	D024821	Metabolic Syndrome	EFO_0000195	metabolic syndrome	3	22613	ENSG00000257335	EFO_0000589 | EFO_0000319 | HP_0011025 | EFO_0004298	metabolic disease | cardiovascular disease | cardiovascular disease | cardiovascular measurement	2	ACARBOSE_EFO_0000195	abnormal glucose;impaired fasting glucose;other abnormal glucose;diabetes or abnormal glucose tolerance complicating pregnancy;glucose measurement;fasting blood glucose measurement;glucose - finger stick;secondary diabetes mellitus;type 1 diabetes;type 1 diabetes with ketoacidosis;type 1 diabetes with renal manifestations;type 1 diabetes with ophthalmic manifestations;type 1 diabetes with neurolo…	MATCHED	MGAM	metabolic syndrome_MGAM	2834	metabolic syndrome	18	4	4	phe_250_4;phe_250_41;phe_250_42;phe_649_1;Glucose_Max;Glucose_Max_INT;Glucose_Mean;Glucose_Mean_INT;Glucose_Min;Glucose_Min_INT;Glucose_Fasting_Max;Glucose_Fasting_Max_INT;Glucose_Fasting_Mean;Glucose_Fasting_Mean_INT;Glucose_Fasting_Min;Glucose_Fasting_Min_INT;Glucose_FS_Max;Glucose_FS_Max_INT;Glucose_FS_Mean;Glucose_FS_Mean_INT;Glucose_FS_Min;Glucose_FS_Min_INT;phe_249;phe_250_1;phe_250_11;phe_…
MGAM	CHEMBL1566	ACARBOSE	CHEMBL1566	ACARBOSE	4	Maltase-glucoamylase	CHEMBL2074	SINGLE PROTEIN	O43451	Oligosaccharide	1995	INHIBITOR	Maltase-glucoamylase inhibitor	NEGATIVE MODULATOR	D065626	Non-alcoholic Fatty Liver Disease	EFO_0003095	non-alcoholic fatty liver disease	2	22614	ENSG00000257335	EFO_0000589	metabolic disease	2	ACARBOSE_EFO_0003095	cancer of liver and intrahepatic bile duct;malignant neoplasm of gallbladder and extrahepatic bile ducts;malignant neoplasm of liver | primary;secondary malignant neoplasm of liver;alcoholic liver damage;chronic liver disease and cirrhosis;other chronic nonalcoholic liver disease;cirrhosis of liver without mention of alcohol;alcoholic liver cirrhosis;cirrhosis of liver;liver disease;other disorde…	MATCHED	MGAM	non-alcoholic fatty liver disease_MGAM	2835	non-alcoholic fatty liver disease	6,31	4	2	phe_155;phe_159_3;phe_155_1;phe_198_4;phe_317_11;phe_571;phe_571_5;phe_571_51;phe_573;phe_573_2;phe_573_7
MGAM	CHEMBL1566	ACARBOSE	CHEMBL1566	ACARBOSE	4	Maltase-glucoamylase	CHEMBL2074	SINGLE PROTEIN	O43451	Oligosaccharide	1995	INHIBITOR	Maltase-glucoamylase inhibitor	NEGATIVE MODULATOR	D016640	Diabetes, Gestational	EFO_0004593	gestational diabetes	3	57242	ENSG00000257335	EFO_0000589 | HP_0001197	metabolic disease | abnormality of prenatal development or birth	2	ACARBOSE_EFO_0004593	abnormal glucose;impaired fasting glucose;other abnormal glucose;diabetes or abnormal glucose tolerance complicating pregnancy;glucose measurement;fasting blood glucose measurement;glucose - finger stick;secondary diabetes mellitus;type 1 diabetes;type 1 diabetes with ketoacidosis;type 1 diabetes with renal manifestations;type 1 diabetes with ophthalmic manifestations;type 1 diabetes with neurolo…	MATCHED	MGAM	gestational diabetes_MGAM	2834	gestational diabetes	18	4	4	phe_250_4;phe_250_41;phe_250_42;phe_649_1;Glucose_Max;Glucose_Max_INT;Glucose_Mean;Glucose_Mean_INT;Glucose_Min;Glucose_Min_INT;Glucose_Fasting_Max;Glucose_Fasting_Max_INT;Glucose_Fasting_Mean;Glucose_Fasting_Mean_INT;Glucose_Fasting_Min;Glucose_Fasting_Min_INT;Glucose_FS_Max;Glucose_FS_Max_INT;Glucose_FS_Mean;Glucose_FS_Mean_INT;Glucose_FS_Min;Glucose_FS_Min_INT;phe_249;phe_250_1;phe_250_11;phe_…
MGAM	CHEMBL1566	ACARBOSE	CHEMBL1566	ACARBOSE	4	Maltase-glucoamylase	CHEMBL2074	SINGLE PROTEIN	O43451	Oligosaccharide	1995	INHIBITOR	Maltase-glucoamylase inhibitor	NEGATIVE MODULATOR	D007024	Hypotension, Orthostatic	EFO_0005252	orthostatic hypotension	1	57244	ENSG00000257335	EFO_0000319	cardiovascular disease	2	ACARBOSE_EFO_0005252	orthostatic hypotension;hypotension;iatrogenic hypotension;hypotension nos	MATCHED	MGAM	orthostatic hypotension_MGAM	2836	orthostatic hypotension	4,15,29	4	1	phe_458_1;phe_458;phe_458_2;phe_458_9
MGAM	CHEMBL1566	ACARBOSE	CHEMBL1566	ACARBOSE	4	Maltase-glucoamylase	CHEMBL2074	SINGLE PROTEIN	O43451	Oligosaccharide	1995	INHIBITOR	Maltase-glucoamylase inhibitor	NEGATIVE MODULATOR	D046768	Nesidioblastosis	EFO_0007318	hyperinsulinemic hypoglycemia	1	57245	ENSG00000257335	EFO_0000589 | HP_0001197	metabolic disease | abnormality of prenatal development or birth	2	ACARBOSE_EFO_0007318	abnormal glucose;impaired fasting glucose;other abnormal glucose;diabetes or abnormal glucose tolerance complicating pregnancy;glucose measurement;fasting blood glucose measurement;glucose - finger stick;secondary diabetes mellitus;type 1 diabetes;type 1 diabetes with ketoacidosis;type 1 diabetes with renal manifestations;type 1 diabetes with ophthalmic manifestations;type 1 diabetes with neurolo…	MATCHED	MGAM	hyperinsulinemic hypoglycemia_MGAM	2834	hyperinsulinemic hypoglycemia	18	4	4	phe_250_4;phe_250_41;phe_250_42;phe_649_1;Glucose_Max;Glucose_Max_INT;Glucose_Mean;Glucose_Mean_INT;Glucose_Min;Glucose_Min_INT;Glucose_Fasting_Max;Glucose_Fasting_Max_INT;Glucose_Fasting_Mean;Glucose_Fasting_Mean_INT;Glucose_Fasting_Min;Glucose_Fasting_Min_INT;Glucose_FS_Max;Glucose_FS_Max_INT;Glucose_FS_Mean;Glucose_FS_Mean_INT;Glucose_FS_Min;Glucose_FS_Min_INT;phe_249;phe_250_1;phe_250_11;phe_…
MGAM	CHEMBL1566	ACARBOSE	CHEMBL1566	ACARBOSE	4	Maltase-glucoamylase	CHEMBL2074	SINGLE PROTEIN	O43451	Oligosaccharide	1995	INHIBITOR	Maltase-glucoamylase inhibitor	NEGATIVE MODULATOR	D006973	Hypertension	EFO_0000537	hypertension	3	117294	ENSG00000257335	EFO_0000319	cardiovascular disease	2	ACARBOSE_EFO_0000537	hypertension;essential hypertension;elevated blood pressure reading without diagnosis of hypertension;primary pulmonary hypertension;hypertension complicating pregnancy | childbirth | and the puerperium;hypotension;orthostatic hypotension;iatrogenic hypotension;hypotension nos	MATCHED	MGAM	hypertension_MGAM	2837	hypertension	4,15,29,13,14	4	3	phe_401;phe_401_1;phe_402;phe_415_21;phe_642;phe_458;phe_458_1;phe_458_2;phe_458_9
MGAM	CHEMBL1566	ACARBOSE	CHEMBL1566	ACARBOSE	4	Maltase-glucoamylase	CHEMBL2074	SINGLE PROTEIN	O43451	Oligosaccharide	1995	INHIBITOR	Maltase-glucoamylase inhibitor	NEGATIVE MODULATOR	D050197	Atherosclerosis	EFO_0003914	atherosclerosis	3	117295	ENSG00000257335	EFO_0000319	cardiovascular disease	2	ACARBOSE_EFO_0003914	coronary atherosclerosis;cerebral atherosclerosis;atherosclerosis;atherosclerosis of renal artery;atherosclerosis of the extremities;atherosclerosis of native arteries of the extremities with ulceration or gangrene;atherosclerosis of aorta;myocardial infarction;atrial fibrillation and flutter;atrial fibrillation;atrial flutter;sinoatrial node dysfunction (bradycardia);cardiac arrest and ventricul…	MATCHED	MGAM	atherosclerosis_MGAM	2838	atherosclerosis	4,15,29	4	3	phe_411_4;phe_433_12;phe_440;phe_440_1;phe_440_2;phe_440_21;phe_440_9;phe_411_2;phe_427_2;phe_427_21;phe_427_22;phe_427_8;phe_427_4;phe_427_41;phe_411_1;CircCADMed;phe_433_21;phe_442_2
MGAM	CHEMBL1566	ACARBOSE	CHEMBL1566	ACARBOSE	4	Maltase-glucoamylase	CHEMBL2074	SINGLE PROTEIN	O43451	Oligosaccharide	1995	INHIBITOR	Maltase-glucoamylase inhibitor	NEGATIVE MODULATOR	D006937	Hypercholesterolemia	HP_0003124	Hypercholesterolemia	3	117296	ENSG00000257335	EFO_0000319 | EFO_0000589	cardiovascular disease | metabolic disease	2	ACARBOSE_HP_0003124	hypercholesterolemia;hyperlipidemia;mixed hyperlipidemia;Disorders of lipoid metabolism;Hyperlipidemia;Hyperglyceridemia;Mixed hyperlipidemia	MATCHED	MGAM	hypercholesterolemia_MGAM	2839	hypercholesterolemia	4,15,29,32	4	3	phe_272_11;phe_272_1;phe_272_13
MGAM	CHEMBL1566	ACARBOSE	CHEMBL1566	ACARBOSE	4	Maltase-glucoamylase	CHEMBL2074	SINGLE PROTEIN	O43451	Oligosaccharide	1995	INHIBITOR	Maltase-glucoamylase inhibitor	NEGATIVE MODULATOR	D008659	Metabolic Diseases	EFO_0000589	metabolic disease	3	127149	ENSG00000257335	EFO_0000589	metabolic disease	2	ACARBOSE_EFO_0000589	abnormal glucose;impaired fasting glucose;other abnormal glucose;diabetes or abnormal glucose tolerance complicating pregnancy;glucose measurement;fasting blood glucose measurement;glucose - finger stick;secondary diabetes mellitus;type 1 diabetes;type 1 diabetes with ketoacidosis;type 1 diabetes with renal manifestations;type 1 diabetes with ophthalmic manifestations;type 1 diabetes with neurolo…	MATCHED	MGAM	metabolic disease_MGAM	2834	metabolic disease	18	4	4	phe_250_4;phe_250_41;phe_250_42;phe_649_1;Glucose_Max;Glucose_Max_INT;Glucose_Mean;Glucose_Mean_INT;Glucose_Min;Glucose_Min_INT;Glucose_Fasting_Max;Glucose_Fasting_Max_INT;Glucose_Fasting_Mean;Glucose_Fasting_Mean_INT;Glucose_Fasting_Min;Glucose_Fasting_Min_INT;Glucose_FS_Max;Glucose_FS_Max_INT;Glucose_FS_Mean;Glucose_FS_Mean_INT;Glucose_FS_Min;Glucose_FS_Min_INT;phe_249;phe_250_1;phe_250_11;phe_…
MGAM	CHEMBL1566	ACARBOSE	CHEMBL1566	ACARBOSE	4	Maltase-glucoamylase	CHEMBL2074	SINGLE PROTEIN	O43451	Oligosaccharide	1995	INHIBITOR	Maltase-glucoamylase inhibitor	NEGATIVE MODULATOR	D009765	Obesity	EFO_0001073	obesity	1	127150	ENSG00000257335	EFO_0000589	metabolic disease	2	ACARBOSE_EFO_0001073	overweight | obesity and other hyperalimentation;obesity;morbid obesity;body mass index;abnormal weight gain;weight;other ill-defined and unknown causes of morbidity and mortality	MATCHED	MGAM	obesity_MGAM	2840	obesity	18	4	1	phe_278;phe_278_1;phe_278_11;max_BMI;max_BMI_INT;mean_BMI;mean_BMI_INT;min_BMI;min_BMI_INT;phe_278_4;max_Weight;max_Weight_INT;mean_Weight;mean_Weight_INT;min_Weight;min_Weight_INT;phe_1019
MGAM	CHEMBL1566	ACARBOSE	CHEMBL1566	ACARBOSE	4	Maltase-glucoamylase	CHEMBL2074	SINGLE PROTEIN	O43451	Oligosaccharide	1995	INHIBITOR	Maltase-glucoamylase inhibitor	NEGATIVE MODULATOR	D003327	Coronary Disease	EFO_0001645	coronary artery disease	3	127151	ENSG00000257335	EFO_0000677 | EFO_0000618 | HP_0000707	mental or behavioural disorder | nervous system disease | abnormality of the nervous system	2	ACARBOSE_EFO_0001645	coronary atherosclerosis;cerebral atherosclerosis;atherosclerosis;atherosclerosis of renal artery;atherosclerosis of the extremities;atherosclerosis of native arteries of the extremities with ulceration or gangrene;atherosclerosis of aorta;myocardial infarction;atrial fibrillation and flutter;atrial fibrillation;atrial flutter;sinoatrial node dysfunction (bradycardia);cardiac arrest and ventricul…	MATCHED	MGAM	coronary artery disease_MGAM	2838	coronary artery disease	4,15,29,32	4	3	phe_411_4;phe_433_12;phe_440;phe_440_1;phe_440_2;phe_440_21;phe_440_9;phe_411_2;phe_427_2;phe_427_21;phe_427_22;phe_427_8;phe_427_4;phe_427_41;phe_411_1;CircCADMed;phe_433_21;phe_442_2
MGAM	CHEMBL1566	ACARBOSE	CHEMBL1566	ACARBOSE	4	Maltase-glucoamylase	CHEMBL2074	SINGLE PROTEIN	O43451	Oligosaccharide	1995	INHIBITOR	Maltase-glucoamylase inhibitor	NEGATIVE MODULATOR	D007680	Kidney Neoplasms	MONDO_0002367	kidney cancer	2	137371	ENSG00000257335	EFO_0000616 | HP_0000079	neoplasm | abnormality of the urinary system	2	ACARBOSE_MONDO_0002367	cancer of urinary organs (incl. kidney and bladder);cancer of kidney and renal pelvis;benign neoplasm of kidney and other urinary organs;malignant neoplasm of renal pelvis;benign neoplasm of adrenal gland	MATCHED	MGAM	kidney cancer_MGAM	2841	kidney cancer	3,13,14	4	2	phe_189;phe_189_1;phe_223;phe_189_12;phe_227_1
MGAM	CHEMBL1566	ACARBOSE	CHEMBL1566	ACARBOSE	4	Maltase-glucoamylase	CHEMBL2074	SINGLE PROTEIN	O43451	Oligosaccharide	1995	INHIBITOR	Maltase-glucoamylase inhibitor	NEGATIVE MODULATOR	D003924	Diabetes Mellitus, Type 2	MONDO_0005148	type 2 diabetes mellitus	4	137372	ENSG00000257335	EFO_0000589	metabolic disease	2	ACARBOSE_MONDO_0005148	abnormal glucose;impaired fasting glucose;other abnormal glucose;diabetes or abnormal glucose tolerance complicating pregnancy;glucose measurement;fasting blood glucose measurement;glucose - finger stick;secondary diabetes mellitus;type 1 diabetes;type 1 diabetes with ketoacidosis;type 1 diabetes with renal manifestations;type 1 diabetes with ophthalmic manifestations;type 1 diabetes with neurolo…	MATCHED	MGAM	type 2 diabetes mellitus_MGAM	2834	type 2 diabetes mellitus	18	4	4	phe_250_4;phe_250_41;phe_250_42;phe_649_1;Glucose_Max;Glucose_Max_INT;Glucose_Mean;Glucose_Mean_INT;Glucose_Min;Glucose_Min_INT;Glucose_Fasting_Max;Glucose_Fasting_Max_INT;Glucose_Fasting_Mean;Glucose_Fasting_Mean_INT;Glucose_Fasting_Min;Glucose_Fasting_Min_INT;Glucose_FS_Max;Glucose_FS_Max_INT;Glucose_FS_Mean;Glucose_FS_Mean_INT;Glucose_FS_Min;Glucose_FS_Min_INT;phe_249;phe_250_1;phe_250_11;phe_…
PDE5A	CHEMBL19449	IBUDILAST	CHEMBL19449	IBUDILAST	4	Phosphodiesterase 5A	CHEMBL1827	SINGLE PROTEIN	O76074	Small molecule	1989	INHIBITOR	Phosphodiesterase 5A inhibitor	NEGATIVE MODULATOR	D008173	Lung Diseases, Obstructive	HP_0006536	Airway obstruction	3	41924	ENSG00000138735	EFO_0000684	respiratory system disease	7	IBUDILAST_HP_0006536	chronic airway obstruction;asthma;chronic obstructive asthma;chronic obstructive asthma with exacerbation;asthma with exacerbation;takes medication for asthma?;acute bronchospasm;acute bronchitis and bronchiolitis;chronic bronchitis;obstructive chronic bronchitis;bronchitis;chronic lung diseases including copd, emphysema and bronchitis;takes medication for chronic lung diseases including copd, em…	MATCHED	PDE5A	airway obstruction_PDE5A	19477	airway obstruction	12	4	3	phe_496;phe_495;phe_495_1;phe_495_11;phe_495_2;DoAsthMed;phe_498;phe_483;phe_496_2;phe_496_21;phe_497;DoLung;DoLungMed;phe_415_2;phe_415_21;phe_502;phe_514_1
PDE5A	CHEMBL19449	IBUDILAST	CHEMBL19449	IBUDILAST	4	Phosphodiesterase 5A	CHEMBL1827	SINGLE PROTEIN	O76074	Small molecule	1989	INHIBITOR	Phosphodiesterase 5A inhibitor	NEGATIVE MODULATOR	D010146	Pain	EFO_0003843	pain	1	45072	ENSG00000138735	EFO_0003765	general symptoms and signs	7	IBUDILAST_EFO_0003843	pain;acute pain;chronic pain;complex regional/central pain syndrome;chronic pain syndrome;pain | swelling or discharge of eye;sciatica;back pain;sprains and strains of back and neck;other symptoms referable to back;other unspecified back disorders;pain in joint;pain in limb;abdominal pain;facial nerve disorders [cn7]	MATCHED	PDE5A	pain_PDE5A	19478	pain	9,25	4	1	phe_338;phe_338_1;phe_338_2;phe_355;phe_355_1;phe_379_9;phe_764;phe_760;phe_841;phe_724_8;phe_724_9;phe_745;phe_773;phe_785;phe_352_2
PDE5A	CHEMBL19449	IBUDILAST	CHEMBL19449	IBUDILAST	4	Phosphodiesterase 5A	CHEMBL1827	SINGLE PROTEIN	O76074	Small molecule	1989	INHIBITOR	Phosphodiesterase 5A inhibitor	NEGATIVE MODULATOR	D009293	Opioid-Related Disorders	EFO_0005611	opioid dependence	2	45233	ENSG00000138735	EFO_0000677 | EFO_0008546	mental or behavioural disorder | poisoning	7	IBUDILAST_EFO_0005611		MATCHED	PDE5A	opioid dependence_PDE5A	19479	opioid dependence	1	4	2
PDE5A	CHEMBL19449	IBUDILAST	CHEMBL19449	IBUDILAST	4	Phosphodiesterase 5A	CHEMBL1827	SINGLE PROTEIN	O76074	Small molecule	1989	INHIBITOR	Phosphodiesterase 5A inhibitor	NEGATIVE MODULATOR	D020528	Multiple Sclerosis, Chronic Progressive	EFO_0003840	chronic progressive multiple sclerosis	2	45949	ENSG00000138735	EFO_0000540 | EFO_0000618	immune system disease | nervous system disease	7	IBUDILAST_EFO_0003840	multiple sclerosis;takes medication for multiple sclerosis?;Inflammatory and toxic neuropathy	MATCHED	PDE5A	chronic progressive multiple sclerosis_PDE5A	19480	chronic progressive multiple sclerosis	9,25,16,17,30	4	2	phe_335;NSMSMed
PDE5A	CHEMBL19449	IBUDILAST	CHEMBL19449	IBUDILAST	4	Phosphodiesterase 5A	CHEMBL1827	SINGLE PROTEIN	O76074	Small molecule	1989	INHIBITOR	Phosphodiesterase 5A inhibitor	NEGATIVE MODULATOR	D019969	Amphetamine-Related Disorders	EFO_0004701	methamphetamine dependence	2	53076	ENSG00000138735	EFO_0000677 | EFO_0000618	mental or behavioural disorder | nervous system disease	7	IBUDILAST_EFO_0004701		MATCHED	PDE5A	methamphetamine dependence_PDE5A	19479	methamphetamine dependence	1	4	2
PDE5A	CHEMBL19449	IBUDILAST	CHEMBL19449	IBUDILAST	4	Phosphodiesterase 5A	CHEMBL1827	SINGLE PROTEIN	O76074	Small molecule	1989	INHIBITOR	Phosphodiesterase 5A inhibitor	NEGATIVE MODULATOR	D005909	Glioblastoma	EFO_0000519	glioblastoma multiforme	1	109067	ENSG00000138735	EFO_0000616 | EFO_0000618 | HP_0000707 | EFO_0000677	neoplasm | nervous system disease | abnormality of the nervous system | mental or behavioural disorder	7	IBUDILAST_EFO_0000519	manlignant and unknown neoplasms of brain and nervous system;cancer of brain and nervous system;cancer of brain;secondary malignancy of brain/spine;benign neoplasm of brain and other parts of nervous system;benign neoplasm of brain | cranial nerves | meninges;specific nonpsychotic mental disorders due to brain damage;brain neoplasm	MATCHED	PDE5A	glioblastoma multiforme_PDE5A	19481	glioblastoma multiforme	9,25	4	2	phe_191;phe_191_1;phe_191_11;phe_198_5;phe_225;phe_225_1;phe_291_4
PDE5A	CHEMBL19449	IBUDILAST	CHEMBL19449	IBUDILAST	4	Phosphodiesterase 5A	CHEMBL1827	SINGLE PROTEIN	O76074	Small molecule	1989	INHIBITOR	Phosphodiesterase 5A inhibitor	NEGATIVE MODULATOR	D003929	Diabetic Neuropathies	EFO_1000783	diabetic neuropathy	1	109068	ENSG00000138735	EFO_0000618	nervous system disease	7	IBUDILAST_EFO_1000783	diabetic retinopathy;other nondiabetic retinopathy;insulins and antidiabetic agents causing adverse effects in therapeutic use;polyneuropathy in diabetes	MATCHED	PDE5A	diabetic neuropathy_PDE5A	19482	diabetic neuropathy		4	3	phe_250_7;phe_362_3;phe_250_6
PDE5A	CHEMBL19449	IBUDILAST	CHEMBL19449	IBUDILAST	4	Phosphodiesterase 5A	CHEMBL1827	SINGLE PROTEIN	O76074	Small molecule	1989	INHIBITOR	Phosphodiesterase 5A inhibitor	NEGATIVE MODULATOR	D019966	Substance-Related Disorders	MONDO_0002491	substance abuse	1	118971	ENSG00000138735	EFO_0000677	mental or behavioural disorder	7	IBUDILAST_MONDO_0002491		MATCHED	PDE5A	substance abuse_PDE5A	19479	substance abuse	1	4	2
PDE5A	CHEMBL19449	IBUDILAST	CHEMBL19449	IBUDILAST	4	Phosphodiesterase 5A	CHEMBL1827	SINGLE PROTEIN	O76074	Small molecule	1989	INHIBITOR	Phosphodiesterase 5A inhibitor	NEGATIVE MODULATOR	D011024	Pneumonia, Viral	EFO_0007541	viral pneumonia	2	127660	ENSG00000138735	EFO_0005741 | EFO_0000684	infectious disease | respiratory system disease	7	IBUDILAST_EFO_0007541		MATCHED	PDE5A	viral pneumonia_PDE5A	19483	viral pneumonia	2,12	4	2
PDE5A	CHEMBL19449	IBUDILAST	CHEMBL19449	IBUDILAST	4	Phosphodiesterase 5A	CHEMBL1827	SINGLE PROTEIN	O76074	Small molecule	1989	INHIBITOR	Phosphodiesterase 5A inhibitor	NEGATIVE MODULATOR	D013118	Spinal Cord Diseases	HP_0002196	Myelopathy	3	127661	ENSG00000138735	HP_0000707	abnormality of the nervous system	7	IBUDILAST_HP_0002196	spondylosis without myelopathy;spondylosis with myelopathy;intervertebral disc disorder with myelopathy	MATCHED	PDE5A	myelopathy_PDE5A	19484	myelopathy	9,25	4	3	phe_721_1;phe_721_2;phe_722_7
PDE5A	CHEMBL19449	IBUDILAST	CHEMBL19449	IBUDILAST	4	Phosphodiesterase 5A	CHEMBL1827	SINGLE PROTEIN	O76074	Small molecule	1989	INHIBITOR	Phosphodiesterase 5A inhibitor	NEGATIVE MODULATOR	D000690	Amyotrophic Lateral Sclerosis	MONDO_0004976	amyotrophic lateral sclerosis	2	138346	ENSG00000138735	EFO_0000618	nervous system disease	7	IBUDILAST_MONDO_0004976	amyotrophic lateral sclerosis;takes medication for amytrophic lateral sclerosis (als or lou gehrig's disease)?	MATCHED	PDE5A	amyotrophic lateral sclerosis_PDE5A	19485	amyotrophic lateral sclerosis	9,25	4	2	NSALSMed
PDE5A	CHEMBL19449	IBUDILAST	CHEMBL19449	IBUDILAST	4	Phosphodiesterase 5A	CHEMBL1827	SINGLE PROTEIN	O76074	Small molecule	1989	INHIBITOR	Phosphodiesterase 5A inhibitor	NEGATIVE MODULATOR	D008881	Migraine Disorders	MONDO_0005277	migraine disorder	1	138347	ENSG00000138735	EFO_0000677 | EFO_0000618 | HP_0000707 | EFO_0000319	mental or behavioural disorder | nervous system disease | abnormality of the nervous system | cardiovascular disease	7	IBUDILAST_MONDO_0005277	migraine;takes medication for migraine headaches?;migrain with aura	MATCHED	PDE5A	migraine disorder_PDE5A	19486	migraine disorder	9,25	4	1	phe_340;NSMigrnMed;phe_340_1
PDE5A	CHEMBL19449	IBUDILAST	CHEMBL19449	IBUDILAST	4	Phosphodiesterase 5A	CHEMBL1827	SINGLE PROTEIN	O76074	Small molecule	1989	INHIBITOR	Phosphodiesterase 5A inhibitor	NEGATIVE MODULATOR	D000437	Alcoholism	MONDO_0007079	alcohol dependence	2	138348	ENSG00000138735	EFO_0000677 | EFO_0000618 | HP_0000707 | EFO_0000319 | EFO_0000405 | EFO_0000616	mental or behavioural disorder | nervous system disease | abnormality of the nervous system | cardiovascular disease | digestive system disease | neoplasm	7	IBUDILAST_MONDO_0007079	alcohol-related disorders;alcoholism;alcoholic liver damage;do you drink alcohol?	MATCHED	PDE5A	alcohol dependence_PDE5A	19487	alcohol dependence	1	4	2	phe_317;phe_317_1;phe_317_11
PDE5A	CHEMBL779	TADALAFIL	CHEMBL779	TADALAFIL	4	Phosphodiesterase 5A	CHEMBL1827	SINGLE PROTEIN	O76074	Small molecule	2003	INHIBITOR	Phosphodiesterase 5A inhibitor	NEGATIVE MODULATOR	D011470	Prostatic Hyperplasia	EFO_0000284	benign prostatic hyperplasia	4	23919	ENSG00000138735	EFO_0000512 | EFO_0000616	reproductive system disease | neoplasm	1	TADALAFIL_EFO_0000284	NEEDS_CURATION	MATCHED	PDE5A	benign prostatic hyperplasia_PDE5A	19488	benign prostatic hyperplasia	22	4	4
PDE5A	CHEMBL779	TADALAFIL	CHEMBL779	TADALAFIL	4	Phosphodiesterase 5A	CHEMBL1827	SINGLE PROTEIN	O76074	Small molecule	2003	INHIBITOR	Phosphodiesterase 5A inhibitor	NEGATIVE MODULATOR	D007172	Erectile Dysfunction	EFO_0004234	erectile dysfunction	4	23920	ENSG00000138735	EFO_0000512	reproductive system disease	1	TADALAFIL_EFO_0004234	erectile dysfunction [ed];f52 sexual dysfunction | not caused by organic disorder or disease;erectile dysfunction	MATCHED	PDE5A	erectile dysfunction_PDE5A	19489	erectile dysfunction	22	4	4	phe_605;phe_302_1
PDE5A	CHEMBL779	TADALAFIL	CHEMBL779	TADALAFIL	4	Phosphodiesterase 5A	CHEMBL1827	SINGLE PROTEIN	O76074	Small molecule	2003	INHIBITOR	Phosphodiesterase 5A inhibitor	NEGATIVE MODULATOR	D006976	Hypertension, Pulmonary	EFO_0001361	pulmonary arterial hypertension	4	24923	ENSG00000138735	EFO_0000684 | EFO_0000319	respiratory system disease | cardiovascular disease	1	TADALAFIL_EFO_0001361	primary pulmonary hypertension	MATCHED	PDE5A	pulmonary arterial hypertension_PDE5A	19490	pulmonary arterial hypertension	4,15,29,12	4	4	phe_415_21
PDE5A	CHEMBL779	TADALAFIL	CHEMBL779	TADALAFIL	4	Phosphodiesterase 5A	CHEMBL1827	SINGLE PROTEIN	O76074	Small molecule	2003	INHIBITOR	Phosphodiesterase 5A inhibitor	NEGATIVE MODULATOR	D012595	Scleroderma, Systemic	EFO_0000717	systemic scleroderma	2	24924	ENSG00000138735	EFO_1001986 | EFO_0010285 | HP_0000079 | EFO_0009690 | EFO_0000540 | HP_0002715 | EFO_0004872	connective tissue disease | integumentary system disease | abnormality of the urinary system | urinary system disease | immune system disease | abnormality of the immune system | inflammatory biomarker measurement	1	TADALAFIL_EFO_0000717	diffuse diseases of connective tissue;other specified diffuse diseases of connective tissue	MATCHED	PDE5A	systemic scleroderma_PDE5A	19491	systemic scleroderma	5,10,16,17,13,14	4	3	phe_709
PDE5A	CHEMBL779	TADALAFIL	CHEMBL779	TADALAFIL	4	Phosphodiesterase 5A	CHEMBL1827	SINGLE PROTEIN	O76074	Small molecule	2003	INHIBITOR	Phosphodiesterase 5A inhibitor	NEGATIVE MODULATOR	D017563	Lung Diseases, Interstitial	EFO_0004244	interstitial lung disease	3	25670	ENSG00000138735	EFO_0000684	respiratory system disease	1	TADALAFIL_EFO_0004244	chronic lung diseases including copd, emphysema and bronchitis;abnormal findings examination of lungs;takes medication for chronic lung diseases including copd, emphysema and bronchitis?	MATCHED	PDE5A	interstitial lung disease_PDE5A	19492	interstitial lung disease	12	4	3	DoLung;phe_514;DoLungMed
PDE5A	CHEMBL779	TADALAFIL	CHEMBL779	TADALAFIL	4	Phosphodiesterase 5A	CHEMBL1827	SINGLE PROTEIN	O76074	Small molecule	2003	INHIBITOR	Phosphodiesterase 5A inhibitor	NEGATIVE MODULATOR	D002294	Carcinoma, Squamous Cell	EFO_0000181	head and neck squamous cell carcinoma	2	26299	ENSG00000138735	EFO_0000616	neoplasm	1	TADALAFIL_EFO_0000181	squamous cell carcinoma;cancer of oropharynx	MATCHED	PDE5A	head and neck squamous cell carcinoma_PDE5A	19493	head and neck squamous cell carcinoma	3	4	2	phe_172_22;phe_149_1
PDE5A	CHEMBL779	TADALAFIL	CHEMBL779	TADALAFIL	4	Phosphodiesterase 5A	CHEMBL1827	SINGLE PROTEIN	O76074	Small molecule	2003	INHIBITOR	Phosphodiesterase 5A inhibitor	NEGATIVE MODULATOR	D006973	Hypertension	EFO_0000537	hypertension	2	27461	ENSG00000138735	EFO_0000319	cardiovascular disease	1	TADALAFIL_EFO_0000537	hypertension;essential hypertension;elevated blood pressure reading without diagnosis of hypertension;primary pulmonary hypertension;hypertension complicating pregnancy | childbirth | and the puerperium;hypotension;orthostatic hypotension;iatrogenic hypotension;hypotension nos	MATCHED	PDE5A	hypertension_PDE5A	19494	hypertension	4,15,29,13,14	4	2	phe_401;phe_401_1;phe_402;phe_415_21;phe_642;phe_458;phe_458_1;phe_458_2;phe_458_9
PDE5A	CHEMBL779	TADALAFIL	CHEMBL779	TADALAFIL	4	Phosphodiesterase 5A	CHEMBL1827	SINGLE PROTEIN	O76074	Small molecule	2003	INHIBITOR	Phosphodiesterase 5A inhibitor	NEGATIVE MODULATOR	D009765	Obesity	EFO_0001073	obesity	2	49400	ENSG00000138735	EFO_0000589	metabolic disease	1	TADALAFIL_EFO_0001073	overweight | obesity and other hyperalimentation;obesity;morbid obesity;body mass index;abnormal weight gain;weight;other ill-defined and unknown causes of morbidity and mortality	MATCHED	PDE5A	obesity_PDE5A	19495	obesity	18	4	2	phe_278;phe_278_1;phe_278_11;max_BMI;max_BMI_INT;mean_BMI;mean_BMI_INT;min_BMI;min_BMI_INT;phe_278_4;max_Weight;max_Weight_INT;mean_Weight;mean_Weight_INT;min_Weight;min_Weight_INT;phe_1019
PDE5A	CHEMBL779	TADALAFIL	CHEMBL779	TADALAFIL	4	Phosphodiesterase 5A	CHEMBL1827	SINGLE PROTEIN	O76074	Small molecule	2003	INHIBITOR	Phosphodiesterase 5A inhibitor	NEGATIVE MODULATOR	D018589	Gastroparesis	EFO_1000948	gastroparesis	2	52531	ENSG00000138735	EFO_0000405 | EFO_0000618 | HP_0000707	digestive system disease | nervous system disease | abnormality of the nervous system	1	TADALAFIL_EFO_1000948	gastroparesis	MATCHED	PDE5A	gastroparesis_PDE5A	19496	gastroparesis	6	4	2	phe_536_3
PDE5A	CHEMBL779	TADALAFIL	CHEMBL779	TADALAFIL	4	Phosphodiesterase 5A	CHEMBL1827	SINGLE PROTEIN	O76074	Small molecule	2003	INHIBITOR	Phosphodiesterase 5A inhibitor	NEGATIVE MODULATOR	D011928	Raynaud Disease	EFO_1001145	Raynaud disease	3	52537	ENSG00000138735	HP_0001197 | EFO_0000319	abnormality of prenatal development or birth | cardiovascular disease	1	TADALAFIL_EFO_1001145	raynaud's syndrome	MATCHED	PDE5A	raynaud disease_PDE5A	19497	raynaud disease	16,17	4	3	phe_443_1
PDE5A	CHEMBL779	TADALAFIL	CHEMBL779	TADALAFIL	4	Phosphodiesterase 5A	CHEMBL1827	SINGLE PROTEIN	O76074	Small molecule	2003	INHIBITOR	Phosphodiesterase 5A inhibitor	NEGATIVE MODULATOR	D006333	Heart Failure	EFO_0000373	congestive heart failure	1	62590	ENSG00000138735	EFO_0000319	cardiovascular disease	1	TADALAFIL_EFO_0000373	congestive heart failure; nonhypertensive;congestive heart failure (chf) nos;takes medication for congestive heart failure?;acute rheumatic heart disease;heart valve disorders;heart valve replaced;abnormal heart sounds;hypertensive heart and/or renal disease;hypertensive heart disease;aneurysm and dissection of heart;other chronic ischemic heart disease | unspecified;other acute and subacute form…	MATCHED	PDE5A	congestive heart failure_PDE5A	19498	congestive heart failure	4,15,29	4	3	phe_428_1;CircCHFMed;phe_395;phe_395_6;phe_396;phe_401_2;phe_401_21;phe_411_41;phe_411_8;phe_411_9;phe_414;phe_415_1;phe_415_2;phe_428_2;phe_428_3;phe_428_4;phe_747_11;phe_747_12;max_Pulse;max_Pulse_INT;mean_Pulse;mean_Pulse_INT;min_Pulse;min_Pulse_INT;max_Systolic;max_Systolic_INT;mean_Systolic;mean_Systolic_INT;min_Systolic;min_Systolic_INT;phe_425;phe_425_11;phe_425_12;phe_425_8;phe_415_21;max…
PDE5A	CHEMBL779	TADALAFIL	CHEMBL779	TADALAFIL	4	Phosphodiesterase 5A	CHEMBL1827	SINGLE PROTEIN	O76074	Small molecule	2003	INHIBITOR	Phosphodiesterase 5A inhibitor	NEGATIVE MODULATOR	D020521	Stroke	EFO_0000712	stroke	2	62592	ENSG00000138735	EFO_0000319 | EFO_0000618 | HP_0000707	cardiovascular disease | nervous system disease | abnormality of the nervous system	1	TADALAFIL_EFO_0000712	stroke;takes medication for stroke?;occlusion of cerebral arteries | with cerebral infarction;cerebral artery occlusion | with cerebral infarction;occlusion and stenosis of precerebral arteries;cerebral atherosclerosis;occlusion of cerebral arteries;cerebral ischemia;transient cerebral ischemia;cerebral aneurysm;coronary atherosclerosis;atherosclerosis;atherosclerosis of renal artery;atherosclero…	MATCHED	PDE5A	stroke_PDE5A	19499	stroke	9,25	4	4	CircStrk;CircStrkMed;phe_433_11;phe_433_21;phe_433_1;phe_433_12;phe_433_2;phe_433_3;phe_433_31;phe_433_5;phe_411_4;phe_440;phe_440_1;phe_440_2;phe_440_21;phe_440_9;phe_430_2;phe_411_2;phe_415_11;phe_290_12;phe_331;phe_331_9;phe_343;phe_348_2
PDE5A	CHEMBL779	TADALAFIL	CHEMBL779	TADALAFIL	4	Phosphodiesterase 5A	CHEMBL1827	SINGLE PROTEIN	O76074	Small molecule	2003	INHIBITOR	Phosphodiesterase 5A inhibitor	NEGATIVE MODULATOR	D009101	Multiple Myeloma	EFO_0001378	multiple myeloma	2	62593	ENSG00000138735	HP_0001871 | EFO_0004503 | EFO_0004872 | EFO_0000540 | HP_0002715 | EFO_0000616	abnormality of blood and blood-forming tissues | hematological measurement | inflammatory biomarker measurement | immune system disease | abnormality of the immune system | neoplasm	1	TADALAFIL_EFO_0001378	multiple myeloma;myeloproliferative disease;myelofibrosis;Diseases of white blood cells	MATCHED	PDE5A	multiple myeloma_PDE5A	19500	multiple myeloma	3,11,28,16,17	4	2	phe_204_4;phe_200
PDE5A	CHEMBL779	TADALAFIL	CHEMBL779	TADALAFIL	4	Phosphodiesterase 5A	CHEMBL1827	SINGLE PROTEIN	O76074	Small molecule	2003	INHIBITOR	Phosphodiesterase 5A inhibitor	NEGATIVE MODULATOR	D003480	Cushing Syndrome	EFO_0003099	Cushing syndrome	2	62594	ENSG00000138735	EFO_0000589	metabolic disease	1	TADALAFIL_EFO_0003099	cushing's syndrome	MATCHED	PDE5A	cushing syndrome_PDE5A	19501	cushing syndrome	18	4	2	phe_255_11
PDE5A	CHEMBL779	TADALAFIL	CHEMBL779	TADALAFIL	4	Phosphodiesterase 5A	CHEMBL1827	SINGLE PROTEIN	O76074	Small molecule	2003	INHIBITOR	Phosphodiesterase 5A inhibitor	NEGATIVE MODULATOR	D006258	Head and Neck Neoplasms	EFO_0004284	upper aerodigestive tract neoplasm	0.5	62595	ENSG00000138735	EFO_0000616	neoplasm	1	TADALAFIL_EFO_0004284		MATCHED	PDE5A	upper aerodigestive tract neoplasm_PDE5A	19502	upper aerodigestive tract neoplasm	3	4	2
PDE5A	CHEMBL779	TADALAFIL	CHEMBL779	TADALAFIL	4	Phosphodiesterase 5A	CHEMBL1827	SINGLE PROTEIN	O76074	Small molecule	2003	INHIBITOR	Phosphodiesterase 5A inhibitor	NEGATIVE MODULATOR	D015140	Dementia, Vascular	EFO_0004718	vascular dementia	2	62596	ENSG00000138735	EFO_0000677 | EFO_0000618 | EFO_0000319	mental or behavioural disorder | nervous system disease | cardiovascular disease	1	TADALAFIL_EFO_0004718	alzheimer's disease;takes medication for dementia (includes alzheimer's, vascular, etc.)?	MATCHED	PDE5A	vascular dementia_PDE5A	19503	vascular dementia	9,25,4,15,29	4	3	phe_290_11;NSDemMed
PDE5A	CHEMBL779	TADALAFIL	CHEMBL779	TADALAFIL	4	Phosphodiesterase 5A	CHEMBL1827	SINGLE PROTEIN	O76074	Small molecule	2003	INHIBITOR	Phosphodiesterase 5A inhibitor	NEGATIVE MODULATOR	D004541	Eisenmenger Complex	EFO_0009200	Eisenmenger syndrome	2	109725	ENSG00000138735	EFO_0000684 | EFO_0000319	respiratory system disease | cardiovascular disease	1	TADALAFIL_EFO_0009200	primary pulmonary hypertension	MATCHED	PDE5A	eisenmenger syndrome_PDE5A	19490	eisenmenger syndrome	4,15,29	4	4	phe_415_21
PDE5A	CHEMBL779	TADALAFIL	CHEMBL779	TADALAFIL	4	Phosphodiesterase 5A	CHEMBL1827	SINGLE PROTEIN	O76074	Small molecule	2003	INHIBITOR	Phosphodiesterase 5A inhibitor	NEGATIVE MODULATOR	D006330	Heart Defects, Congenital	HP_0030680	Abnormality of cardiovascular system morphology	3	109726	ENSG00000138735	EFO_0000319 | HP_0001197 | EFO_0004298	cardiovascular disease | abnormality of prenatal development or birth | cardiovascular measurement	1	TADALAFIL_HP_0030680	congestive heart failure; nonhypertensive;congestive heart failure (chf) nos;takes medication for congestive heart failure?;acute rheumatic heart disease;heart valve disorders;heart valve replaced;abnormal heart sounds;hypertensive heart and/or renal disease;hypertensive heart disease;aneurysm and dissection of heart;other chronic ischemic heart disease | unspecified;other acute and subacute form…	MATCHED	PDE5A	abnormality of cardiovascular system morphology_PDE5A	19498	abnormality of cardiovascular system morphology	4,15,29	4	3	phe_428_1;CircCHFMed;phe_395;phe_395_6;phe_396;phe_401_2;phe_401_21;phe_411_41;phe_411_8;phe_411_9;phe_414;phe_415_1;phe_415_2;phe_428_2;phe_428_3;phe_428_4;phe_747_11;phe_747_12;max_Pulse;max_Pulse_INT;mean_Pulse;mean_Pulse_INT;min_Pulse;min_Pulse_INT;max_Systolic;max_Systolic_INT;mean_Systolic;mean_Systolic_INT;min_Systolic;min_Systolic_INT;phe_425;phe_425_11;phe_425_12;phe_425_8;phe_415_21;max…
PDE5A	CHEMBL779	TADALAFIL	CHEMBL779	TADALAFIL	4	Phosphodiesterase 5A	CHEMBL1827	SINGLE PROTEIN	O76074	Small molecule	2003	INHIBITOR	Phosphodiesterase 5A inhibitor	NEGATIVE MODULATOR	D007333	Insulin Resistance	EFO_0002614	insulin resistance	3	120224	ENSG00000138735	EFO_0000589	metabolic disease	1	TADALAFIL_EFO_0002614	diabetic retinopathy;other nondiabetic retinopathy;insulins and antidiabetic agents causing adverse effects in therapeutic use;polyneuropathy in diabetes	MATCHED	PDE5A	insulin resistance_PDE5A	19482	insulin resistance	18	4	3	phe_250_7;phe_362_3;phe_250_6
PDE5A	CHEMBL779	TADALAFIL	CHEMBL779	TADALAFIL	4	Phosphodiesterase 5A	CHEMBL1827	SINGLE PROTEIN	O76074	Small molecule	2003	INHIBITOR	Phosphodiesterase 5A inhibitor	NEGATIVE MODULATOR	D007172	Erectile Dysfunction	HP_0000802	Impotence	4	120225	ENSG00000138735	HP_0000078	abnormality of the genital system	1	TADALAFIL_HP_0000802	erectile dysfunction [ed];f52 sexual dysfunction | not caused by organic disorder or disease;erectile dysfunction	MATCHED	PDE5A	impotence_PDE5A	19489	impotence	27	4	4	phe_605;phe_302_1
PDE5A	CHEMBL779	TADALAFIL	CHEMBL779	TADALAFIL	4	Phosphodiesterase 5A	CHEMBL1827	SINGLE PROTEIN	O76074	Small molecule	2003	INHIBITOR	Phosphodiesterase 5A inhibitor	NEGATIVE MODULATOR	D018149	Glucose Intolerance	HP_0001952	Glucose intolerance	3	120226	ENSG00000138735	EFO_0000589	metabolic disease	1	TADALAFIL_HP_0001952	abnormal glucose;impaired fasting glucose;other abnormal glucose;diabetes or abnormal glucose tolerance complicating pregnancy;glucose measurement;fasting blood glucose measurement;glucose - finger stick;type 1 diabetes;type 1 diabetes with ketoacidosis;type 1 diabetes with renal manifestations;type 1 diabetes with ophthalmic manifestations;type 1 diabetes with neurological manifestations;diabete…	MATCHED	PDE5A	glucose intolerance_PDE5A	19504	glucose intolerance	18	4	3	phe_250_4;phe_250_41;phe_250_42;phe_649_1;Glucose_Max;Glucose_Max_INT;Glucose_Mean;Glucose_Mean_INT;Glucose_Min;Glucose_Min_INT;Glucose_Fasting_Max;Glucose_Fasting_Max_INT;Glucose_Fasting_Mean;Glucose_Fasting_Mean_INT;Glucose_Fasting_Min;Glucose_Fasting_Min_INT;Glucose_FS_Max;Glucose_FS_Max_INT;Glucose_FS_Mean;Glucose_FS_Mean_INT;Glucose_FS_Min;Glucose_FS_Min_INT;phe_250_1;phe_250_11;phe_250_12;p…
PDE5A	CHEMBL779	TADALAFIL	CHEMBL779	TADALAFIL	4	Phosphodiesterase 5A	CHEMBL1827	SINGLE PROTEIN	O76074	Small molecule	2003	INHIBITOR	Phosphodiesterase 5A inhibitor	NEGATIVE MODULATOR	D011317	Priapism	HP_0200023	Priapism	2	120227	ENSG00000138735	HP_0000078	abnormality of the genital system	1	TADALAFIL_HP_0200023		MATCHED	PDE5A	priapism_PDE5A	19505	priapism	11,28	4	2
PDE5A	CHEMBL779	TADALAFIL	CHEMBL779	TADALAFIL	4	Phosphodiesterase 5A	CHEMBL1827	SINGLE PROTEIN	O76074	Small molecule	2003	INHIBITOR	Phosphodiesterase 5A inhibitor	NEGATIVE MODULATOR	D014188	Transposition of Great Vessels	MONDO_0000153	transposition of the great arteries	3	120228	ENSG00000138735	HP_0001197 | EFO_0000319	abnormality of prenatal development or birth | cardiovascular disease	1	TADALAFIL_MONDO_0000153		MATCHED	PDE5A	transposition of the great arteries_PDE5A	19506	transposition of the great arteries	4,15,29,23	4	3
PDE5A	CHEMBL779	TADALAFIL	CHEMBL779	TADALAFIL	4	Phosphodiesterase 5A	CHEMBL1827	SINGLE PROTEIN	O76074	Small molecule	2003	INHIBITOR	Phosphodiesterase 5A inhibitor	NEGATIVE MODULATOR	D006976	Hypertension, Pulmonary	MONDO_0005149	pulmonary hypertension	4	120229	ENSG00000138735	EFO_0000319	cardiovascular disease	1	TADALAFIL_MONDO_0005149	primary pulmonary hypertension	MATCHED	PDE5A	pulmonary hypertension_PDE5A	19490	pulmonary hypertension	12	4	4	phe_415_21
PDE5A	CHEMBL779	TADALAFIL	CHEMBL779	TADALAFIL	4	Phosphodiesterase 5A	CHEMBL1827	SINGLE PROTEIN	O76074	Small molecule	2003	INHIBITOR	Phosphodiesterase 5A inhibitor	NEGATIVE MODULATOR	D005909	Glioblastoma	EFO_0000519	glioblastoma multiforme	1	128102	ENSG00000138735	EFO_0000616 | EFO_0000618 | HP_0000707 | EFO_0000677	neoplasm | nervous system disease | abnormality of the nervous system | mental or behavioural disorder	1	TADALAFIL_EFO_0000519	manlignant and unknown neoplasms of brain and nervous system;cancer of brain and nervous system;cancer of brain;secondary malignancy of brain/spine;benign neoplasm of brain and other parts of nervous system;benign neoplasm of brain | cranial nerves | meninges;specific nonpsychotic mental disorders due to brain damage;brain neoplasm	MATCHED	PDE5A	glioblastoma multiforme_PDE5A	19481	glioblastoma multiforme	9,25	4	2	phe_191;phe_191_1;phe_191_11;phe_198_5;phe_225;phe_225_1;phe_291_4
PDE5A	CHEMBL779	TADALAFIL	CHEMBL779	TADALAFIL	4	Phosphodiesterase 5A	CHEMBL1827	SINGLE PROTEIN	O76074	Small molecule	2003	INHIBITOR	Phosphodiesterase 5A inhibitor	NEGATIVE MODULATOR	D001254	Astrocytoma	EFO_0002499	anaplastic astrocytoma	1	128103	ENSG00000138735	EFO_0000616 | EFO_0000618	neoplasm | nervous system disease	1	TADALAFIL_EFO_0002499	manlignant and unknown neoplasms of brain and nervous system;cancer of brain and nervous system;cancer of brain;secondary malignancy of brain/spine;benign neoplasm of brain and other parts of nervous system;benign neoplasm of brain | cranial nerves | meninges;specific nonpsychotic mental disorders due to brain damage;brain neoplasm	MATCHED	PDE5A	anaplastic astrocytoma_PDE5A	19481	anaplastic astrocytoma	3,9,25	4	2	phe_191;phe_191_1;phe_191_11;phe_198_5;phe_225;phe_225_1;phe_291_4
PDE5A	CHEMBL779	TADALAFIL	CHEMBL779	TADALAFIL	4	Phosphodiesterase 5A	CHEMBL1827	SINGLE PROTEIN	O76074	Small molecule	2003	INHIBITOR	Phosphodiesterase 5A inhibitor	NEGATIVE MODULATOR	D000081029	Pulmonary Arterial Hypertension	EFO_0001361	pulmonary arterial hypertension	4	135054	ENSG00000138735	EFO_0000684 | EFO_0000319	respiratory system disease | cardiovascular disease	1	TADALAFIL_EFO_0001361	primary pulmonary hypertension	MATCHED	PDE5A	pulmonary arterial hypertension_PDE5A	19490	pulmonary arterial hypertension	4,15,29,12	4	4	phe_415_21
PDE5A	CHEMBL779	TADALAFIL	CHEMBL779	TADALAFIL	4	Phosphodiesterase 5A	CHEMBL1827	SINGLE PROTEIN	O76074	Small molecule	2003	INHIBITOR	Phosphodiesterase 5A inhibitor	NEGATIVE MODULATOR	D002289	Carcinoma, Non-Small-Cell Lung	EFO_0003060	non-small cell lung carcinoma	2	135055	ENSG00000138735	EFO_0000616 | EFO_0000684	neoplasm | respiratory system disease	1	TADALAFIL_EFO_0003060	cancer of bronchus; lung;Cancer of bronchus;Cancer within the respiratory system	MATCHED	PDE5A	non-small cell lung carcinoma_PDE5A	19507	non-small cell lung carcinoma	3,12	4	2
PDE5A	CHEMBL779	TADALAFIL	CHEMBL779	TADALAFIL	4	Phosphodiesterase 5A	CHEMBL1827	SINGLE PROTEIN	O76074	Small molecule	2003	INHIBITOR	Phosphodiesterase 5A inhibitor	NEGATIVE MODULATOR	D010190	Pancreatic Neoplasms	EFO_0002618	pancreatic carcinoma	2	139175	ENSG00000138735	EFO_0000616 | EFO_0000589	neoplasm | metabolic disease	1	TADALAFIL_EFO_0002618	pancreatic cancer	MATCHED	PDE5A	pancreatic carcinoma_PDE5A	19508	pancreatic carcinoma	3,6	4	2	phe_157
PDE5A	CHEMBL779	TADALAFIL	CHEMBL779	TADALAFIL	4	Phosphodiesterase 5A	CHEMBL1827	SINGLE PROTEIN	O76074	Small molecule	2003	INHIBITOR	Phosphodiesterase 5A inhibitor	NEGATIVE MODULATOR	D012735	Sexual Dysfunction, Physiological	EFO_0004714	sexual dysfunction	2	139176	ENSG00000138735	HP_0000707	abnormality of the nervous system	1	TADALAFIL_EFO_0004714	erectile dysfunction [ed];f52 sexual dysfunction | not caused by organic disorder or disease;erectile dysfunction	MATCHED	PDE5A	sexual dysfunction_PDE5A	19489	sexual dysfunction	27	4	4	phe_605;phe_302_1
PDE5A	CHEMBL779	TADALAFIL	CHEMBL779	TADALAFIL	4	Phosphodiesterase 5A	CHEMBL1827	SINGLE PROTEIN	O76074	Small molecule	2003	INHIBITOR	Phosphodiesterase 5A inhibitor	NEGATIVE MODULATOR	D000075222	Essential Hypertension	MONDO_0001134	essential hypertension	2	139177	ENSG00000138735	EFO_0000319 | HP_0000079	cardiovascular disease | abnormality of the urinary system	1	TADALAFIL_MONDO_0001134	hypertension;essential hypertension;elevated blood pressure reading without diagnosis of hypertension;primary pulmonary hypertension;hypertension complicating pregnancy | childbirth | and the puerperium;hypotension;orthostatic hypotension;iatrogenic hypotension;hypotension nos	MATCHED	PDE5A	essential hypertension_PDE5A	19494	essential hypertension	4,15,29,13,14	4	2	phe_401;phe_401_1;phe_402;phe_415_21;phe_642;phe_458;phe_458_1;phe_458_2;phe_458_9
PDE5A	CHEMBL779	TADALAFIL	CHEMBL779	TADALAFIL	4	Phosphodiesterase 5A	CHEMBL1827	SINGLE PROTEIN	O76074	Small molecule	2003	INHIBITOR	Phosphodiesterase 5A inhibitor	NEGATIVE MODULATOR	D003865	Depressive Disorder, Major	MONDO_0002009	major depressive disorder	1	139178	ENSG00000138735	EFO_0000677 | EFO_0000618	mental or behavioural disorder | nervous system disease	1	TADALAFIL_MONDO_0002009	major depressive disorder;depression;mood disorders;suicidal ideation or attempt	MATCHED	PDE5A	major depressive disorder_PDE5A	19509	major depressive disorder	1	4	2	phe_296_22;phe_296_2;phe_296;phe_297
PDE5A	CHEMBL779	TADALAFIL	CHEMBL779	TADALAFIL	4	Phosphodiesterase 5A	CHEMBL1827	SINGLE PROTEIN	O76074	Small molecule	2003	INHIBITOR	Phosphodiesterase 5A inhibitor	NEGATIVE MODULATOR	D003924	Diabetes Mellitus, Type 2	MONDO_0005148	type 2 diabetes mellitus	2	139179	ENSG00000138735	EFO_0000589	metabolic disease	1	TADALAFIL_MONDO_0005148	abnormal glucose;impaired fasting glucose;other abnormal glucose;diabetes or abnormal glucose tolerance complicating pregnancy;glucose measurement;fasting blood glucose measurement;glucose - finger stick;type 1 diabetes;type 1 diabetes with ketoacidosis;type 1 diabetes with renal manifestations;type 1 diabetes with ophthalmic manifestations;type 1 diabetes with neurological manifestations;diabete…	MATCHED	PDE5A	type 2 diabetes mellitus_PDE5A	19504	type 2 diabetes mellitus	18	4	3	phe_250_4;phe_250_41;phe_250_42;phe_649_1;Glucose_Max;Glucose_Max_INT;Glucose_Mean;Glucose_Mean_INT;Glucose_Min;Glucose_Min_INT;Glucose_Fasting_Max;Glucose_Fasting_Max_INT;Glucose_Fasting_Mean;Glucose_Fasting_Mean_INT;Glucose_Fasting_Min;Glucose_Fasting_Min_INT;Glucose_FS_Max;Glucose_FS_Max_INT;Glucose_FS_Mean;Glucose_FS_Mean_INT;Glucose_FS_Min;Glucose_FS_Min_INT;phe_250_1;phe_250_11;phe_250_12;p…
PDE5A	CHEMBL779	TADALAFIL	CHEMBL779	TADALAFIL	4	Phosphodiesterase 5A	CHEMBL1827	SINGLE PROTEIN	O76074	Small molecule	2003	INHIBITOR	Phosphodiesterase 5A inhibitor	NEGATIVE MODULATOR	D020388	Muscular Dystrophy, Duchenne	MONDO_0010679	Duchenne muscular dystrophy	3	139180	ENSG00000138735	HP_0000924 | HP_0003011 | EFO_0003966 | EFO_0000618 | EFO_0000319 | HP_0001197	abnormality of the skeletal system | abnormality of the musculature | eye disease | nervous system disease | cardiovascular disease | abnormality of prenatal development or birth	1	TADALAFIL_MONDO_0010679		MATCHED	PDE5A	duchenne muscular dystrophy_PDE5A	19510	duchenne muscular dystrophy	26	4	3
PDE5A	CHEMBL779	TADALAFIL	CHEMBL779	TADALAFIL	4	Phosphodiesterase 5A	CHEMBL1827	SINGLE PROTEIN	O76074	Small molecule	2003	INHIBITOR	Phosphodiesterase 5A inhibitor	NEGATIVE MODULATOR	D009136	Muscular Dystrophies	MONDO_0020121	muscular dystrophy	0.5	139181	ENSG00000138735	HP_0000924 | HP_0003011 | EFO_0000618	abnormality of the skeletal system | abnormality of the musculature | nervous system disease	1	TADALAFIL_MONDO_0020121		MATCHED	PDE5A	muscular dystrophy_PDE5A	19511	muscular dystrophy	26	4	0.5
PDE5A	CHEMBL779	TADALAFIL	CHEMBL779	TADALAFIL	4	Phosphodiesterase 5A	CHEMBL1827	SINGLE PROTEIN	O76074	Small molecule	2003	INHIBITOR	Phosphodiesterase 5A inhibitor	NEGATIVE MODULATOR	D061686	Premature Ejaculation	EFO_0803321	premature ejaculation	3	145394	ENSG00000138735	EFO_0000512	reproductive system disease	1	TADALAFIL_EFO_0803321		NO_MATCH	PDE5A	premature ejaculation_PDE5A	32108	premature ejaculation	1,22	4	3
PDE5A	CHEMBL1520	VARDENAFIL	CHEMBL1339	VARDENAFIL HYDROCHLORIDE	4	Phosphodiesterase 5A	CHEMBL1827	SINGLE PROTEIN	O76074	Small molecule	2003	INHIBITOR	Phosphodiesterase 5A inhibitor	NEGATIVE MODULATOR	D007172	Erectile Dysfunction	EFO_0004234	erectile dysfunction	4	73061	ENSG00000138735	EFO_0000512	reproductive system disease	1	VARDENAFIL HYDROCHLORIDE_EFO_0004234	erectile dysfunction [ed];f52 sexual dysfunction | not caused by organic disorder or disease;erectile dysfunction	MATCHED	PDE5A	erectile dysfunction_PDE5A	19489	erectile dysfunction	22	4	4	phe_605;phe_302_1
PDE5A	CHEMBL1520	VARDENAFIL	CHEMBL1339	VARDENAFIL HYDROCHLORIDE	4	Phosphodiesterase 5A	CHEMBL1827	SINGLE PROTEIN	O76074	Small molecule	2003	INHIBITOR	Phosphodiesterase 5A inhibitor	NEGATIVE MODULATOR	D007172	Erectile Dysfunction	HP_0000802	Impotence	4	146568	ENSG00000138735	HP_0000078	abnormality of the genital system	1	VARDENAFIL HYDROCHLORIDE_HP_0000802	erectile dysfunction [ed];f52 sexual dysfunction | not caused by organic disorder or disease;erectile dysfunction	MATCHED	PDE5A	impotence_PDE5A	19489	impotence	27	4	4	phe_605;phe_302_1
PDE5A	CHEMBL192	SILDENAFIL	CHEMBL1737	SILDENAFIL CITRATE	4	Phosphodiesterase 5A	CHEMBL1827	SINGLE PROTEIN	O76074	Small molecule	1998	INHIBITOR	Phosphodiesterase 5A inhibitor	NEGATIVE MODULATOR	D008268	Macular Degeneration	EFO_0001365	age-related macular degeneration	2	23863	ENSG00000138735	EFO_0003966 | EFO_0000618 | HP_0001197	eye disease | nervous system disease | abnormality of prenatal development or birth	1	SILDENAFIL CITRATE_EFO_0001365	cystoid macular degeneration of retina;macular degeneration (senile) of retina nos;take medication for macular degeneration?;macular puckering of retina;Macular degeneration | dry;Degeneration of macula and posterior pole of retina;Macular degeneration | wet;Other retinal disorders	MATCHED	PDE5A	age-related macular degeneration_PDE5A	19512	age-related macular degeneration	7	4	2	phe_362_23;phe_362_29;HVMDMed;phe_362_26
PDE5A	CHEMBL192	SILDENAFIL	CHEMBL1737	SILDENAFIL CITRATE	4	Phosphodiesterase 5A	CHEMBL1827	SINGLE PROTEIN	O76074	Small molecule	1998	INHIBITOR	Phosphodiesterase 5A inhibitor	NEGATIVE MODULATOR	D007172	Erectile Dysfunction	EFO_0004234	erectile dysfunction	4	23865	ENSG00000138735	EFO_0000512	reproductive system disease	1	SILDENAFIL CITRATE_EFO_0004234	erectile dysfunction [ed];f52 sexual dysfunction | not caused by organic disorder or disease;erectile dysfunction	MATCHED	PDE5A	erectile dysfunction_PDE5A	19489	erectile dysfunction	22	4	4	phe_605;phe_302_1
PDE5A	CHEMBL192	SILDENAFIL	CHEMBL1737	SILDENAFIL CITRATE	4	Phosphodiesterase 5A	CHEMBL1827	SINGLE PROTEIN	O76074	Small molecule	1998	INHIBITOR	Phosphodiesterase 5A inhibitor	NEGATIVE MODULATOR	D020521	Stroke	EFO_0000712	stroke	1	23867	ENSG00000138735	EFO_0000319 | EFO_0000618 | HP_0000707	cardiovascular disease | nervous system disease | abnormality of the nervous system	1	SILDENAFIL CITRATE_EFO_0000712	stroke;takes medication for stroke?;occlusion of cerebral arteries | with cerebral infarction;cerebral artery occlusion | with cerebral infarction;occlusion and stenosis of precerebral arteries;cerebral atherosclerosis;occlusion of cerebral arteries;cerebral ischemia;transient cerebral ischemia;cerebral aneurysm;coronary atherosclerosis;atherosclerosis;atherosclerosis of renal artery;atherosclero…	MATCHED	PDE5A	stroke_PDE5A	19499	stroke	9,25	4	4	CircStrk;CircStrkMed;phe_433_11;phe_433_21;phe_433_1;phe_433_12;phe_433_2;phe_433_3;phe_433_31;phe_433_5;phe_411_4;phe_440;phe_440_1;phe_440_2;phe_440_21;phe_440_9;phe_430_2;phe_411_2;phe_415_11;phe_290_12;phe_331;phe_331_9;phe_343;phe_348_2
PDE5A	CHEMBL192	SILDENAFIL	CHEMBL1737	SILDENAFIL CITRATE	4	Phosphodiesterase 5A	CHEMBL1827	SINGLE PROTEIN	O76074	Small molecule	1998	INHIBITOR	Phosphodiesterase 5A inhibitor	NEGATIVE MODULATOR	D006976	Hypertension, Pulmonary	EFO_0001361	pulmonary arterial hypertension	4	24889	ENSG00000138735	EFO_0000684 | EFO_0000319	respiratory system disease | cardiovascular disease	1	SILDENAFIL CITRATE_EFO_0001361	primary pulmonary hypertension	MATCHED	PDE5A	pulmonary arterial hypertension_PDE5A	19490	pulmonary arterial hypertension	4,15,29,12	4	4	phe_415_21
PDE5A	CHEMBL192	SILDENAFIL	CHEMBL1737	SILDENAFIL CITRATE	4	Phosphodiesterase 5A	CHEMBL1827	SINGLE PROTEIN	O76074	Small molecule	1998	INHIBITOR	Phosphodiesterase 5A inhibitor	NEGATIVE MODULATOR	D005317	Fetal Growth Retardation	EFO_0000495	fetal growth restriction	3	26282	ENSG00000138735	EFO_0000512 | HP_0001197	reproductive system disease | abnormality of prenatal development or birth	1	SILDENAFIL CITRATE_EFO_0000495	short gestation; low birth weight; and fetal growth retardation;fetal distress and abnormal forces of labor;known or suspected fetal abnormality affecting management of mother	MATCHED	PDE5A	fetal growth restriction_PDE5A	19513	fetal growth restriction	23	4	3	phe_661;phe_655
PDE5A	CHEMBL192	SILDENAFIL	CHEMBL1737	SILDENAFIL CITRATE	4	Phosphodiesterase 5A	CHEMBL1827	SINGLE PROTEIN	O76074	Small molecule	1998	INHIBITOR	Phosphodiesterase 5A inhibitor	NEGATIVE MODULATOR	D005909	Glioblastoma	EFO_0000519	glioblastoma multiforme	2	58308	ENSG00000138735	EFO_0000616 | EFO_0000618 | HP_0000707 | EFO_0000677	neoplasm | nervous system disease | abnormality of the nervous system | mental or behavioural disorder	1	SILDENAFIL CITRATE_EFO_0000519	manlignant and unknown neoplasms of brain and nervous system;cancer of brain and nervous system;cancer of brain;secondary malignancy of brain/spine;benign neoplasm of brain and other parts of nervous system;benign neoplasm of brain | cranial nerves | meninges;specific nonpsychotic mental disorders due to brain damage;brain neoplasm	MATCHED	PDE5A	glioblastoma multiforme_PDE5A	19481	glioblastoma multiforme	9,25	4	2	phe_191;phe_191_1;phe_191_11;phe_198_5;phe_225;phe_225_1;phe_291_4
PDE5A	CHEMBL192	SILDENAFIL	CHEMBL1737	SILDENAFIL CITRATE	4	Phosphodiesterase 5A	CHEMBL1827	SINGLE PROTEIN	O76074	Small molecule	1998	INHIBITOR	Phosphodiesterase 5A inhibitor	NEGATIVE MODULATOR	D006973	Hypertension	EFO_0000537	hypertension	2	58309	ENSG00000138735	EFO_0000319	cardiovascular disease	1	SILDENAFIL CITRATE_EFO_0000537	hypertension;essential hypertension;elevated blood pressure reading without diagnosis of hypertension;primary pulmonary hypertension;hypertension complicating pregnancy | childbirth | and the puerperium;hypotension;orthostatic hypotension;iatrogenic hypotension;hypotension nos	MATCHED	PDE5A	hypertension_PDE5A	19494	hypertension	4,15,29,13,14	4	2	phe_401;phe_401_1;phe_402;phe_415_21;phe_642;phe_458;phe_458_1;phe_458_2;phe_458_9
PDE5A	CHEMBL192	SILDENAFIL	CHEMBL1737	SILDENAFIL CITRATE	4	Phosphodiesterase 5A	CHEMBL1827	SINGLE PROTEIN	O76074	Small molecule	1998	INHIBITOR	Phosphodiesterase 5A inhibitor	NEGATIVE MODULATOR	D007246	Infertility	EFO_0000545	infertility	2	58310	ENSG00000138735	EFO_0000512	reproductive system disease	1	SILDENAFIL CITRATE_EFO_0000545	male infertility and abnormal spermatozoa;infertility | male;infertility | female | associated with anovulation;infertility | female;infertility	MATCHED	PDE5A	infertility_PDE5A	19514	infertility	27	4	2	phe_609;phe_626_8
PDE5A	CHEMBL192	SILDENAFIL	CHEMBL1737	SILDENAFIL CITRATE	4	Phosphodiesterase 5A	CHEMBL1827	SINGLE PROTEIN	O76074	Small molecule	1998	INHIBITOR	Phosphodiesterase 5A inhibitor	NEGATIVE MODULATOR	D011225	Pre-Eclampsia	EFO_0000668	preeclampsia	2	58312	ENSG00000138735	HP_0000079 | HP_0001197 | EFO_0000319	abnormality of the urinary system | abnormality of prenatal development or birth | cardiovascular disease	1	SILDENAFIL CITRATE_EFO_0000668	preeclampsia and eclampsia	MATCHED	PDE5A	preeclampsia_PDE5A	19515	preeclampsia	4,15,29,23	4	2	phe_642_1
PDE5A	CHEMBL192	SILDENAFIL	CHEMBL1737	SILDENAFIL CITRATE	4	Phosphodiesterase 5A	CHEMBL1827	SINGLE PROTEIN	O76074	Small molecule	1998	INHIBITOR	Phosphodiesterase 5A inhibitor	NEGATIVE MODULATOR	D006526	Hepatitis C	EFO_0003047	hepatitis C virus infection	1	58316	ENSG00000138735	EFO_0005741 | EFO_0000589	infectious disease | metabolic disease	1	SILDENAFIL CITRATE_EFO_0003047		MATCHED	PDE5A	hepatitis c virus infection_PDE5A	19516	hepatitis c virus infection	2,6	4	1
PDE5A	CHEMBL192	SILDENAFIL	CHEMBL1737	SILDENAFIL CITRATE	4	Phosphodiesterase 5A	CHEMBL1827	SINGLE PROTEIN	O76074	Small molecule	1998	INHIBITOR	Phosphodiesterase 5A inhibitor	NEGATIVE MODULATOR	D006333	Heart Failure	EFO_0003144	heart failure	3	58317	ENSG00000138735	EFO_0000319	cardiovascular disease	1	SILDENAFIL CITRATE_EFO_0003144	congestive heart failure; nonhypertensive;congestive heart failure (chf) nos;takes medication for congestive heart failure?;acute rheumatic heart disease;heart valve disorders;heart valve replaced;abnormal heart sounds;hypertensive heart and/or renal disease;hypertensive heart disease;aneurysm and dissection of heart;other chronic ischemic heart disease | unspecified;other acute and subacute form…	MATCHED	PDE5A	heart failure_PDE5A	19560	heart failure	4,15,29	4	3	phe_428_1;CircCHFMed;phe_395;phe_395_6;phe_396;phe_401_2;phe_401_21;phe_411_41;phe_411_8;phe_411_9;phe_414;phe_415_1;phe_415_2;phe_428_2;phe_428_3;phe_428_4;phe_747_11;phe_747_12;max_Pulse;max_Pulse_INT;mean_Pulse;mean_Pulse_INT;min_Pulse;min_Pulse_INT;phe_425;phe_425_11;phe_425_12;phe_425_8;max_Systolic;max_Systolic_INT;mean_Systolic;mean_Systolic_INT;min_Systolic;min_Systolic_INT
PDE5A	CHEMBL192	SILDENAFIL	CHEMBL1737	SILDENAFIL CITRATE	4	Phosphodiesterase 5A	CHEMBL1827	SINGLE PROTEIN	O76074	Small molecule	1998	INHIBITOR	Phosphodiesterase 5A inhibitor	NEGATIVE MODULATOR	D060831	Hand-Foot Syndrome	EFO_1001893	Hand-foot syndrome	1	58318	ENSG00000138735	EFO_0010285	integumentary system disease	1	SILDENAFIL CITRATE_EFO_1001893		MATCHED	PDE5A	hand-foot syndrome_PDE5A	19517	hand-foot syndrome	2	4	1
PDE5A	CHEMBL192	SILDENAFIL	CHEMBL1737	SILDENAFIL CITRATE	4	Phosphodiesterase 5A	CHEMBL1827	SINGLE PROTEIN	O76074	Small molecule	1998	INHIBITOR	Phosphodiesterase 5A inhibitor	NEGATIVE MODULATOR	D008258	Waldenstrom Macroglobulinemia	EFO_0009441	Waldenstrom macroglobulinemia	2	108495	ENSG00000138735	HP_0001871 | EFO_0000616 | EFO_0000589 | EFO_0000540 | HP_0001197	abnormality of blood and blood-forming tissues | neoplasm | metabolic disease | immune system disease | abnormality of prenatal development or birth	1	SILDENAFIL CITRATE_EFO_0009441	multiple myeloma;myeloproliferative disease;myelofibrosis;Diseases of white blood cells	MATCHED	PDE5A	waldenstrom macroglobulinemia_PDE5A	19500	waldenstrom macroglobulinemia	11,28,3	4	2	phe_204_4;phe_200
PDE5A	CHEMBL192	SILDENAFIL	CHEMBL1737	SILDENAFIL CITRATE	4	Phosphodiesterase 5A	CHEMBL1827	SINGLE PROTEIN	O76074	Small molecule	1998	INHIBITOR	Phosphodiesterase 5A inhibitor	NEGATIVE MODULATOR	D011654	Pulmonary Edema	EFO_1001134	pulmonary edema	2	108496	ENSG00000138735	EFO_0000684	respiratory system disease	1	SILDENAFIL CITRATE_EFO_1001134	congestive heart failure; nonhypertensive;congestive heart failure (chf) nos;takes medication for congestive heart failure?;acute rheumatic heart disease;heart valve disorders;heart valve replaced;abnormal heart sounds;hypertensive heart and/or renal disease;hypertensive heart disease;aneurysm and dissection of heart;other chronic ischemic heart disease | unspecified;other acute and subacute form…	MATCHED	PDE5A	pulmonary edema_PDE5A	19498	pulmonary edema	12	4	3	phe_428_1;CircCHFMed;phe_395;phe_395_6;phe_396;phe_401_2;phe_401_21;phe_411_41;phe_411_8;phe_411_9;phe_414;phe_415_1;phe_415_2;phe_428_2;phe_428_3;phe_428_4;phe_747_11;phe_747_12;max_Pulse;max_Pulse_INT;mean_Pulse;mean_Pulse_INT;min_Pulse;min_Pulse_INT;max_Systolic;max_Systolic_INT;mean_Systolic;mean_Systolic_INT;min_Systolic;min_Systolic_INT;phe_425;phe_425_11;phe_425_12;phe_425_8;phe_415_21;max…
PDE5A	CHEMBL192	SILDENAFIL	CHEMBL1737	SILDENAFIL CITRATE	4	Phosphodiesterase 5A	CHEMBL1827	SINGLE PROTEIN	O76074	Small molecule	1998	INHIBITOR	Phosphodiesterase 5A inhibitor	NEGATIVE MODULATOR	D038223	Post-Concussion Syndrome	EFO_1001827	post-concussion syndrome	2	108497	ENSG00000138735	EFO_0000677 | EFO_0000618	mental or behavioural disorder | nervous system disease	1	SILDENAFIL CITRATE_EFO_1001827		MATCHED	PDE5A	post-concussion syndrome_PDE5A	19518	post-concussion syndrome	9,25,21	4	2
PDE5A	CHEMBL192	SILDENAFIL	CHEMBL1737	SILDENAFIL CITRATE	4	Phosphodiesterase 5A	CHEMBL1827	SINGLE PROTEIN	O76074	Small molecule	1998	INHIBITOR	Phosphodiesterase 5A inhibitor	NEGATIVE MODULATOR	D004412	Dysmenorrhea	HP_0100607	Dysmenorrhea	1	108498	ENSG00000138735	HP_0000078	abnormality of the genital system	1	SILDENAFIL CITRATE_HP_0100607	dysmenorrhea	MATCHED	PDE5A	dysmenorrhea_PDE5A	19519	dysmenorrhea	22,27	4	1	phe_626_2
PDE5A	CHEMBL192	SILDENAFIL	CHEMBL1737	SILDENAFIL CITRATE	4	Phosphodiesterase 5A	CHEMBL1827	SINGLE PROTEIN	O76074	Small molecule	1998	INHIBITOR	Phosphodiesterase 5A inhibitor	NEGATIVE MODULATOR	D045743	Scleroderma, Diffuse	EFO_0000404	diffuse scleroderma	3	117936	ENSG00000138735	HP_0000924 | HP_0003011 | HP_0000079 | EFO_0003966 | EFO_0000319 | EFO_0000684 | EFO_0000540 | HP_0001197 | EFO_1001986 | EFO_0010285	abnormality of the skeletal system | abnormality of the musculature | abnormality of the urinary system | eye disease | cardiovascular disease | respiratory system disease | immune system disease | abnormality of prenatal development or birth | connective tissue disease | integumentary system disease	1	SILDENAFIL CITRATE_EFO_0000404	diffuse diseases of connective tissue;other specified diffuse diseases of connective tissue	MATCHED	PDE5A	diffuse scleroderma_PDE5A	19491	diffuse scleroderma	10,30,12,13,14,16,17	4	3	phe_709
PDE5A	CHEMBL192	SILDENAFIL	CHEMBL1737	SILDENAFIL CITRATE	4	Phosphodiesterase 5A	CHEMBL1827	SINGLE PROTEIN	O76074	Small molecule	1998	INHIBITOR	Phosphodiesterase 5A inhibitor	NEGATIVE MODULATOR	D004646	Emphysema	EFO_0000464	emphysema	2	117937	ENSG00000138735	EFO_0000684	respiratory system disease	1	SILDENAFIL CITRATE_EFO_0000464	emphysema;pulmonary collapse; interstitial and compensatory emphysema;interstitial emphysema and related conditions of newborn;chronic lung diseases including copd, emphysema and bronchitis;takes medication for chronic lung diseases including copd, emphysema and bronchitis?	MATCHED	PDE5A	emphysema_PDE5A	19520	emphysema	12	4	2	phe_496_1;DoLung;DoLungMed
PDE5A	CHEMBL192	SILDENAFIL	CHEMBL1737	SILDENAFIL CITRATE	4	Phosphodiesterase 5A	CHEMBL1827	SINGLE PROTEIN	O76074	Small molecule	1998	INHIBITOR	Phosphodiesterase 5A inhibitor	NEGATIVE MODULATOR	D020925	Hypoxia-Ischemia, Brain	EFO_1000824	asphyxia neonatorum	1	117938	ENSG00000138735	EFO_0000684 | HP_0001197	respiratory system disease | abnormality of prenatal development or birth	1	SILDENAFIL CITRATE_EFO_1000824	asphyxia and hypoxemia	MATCHED	PDE5A	asphyxia neonatorum_PDE5A	19521	asphyxia neonatorum	12	4	1	phe_1013
PDE5A	CHEMBL192	SILDENAFIL	CHEMBL1737	SILDENAFIL CITRATE	4	Phosphodiesterase 5A	CHEMBL1827	SINGLE PROTEIN	O76074	Small molecule	1998	INHIBITOR	Phosphodiesterase 5A inhibitor	NEGATIVE MODULATOR	D045745	Scleroderma, Limited	EFO_1001017	limited scleroderma	3	117939	ENSG00000138735	EFO_1001986 | EFO_0000540 | HP_0002715 | EFO_0010285	connective tissue disease | immune system disease | abnormality of the immune system | integumentary system disease	1	SILDENAFIL CITRATE_EFO_1001017	diffuse diseases of connective tissue;other specified diffuse diseases of connective tissue	MATCHED	PDE5A	limited scleroderma_PDE5A	19491	limited scleroderma	10,5,16,17,30	4	3	phe_709
PDE5A	CHEMBL192	SILDENAFIL	CHEMBL1737	SILDENAFIL CITRATE	4	Phosphodiesterase 5A	CHEMBL1827	SINGLE PROTEIN	O76074	Small molecule	1998	INHIBITOR	Phosphodiesterase 5A inhibitor	NEGATIVE MODULATOR	D011928	Raynaud Disease	EFO_1001145	Raynaud disease	3	117940	ENSG00000138735	HP_0001197 | EFO_0000319	abnormality of prenatal development or birth | cardiovascular disease	1	SILDENAFIL CITRATE_EFO_1001145	raynaud's syndrome	MATCHED	PDE5A	raynaud disease_PDE5A	19497	raynaud disease	16,17	4	3	phe_443_1
PDE5A	CHEMBL192	SILDENAFIL	CHEMBL1737	SILDENAFIL CITRATE	4	Phosphodiesterase 5A	CHEMBL1827	SINGLE PROTEIN	O76074	Small molecule	1998	INHIBITOR	Phosphodiesterase 5A inhibitor	NEGATIVE MODULATOR	D006976	Hypertension, Pulmonary	MONDO_0005149	pulmonary hypertension	4	117941	ENSG00000138735	EFO_0000319	cardiovascular disease	1	SILDENAFIL CITRATE_MONDO_0005149	primary pulmonary hypertension	MATCHED	PDE5A	pulmonary hypertension_PDE5A	19490	pulmonary hypertension	12	4	4	phe_415_21
PDE5A	CHEMBL192	SILDENAFIL	CHEMBL1737	SILDENAFIL CITRATE	4	Phosphodiesterase 5A	CHEMBL1827	SINGLE PROTEIN	O76074	Small molecule	1998	INHIBITOR	Phosphodiesterase 5A inhibitor	NEGATIVE MODULATOR	D064129	Prostatic Neoplasms, Castration-Resistant	MONDO_0008315	prostate cancer	3	117942	ENSG00000138735	EFO_0000616 | HP_0000078 | HP_0000079	neoplasm | abnormality of the genital system | abnormality of the urinary system	1	SILDENAFIL CITRATE_MONDO_0008315	cancer of prostate;hyperplasia of prostate;inflammatory diseases of prostate;other disorders of prostate;dysplasia of prostate;elevated prostate specific antigen [psa];prostate specififc antigen measurement;takes medication for prostate cancer?	MATCHED	PDE5A	prostate cancer_PDE5A	19522	prostate cancer	3	4	3	phe_185;phe_600;phe_601;phe_602;PSA_Max;PSA_Max_INT;PSA_Mean;PSA_Mean_INT;PSA_Min;PSA_Min_INT
PDE5A	CHEMBL192	SILDENAFIL	CHEMBL1737	SILDENAFIL CITRATE	4	Phosphodiesterase 5A	CHEMBL1827	SINGLE PROTEIN	O76074	Small molecule	1998	INHIBITOR	Phosphodiesterase 5A inhibitor	NEGATIVE MODULATOR	D001924	Brain Concussion	EFO_0011023	concussion	2	127316	ENSG00000138735	EFO_0000546 | EFO_0000618	injury | nervous system disease	1	SILDENAFIL CITRATE_EFO_0011023		MATCHED	PDE5A	concussion_PDE5A	19523	concussion	9,25,21	4	2
PDE5A	CHEMBL192	SILDENAFIL	CHEMBL1737	SILDENAFIL CITRATE	4	Phosphodiesterase 5A	CHEMBL1827	SINGLE PROTEIN	O76074	Small molecule	1998	INHIBITOR	Phosphodiesterase 5A inhibitor	NEGATIVE MODULATOR	D045169	Severe Acute Respiratory Syndrome	MONDO_0100096	COVID-19	3	127317	ENSG00000138735	EFO_0005741	infectious disease	1	SILDENAFIL CITRATE_MONDO_0100096		MATCHED	PDE5A	covid-19_PDE5A	19524	covid-19	2	4	3
PDE5A	CHEMBL192	SILDENAFIL	CHEMBL1737	SILDENAFIL CITRATE	4	Phosphodiesterase 5A	CHEMBL1827	SINGLE PROTEIN	O76074	Small molecule	1998	INHIBITOR	Phosphodiesterase 5A inhibitor	NEGATIVE MODULATOR	D000081029	Pulmonary Arterial Hypertension	EFO_0001361	pulmonary arterial hypertension	4	134058	ENSG00000138735	EFO_0000684 | EFO_0000319	respiratory system disease | cardiovascular disease	1	SILDENAFIL CITRATE_EFO_0001361	primary pulmonary hypertension	MATCHED	PDE5A	pulmonary arterial hypertension_PDE5A	19490	pulmonary arterial hypertension	4,15,29,12	4	4	phe_415_21
PDE5A	CHEMBL192	SILDENAFIL	CHEMBL1737	SILDENAFIL CITRATE	4	Phosphodiesterase 5A	CHEMBL1827	SINGLE PROTEIN	O76074	Small molecule	1998	INHIBITOR	Phosphodiesterase 5A inhibitor	NEGATIVE MODULATOR	D001932	Brain Neoplasms	EFO_0003833	brain neoplasm	2	134059	ENSG00000138735	EFO_0000616 | EFO_0000618	neoplasm | nervous system disease	1	SILDENAFIL CITRATE_EFO_0003833	manlignant and unknown neoplasms of brain and nervous system;cancer of brain and nervous system;cancer of brain;secondary malignancy of brain/spine;benign neoplasm of brain and other parts of nervous system;benign neoplasm of brain | cranial nerves | meninges;specific nonpsychotic mental disorders due to brain damage;brain neoplasm	MATCHED	PDE5A	brain neoplasm_PDE5A	19481	brain neoplasm	9,25,3	4	2	phe_191;phe_191_1;phe_191_11;phe_198_5;phe_225;phe_225_1;phe_291_4
PDE5A	CHEMBL192	SILDENAFIL	CHEMBL1737	SILDENAFIL CITRATE	4	Phosphodiesterase 5A	CHEMBL1827	SINGLE PROTEIN	O76074	Small molecule	1998	INHIBITOR	Phosphodiesterase 5A inhibitor	NEGATIVE MODULATOR	D010547	Persistent Fetal Circulation Syndrome	EFO_1001103	persistent fetal circulation syndrome	1	134060	ENSG00000138735	HP_0001197 | EFO_0000684 | EFO_0000319	abnormality of prenatal development or birth | respiratory system disease | cardiovascular disease	1	SILDENAFIL CITRATE_EFO_1001103		MATCHED	PDE5A	persistent fetal circulation syndrome_PDE5A	19525	persistent fetal circulation syndrome	23,4,15,29	4	1
PDE5A	CHEMBL192	SILDENAFIL	CHEMBL1737	SILDENAFIL CITRATE	4	Phosphodiesterase 5A	CHEMBL1827	SINGLE PROTEIN	O76074	Small molecule	1998	INHIBITOR	Phosphodiesterase 5A inhibitor	NEGATIVE MODULATOR	D003240	Connective Tissue Diseases	EFO_1001986	connective tissue disease	4	134061	ENSG00000138735	EFO_1001986	connective tissue disease	1	SILDENAFIL CITRATE_EFO_1001986	l94 other localised connective tissue disorders;diffuse diseases of connective tissue;unspecified diffuse connective tissue disease	MATCHED	PDE5A	connective tissue disease_PDE5A	19526	connective tissue disease	5,16,17,30	4	4	phe_701_3;phe_709;phe_709_7
PDE5A	CHEMBL192	SILDENAFIL	CHEMBL1737	SILDENAFIL CITRATE	4	Phosphodiesterase 5A	CHEMBL1827	SINGLE PROTEIN	O76074	Small molecule	1998	INHIBITOR	Phosphodiesterase 5A inhibitor	NEGATIVE MODULATOR	D001930	Brain Injuries	MONDO_0043510	brain injury	2	134062	ENSG00000138735	EFO_0000546 | EFO_0000618	injury | nervous system disease	1	SILDENAFIL CITRATE_MONDO_0043510		MATCHED	PDE5A	brain injury_PDE5A	19527	brain injury	9,25	4	2
PDE5A	CHEMBL192	SILDENAFIL	CHEMBL1737	SILDENAFIL CITRATE	4	Phosphodiesterase 5A	CHEMBL1827	SINGLE PROTEIN	O76074	Small molecule	1998	INHIBITOR	Phosphodiesterase 5A inhibitor	NEGATIVE MODULATOR	D029424	Pulmonary Disease, Chronic Obstructive	EFO_0000341	chronic obstructive pulmonary disease	2	137703	ENSG00000138735	EFO_0000684	respiratory system disease	1	SILDENAFIL CITRATE_EFO_0000341	chronic airway obstruction;asthma;chronic obstructive asthma;chronic obstructive asthma with exacerbation;asthma with exacerbation;takes medication for asthma?;acute bronchospasm;acute bronchitis and bronchiolitis;chronic bronchitis;obstructive chronic bronchitis;bronchitis;chronic lung diseases including copd, emphysema and bronchitis;takes medication for chronic lung diseases including copd, em…	MATCHED	PDE5A	chronic obstructive pulmonary disease_PDE5A	19477	chronic obstructive pulmonary disease	12	4	3	phe_496;phe_495;phe_495_1;phe_495_11;phe_495_2;DoAsthMed;phe_498;phe_483;phe_496_2;phe_496_21;phe_497;DoLung;DoLungMed;phe_415_2;phe_415_21;phe_502;phe_514_1
PDE5A	CHEMBL192	SILDENAFIL	CHEMBL1737	SILDENAFIL CITRATE	4	Phosphodiesterase 5A	CHEMBL1827	SINGLE PROTEIN	O76074	Small molecule	1998	INHIBITOR	Phosphodiesterase 5A inhibitor	NEGATIVE MODULATOR	D009396	Wilms Tumor	MONDO_0006058	Wilms tumor	1	137704	ENSG00000138735	EFO_0000616	neoplasm	1	SILDENAFIL CITRATE_MONDO_0006058		MATCHED	PDE5A	wilms tumor_PDE5A	19528	wilms tumor	3,13,14	4	1
PDE5A	CHEMBL192	SILDENAFIL	CHEMBL1737	SILDENAFIL CITRATE	4	Phosphodiesterase 5A	CHEMBL1827	SINGLE PROTEIN	O76074	Small molecule	1998	INHIBITOR	Phosphodiesterase 5A inhibitor	NEGATIVE MODULATOR	D065627	Familial Primary Pulmonary Hypertension	MONDO_0008347	idiopathic and/or familial pulmonary arterial hypertension	4	137705	ENSG00000138735	EFO_0000684 | EFO_0000319	respiratory system disease | cardiovascular disease	1	SILDENAFIL CITRATE_MONDO_0008347	primary pulmonary hypertension	MATCHED	PDE5A	idiopathic and/or familial pulmonary arterial hypertension_PDE5A	19490	idiopathic and/or familial pulmonary arterial hypertension	4,15,29,12	4	4	phe_415_21
PDE5A	CHEMBL591501	PF-03049423	CHEMBL591501	PF-03049423	2	Phosphodiesterase 5A	CHEMBL1827	SINGLE PROTEIN	O76074	Small molecule	NA	INHIBITOR	Phosphodiesterase 5A inhibitor	NEGATIVE MODULATOR	D000083242	Ischemic Stroke	HP_0002140	Ischemic stroke	2	136672	ENSG00000138735	HP_0000707	abnormality of the nervous system	1	PF-03049423_HP_0002140	stroke;takes medication for stroke?;occlusion of cerebral arteries | with cerebral infarction;cerebral artery occlusion | with cerebral infarction;occlusion and stenosis of precerebral arteries;cerebral atherosclerosis;occlusion of cerebral arteries;cerebral ischemia;transient cerebral ischemia;cerebral aneurysm;coronary atherosclerosis;atherosclerosis;atherosclerosis of renal artery;atherosclero…	MATCHED	PDE5A	ischemic stroke_PDE5A	19499	ischemic stroke	4,15,29,9,25	4	4	CircStrk;CircStrkMed;phe_433_11;phe_433_21;phe_433_1;phe_433_12;phe_433_2;phe_433_3;phe_433_31;phe_433_5;phe_411_4;phe_440;phe_440_1;phe_440_2;phe_440_21;phe_440_9;phe_430_2;phe_411_2;phe_415_11;phe_290_12;phe_331;phe_331_9;phe_343;phe_348_2
PDE5A	CHEMBL1928262	GISADENAFIL	CHEMBL1928262	GISADENAFIL	2	Phosphodiesterase 5A	CHEMBL1827	SINGLE PROTEIN	O76074	Small molecule	NA	INHIBITOR	Phosphodiesterase 5A inhibitor	NEGATIVE MODULATOR	D011470	Prostatic Hyperplasia	EFO_0000284	benign prostatic hyperplasia	2	55964	ENSG00000138735	EFO_0000512 | EFO_0000616	reproductive system disease | neoplasm	1	GISADENAFIL_EFO_0000284	NEEDS_CURATION	MATCHED	PDE5A	benign prostatic hyperplasia_PDE5A	19488	benign prostatic hyperplasia	22	4	4
PDE5A	CHEMBL1928262	GISADENAFIL	CHEMBL1928262	GISADENAFIL	2	Phosphodiesterase 5A	CHEMBL1827	SINGLE PROTEIN	O76074	Small molecule	NA	INHIBITOR	Phosphodiesterase 5A inhibitor	NEGATIVE MODULATOR	D029424	Pulmonary Disease, Chronic Obstructive	EFO_0000341	chronic obstructive pulmonary disease	1	55965	ENSG00000138735	EFO_0000684	respiratory system disease	1	GISADENAFIL_EFO_0000341	chronic airway obstruction;asthma;chronic obstructive asthma;chronic obstructive asthma with exacerbation;asthma with exacerbation;takes medication for asthma?;acute bronchospasm;acute bronchitis and bronchiolitis;chronic bronchitis;obstructive chronic bronchitis;bronchitis;chronic lung diseases including copd, emphysema and bronchitis;takes medication for chronic lung diseases including copd, em…	MATCHED	PDE5A	chronic obstructive pulmonary disease_PDE5A	19477	chronic obstructive pulmonary disease	12	4	3	phe_496;phe_495;phe_495_1;phe_495_11;phe_495_2;DoAsthMed;phe_498;phe_483;phe_496_2;phe_496_21;phe_497;DoLung;DoLungMed;phe_415_2;phe_415_21;phe_502;phe_514_1
PDE5A	CHEMBL1928262	GISADENAFIL	CHEMBL1928262	GISADENAFIL	2	Phosphodiesterase 5A	CHEMBL1827	SINGLE PROTEIN	O76074	Small molecule	NA	INHIBITOR	Phosphodiesterase 5A inhibitor	NEGATIVE MODULATOR	D053201	Urinary Bladder, Overactive	EFO_1000781	overactive bladder	2	55967	ENSG00000138735	HP_0000079	abnormality of the urinary system	1	GISADENAFIL_EFO_1000781		MATCHED	PDE5A	overactive bladder_PDE5A	19529	overactive bladder	9,25,13,14	4	2
PDE5A	CHEMBL1928262	GISADENAFIL	CHEMBL1928262	GISADENAFIL	2	Phosphodiesterase 5A	CHEMBL1827	SINGLE PROTEIN	O76074	Small molecule	NA	INHIBITOR	Phosphodiesterase 5A inhibitor	NEGATIVE MODULATOR	D007172	Erectile Dysfunction	HP_0000802	Impotence	2	116451	ENSG00000138735	HP_0000078	abnormality of the genital system	1	GISADENAFIL_HP_0000802	erectile dysfunction [ed];f52 sexual dysfunction | not caused by organic disorder or disease;erectile dysfunction	MATCHED	PDE5A	impotence_PDE5A	19489	impotence	27	4	4	phe_605;phe_302_1
PDE5A	CHEMBL1963681	AVANAFIL	CHEMBL1963681	AVANAFIL	4	Phosphodiesterase 5A	CHEMBL1827	SINGLE PROTEIN	O76074	Small molecule	2011	INHIBITOR	Phosphodiesterase 5A inhibitor	NEGATIVE MODULATOR	D007172	Erectile Dysfunction	EFO_0004234	erectile dysfunction	4	24171	ENSG00000138735	EFO_0000512	reproductive system disease	1	AVANAFIL_EFO_0004234	erectile dysfunction [ed];f52 sexual dysfunction | not caused by organic disorder or disease;erectile dysfunction	MATCHED	PDE5A	erectile dysfunction_PDE5A	19489	erectile dysfunction	22	4	4	phe_605;phe_302_1
PDE5A	CHEMBL1963681	AVANAFIL	CHEMBL1963681	AVANAFIL	4	Phosphodiesterase 5A	CHEMBL1827	SINGLE PROTEIN	O76074	Small molecule	2011	INHIBITOR	Phosphodiesterase 5A inhibitor	NEGATIVE MODULATOR	D007172	Erectile Dysfunction	HP_0000802	Impotence	4	145912	ENSG00000138735	HP_0000078	abnormality of the genital system	1	AVANAFIL_HP_0000802	erectile dysfunction [ed];f52 sexual dysfunction | not caused by organic disorder or disease;erectile dysfunction	MATCHED	PDE5A	impotence_PDE5A	19489	impotence	27	4	4	phe_605;phe_302_1
PDE5A	CHEMBL2103849	UDENAFIL	CHEMBL2103849	UDENAFIL	3	Phosphodiesterase 5A	CHEMBL1827	SINGLE PROTEIN	O76074	Small molecule	NA	INHIBITOR	Phosphodiesterase 5A inhibitor	NEGATIVE MODULATOR	D007172	Erectile Dysfunction	EFO_0004234	erectile dysfunction	3	50404	ENSG00000138735	EFO_0000512	reproductive system disease	1	UDENAFIL_EFO_0004234	erectile dysfunction [ed];f52 sexual dysfunction | not caused by organic disorder or disease;erectile dysfunction	MATCHED	PDE5A	erectile dysfunction_PDE5A	19489	erectile dysfunction	22	4	4	phe_605;phe_302_1
PDE5A	CHEMBL2103849	UDENAFIL	CHEMBL2103849	UDENAFIL	3	Phosphodiesterase 5A	CHEMBL1827	SINGLE PROTEIN	O76074	Small molecule	NA	INHIBITOR	Phosphodiesterase 5A inhibitor	NEGATIVE MODULATOR	D006976	Hypertension, Pulmonary	EFO_0001361	pulmonary arterial hypertension	3	50734	ENSG00000138735	EFO_0000684 | EFO_0000319	respiratory system disease | cardiovascular disease	1	UDENAFIL_EFO_0001361	primary pulmonary hypertension	MATCHED	PDE5A	pulmonary arterial hypertension_PDE5A	19490	pulmonary arterial hypertension	4,15,29,12	4	4	phe_415_21
PDE5A	CHEMBL2103849	UDENAFIL	CHEMBL2103849	UDENAFIL	3	Phosphodiesterase 5A	CHEMBL1827	SINGLE PROTEIN	O76074	Small molecule	NA	INHIBITOR	Phosphodiesterase 5A inhibitor	NEGATIVE MODULATOR	D054144	Heart Failure, Diastolic	EFO_1000899	diastolic heart failure	3	54338	ENSG00000138735	EFO_0000319	cardiovascular disease	1	UDENAFIL_EFO_1000899	congestive heart failure; nonhypertensive;congestive heart failure (chf) nos;takes medication for congestive heart failure?;acute rheumatic heart disease;heart valve disorders;heart valve replaced;abnormal heart sounds;hypertensive heart and/or renal disease;hypertensive heart disease;aneurysm and dissection of heart;other chronic ischemic heart disease | unspecified;other acute and subacute form…	MATCHED	PDE5A	diastolic heart failure_PDE5A	19498	diastolic heart failure	4,15,29	4	3	phe_428_1;CircCHFMed;phe_395;phe_395_6;phe_396;phe_401_2;phe_401_21;phe_411_41;phe_411_8;phe_411_9;phe_414;phe_415_1;phe_415_2;phe_428_2;phe_428_3;phe_428_4;phe_747_11;phe_747_12;max_Pulse;max_Pulse_INT;mean_Pulse;mean_Pulse_INT;min_Pulse;min_Pulse_INT;max_Systolic;max_Systolic_INT;mean_Systolic;mean_Systolic_INT;min_Systolic;min_Systolic_INT;phe_425;phe_425_11;phe_425_12;phe_425_8;phe_415_21;max…
PDE5A	CHEMBL2103849	UDENAFIL	CHEMBL2103849	UDENAFIL	3	Phosphodiesterase 5A	CHEMBL1827	SINGLE PROTEIN	O76074	Small molecule	NA	INHIBITOR	Phosphodiesterase 5A inhibitor	NEGATIVE MODULATOR	D006331	Heart Diseases	EFO_0003777	heart disease	3	55195	ENSG00000138735	EFO_0000319	cardiovascular disease	1	UDENAFIL_EFO_0003777	congestive heart failure; nonhypertensive;congestive heart failure (chf) nos;takes medication for congestive heart failure?;acute rheumatic heart disease;heart valve disorders;heart valve replaced;abnormal heart sounds;hypertensive heart and/or renal disease;hypertensive heart disease;aneurysm and dissection of heart;other chronic ischemic heart disease | unspecified;other acute and subacute form…	MATCHED	PDE5A	heart disease_PDE5A	19560	heart disease	4,15,29	4	3	phe_428_1;CircCHFMed;phe_395;phe_395_6;phe_396;phe_401_2;phe_401_21;phe_411_41;phe_411_8;phe_411_9;phe_414;phe_415_1;phe_415_2;phe_428_2;phe_428_3;phe_428_4;phe_747_11;phe_747_12;max_Pulse;max_Pulse_INT;mean_Pulse;mean_Pulse_INT;min_Pulse;min_Pulse_INT;phe_425;phe_425_11;phe_425_12;phe_425_8;max_Systolic;max_Systolic_INT;mean_Systolic;mean_Systolic_INT;min_Systolic;min_Systolic_INT
PDE5A	CHEMBL2103849	UDENAFIL	CHEMBL2103849	UDENAFIL	3	Phosphodiesterase 5A	CHEMBL1827	SINGLE PROTEIN	O76074	Small molecule	NA	INHIBITOR	Phosphodiesterase 5A inhibitor	NEGATIVE MODULATOR	D008107	Liver Diseases	EFO_0001421	liver disease	1	55289	ENSG00000138735	EFO_0000405 | EFO_0004582	digestive system disease | liver enzyme measurement	1	UDENAFIL_EFO_0001421	cancer of liver and intrahepatic bile duct;malignant neoplasm of liver | primary;secondary malignant neoplasm of liver;alcoholic liver damage;chronic liver disease and cirrhosis;other chronic nonalcoholic liver disease;cirrhosis of liver without mention of alcohol;liver abscess and sequelae of chronic liver disease;other disorders of liver;liver replaced by transplant;acute and subacute necrosis …	MATCHED	PDE5A	liver disease_PDE5A	19556	liver disease	3,6,31	4	3	phe_155;phe_155_1;phe_198_4;phe_317_11;phe_571;phe_571_5;phe_571_51;phe_571_8;phe_573;phe_573_2;phe_573_7;phe_573_6;phe_571_6;DoLiverMed;phe_159_3
PDE5A	CHEMBL2103849	UDENAFIL	CHEMBL2103849	UDENAFIL	3	Phosphodiesterase 5A	CHEMBL1827	SINGLE PROTEIN	O76074	Small molecule	NA	INHIBITOR	Phosphodiesterase 5A inhibitor	NEGATIVE MODULATOR	D015140	Dementia, Vascular	EFO_0004718	vascular dementia	2	56165	ENSG00000138735	EFO_0000677 | EFO_0000618 | EFO_0000319	mental or behavioural disorder | nervous system disease | cardiovascular disease	1	UDENAFIL_EFO_0004718	alzheimer's disease;takes medication for dementia (includes alzheimer's, vascular, etc.)?	MATCHED	PDE5A	vascular dementia_PDE5A	19503	vascular dementia	9,25,4,15,29	4	3	phe_290_11;NSDemMed
PDE5A	CHEMBL2103849	UDENAFIL	CHEMBL2103849	UDENAFIL	3	Phosphodiesterase 5A	CHEMBL1827	SINGLE PROTEIN	O76074	Small molecule	NA	INHIBITOR	Phosphodiesterase 5A inhibitor	NEGATIVE MODULATOR	D011928	Raynaud Disease	EFO_1001145	Raynaud disease	2	56166	ENSG00000138735	HP_0001197 | EFO_0000319	abnormality of prenatal development or birth | cardiovascular disease	1	UDENAFIL_EFO_1001145	raynaud's syndrome	MATCHED	PDE5A	raynaud disease_PDE5A	19497	raynaud disease	16,17	4	3	phe_443_1
PDE5A	CHEMBL2103849	UDENAFIL	CHEMBL2103849	UDENAFIL	3	Phosphodiesterase 5A	CHEMBL1827	SINGLE PROTEIN	O76074	Small molecule	NA	INHIBITOR	Phosphodiesterase 5A inhibitor	NEGATIVE MODULATOR	D054143	Heart Failure, Systolic	EFO_1001207	systolic heart failure	3	56167	ENSG00000138735	EFO_0000319	cardiovascular disease	1	UDENAFIL_EFO_1001207	congestive heart failure; nonhypertensive;congestive heart failure (chf) nos;takes medication for congestive heart failure?;acute rheumatic heart disease;heart valve disorders;heart valve replaced;abnormal heart sounds;hypertensive heart and/or renal disease;hypertensive heart disease;aneurysm and dissection of heart;other chronic ischemic heart disease | unspecified;other acute and subacute form…	MATCHED	PDE5A	systolic heart failure_PDE5A	19498	systolic heart failure	4,15,29	4	3	phe_428_1;CircCHFMed;phe_395;phe_395_6;phe_396;phe_401_2;phe_401_21;phe_411_41;phe_411_8;phe_411_9;phe_414;phe_415_1;phe_415_2;phe_428_2;phe_428_3;phe_428_4;phe_747_11;phe_747_12;max_Pulse;max_Pulse_INT;mean_Pulse;mean_Pulse_INT;min_Pulse;min_Pulse_INT;max_Systolic;max_Systolic_INT;mean_Systolic;mean_Systolic_INT;min_Systolic;min_Systolic_INT;phe_425;phe_425_11;phe_425_12;phe_425_8;phe_415_21;max…
PDE5A	CHEMBL2103849	UDENAFIL	CHEMBL2103849	UDENAFIL	3	Phosphodiesterase 5A	CHEMBL1827	SINGLE PROTEIN	O76074	Small molecule	NA	INHIBITOR	Phosphodiesterase 5A inhibitor	NEGATIVE MODULATOR	D000544	Alzheimer Disease	MONDO_0004975	Alzheimer disease	3	136991	ENSG00000138735	EFO_0000677 | EFO_0000618 | HP_0000707	mental or behavioural disorder | nervous system disease | abnormality of the nervous system	1	UDENAFIL_MONDO_0004975	alzheimer's disease;takes medication for dementia (includes alzheimer's, vascular, etc.)?	MATCHED	PDE5A	alzheimer disease_PDE5A	19503	alzheimer disease	9,25	4	3	phe_290_11;NSDemMed
PDE5A	CHEMBL4210847	PF-00489791	CHEMBL4210847	PF-00489791	2	Phosphodiesterase 5A	CHEMBL1827	SINGLE PROTEIN	O76074	Small molecule	NA	INHIBITOR	Phosphodiesterase 5A inhibitor	NEGATIVE MODULATOR	D003928	Diabetic Nephropathies	EFO_0000401	diabetic nephropathy	2	114536	ENSG00000138735	EFO_0000589 | HP_0000079	metabolic disease | abnormality of the urinary system	1	PF-00489791_EFO_0000401	anemia in chronic kidney disease;hypertensive chronic kidney disease;chronic kidney disease | stage iii;chronic kidney disease | stage iv;chronic kidney disease | stage i or ii;other disorders of the kidney and ureters;vascular disorders of kidney/hypertrophy;abnormal results of function study of kidney;takes medication for kidney disease without dialysis?;takes medication for kidney disease with…	MATCHED	PDE5A	diabetic nephropathy_PDE5A	19530	diabetic nephropathy	13,14,18	4	3	phe_285_21;phe_401_22;phe_585_33;phe_585_34;phe_585_4;phe_586;phe_586_3;phe_589;KDNoDialMed;KDDialMed;KDAcuteMed;KDNoDial;KDDial;KDAcute;phe_751_22;phe_580_3;phe_580_31;phe_580_32;phe_189;phe_189_1;phe_223;phe_269;phe_586_1;phe_586_11;phe_586_2;phe_587;phe_594_1;phe_751_21;phe_440_1;phe_585_1;phe_585_2;phe_585_3;phe_585_31;phe_588
PDE5A	CHEMBL4210847	PF-00489791	CHEMBL4210847	PF-00489791	2	Phosphodiesterase 5A	CHEMBL1827	SINGLE PROTEIN	O76074	Small molecule	NA	INHIBITOR	Phosphodiesterase 5A inhibitor	NEGATIVE MODULATOR	D006973	Hypertension	EFO_0000537	hypertension	2	114537	ENSG00000138735	EFO_0000319	cardiovascular disease	1	PF-00489791_EFO_0000537	hypertension;essential hypertension;elevated blood pressure reading without diagnosis of hypertension;primary pulmonary hypertension;hypertension complicating pregnancy | childbirth | and the puerperium;hypotension;orthostatic hypotension;iatrogenic hypotension;hypotension nos	MATCHED	PDE5A	hypertension_PDE5A	19494	hypertension	4,15,29,13,14	4	2	phe_401;phe_401_1;phe_402;phe_415_21;phe_642;phe_458;phe_458_1;phe_458_2;phe_458_9
PDE5A	CHEMBL4210847	PF-00489791	CHEMBL4210847	PF-00489791	2	Phosphodiesterase 5A	CHEMBL1827	SINGLE PROTEIN	O76074	Small molecule	NA	INHIBITOR	Phosphodiesterase 5A inhibitor	NEGATIVE MODULATOR	D006976	Hypertension, Pulmonary	EFO_0001361	pulmonary arterial hypertension	2	114538	ENSG00000138735	EFO_0000684 | EFO_0000319	respiratory system disease | cardiovascular disease	1	PF-00489791_EFO_0001361	primary pulmonary hypertension	MATCHED	PDE5A	pulmonary arterial hypertension_PDE5A	19490	pulmonary arterial hypertension	4,15,29,12	4	4	phe_415_21
PDE5A	CHEMBL4210847	PF-00489791	CHEMBL4210847	PF-00489791	2	Phosphodiesterase 5A	CHEMBL1827	SINGLE PROTEIN	O76074	Small molecule	NA	INHIBITOR	Phosphodiesterase 5A inhibitor	NEGATIVE MODULATOR	D011928	Raynaud Disease	EFO_1001145	Raynaud disease	2	114539	ENSG00000138735	HP_0001197 | EFO_0000319	abnormality of prenatal development or birth | cardiovascular disease	1	PF-00489791_EFO_1001145	raynaud's syndrome	MATCHED	PDE5A	raynaud disease_PDE5A	19497	raynaud disease	16,17	4	3	phe_443_1
CACNA1H	CHEMBL3590674	ABT-639	CHEMBL3590674	ABT-639	2	Voltage-gated T-type calcium channel alpha-1H subunit	CHEMBL1859	SINGLE PROTEIN	O95180	Small molecule	NA	BLOCKER	Voltage-gated T-type calcium channel alpha-1H subunit blocker	NEGATIVE MODULATOR	D009437	Neuralgia	EFO_0005762	neuropathic pain	2	114372	ENSG00000196557	EFO_0003765	general symptoms and signs	1	ABT-639_EFO_0005762		MATCHED	CACNA1H	neuropathic pain_CACNA1H	15590	neuropathic pain	9,25	4	4
DHFR	CHEMBL7492	PIRITREXIM	CHEMBL7492	PIRITREXIM	2	Dihydrofolate reductase	CHEMBL202	SINGLE PROTEIN	P00374	Small molecule	NA	INHIBITOR	Dihydrofolate reductase inhibitor	NEGATIVE MODULATOR	D001749	Urinary Bladder Neoplasms	MONDO_0001187	urinary bladder cancer	2	123668	ENSG00000228716	EFO_0000616 | HP_0000079 | HP_0000078	neoplasm | abnormality of the urinary system | abnormality of the genital system	1	PIRITREXIM_MONDO_0001187	cancer of urinary organs (incl. kidney and bladder);malignant neoplasm of other urinary organs;benign neoplasm of kidney and other urinary organs;cancer of bladder;malignant neoplasm of bladder;cancer of kidney and renal pelvis;malignant neoplasm of renal pelvis;benign neoplasm of adrenal gland	MATCHED	DHFR	urinary bladder cancer_DHFR	34787	urinary bladder cancer	3,13,14	4	3	phe_189;phe_189_4;phe_223;phe_189_2;phe_189_21;phe_189_1;phe_189_12;phe_227_1
DHFR	CHEMBL7492	PIRITREXIM	CHEMBL7492	PIRITREXIM	2	Dihydrofolate reductase	CHEMBL202	SINGLE PROTEIN	P00374	Small molecule	NA	INHIBITOR	Dihydrofolate reductase inhibitor	NEGATIVE MODULATOR	D014523	Urethral Neoplasms	MONDO_0004192	urethra cancer	2	123669	ENSG00000228716	EFO_0000616 | HP_0000079	neoplasm | abnormality of the urinary system	1	PIRITREXIM_MONDO_0004192	cancer of urinary organs (incl. kidney and bladder);malignant neoplasm of other urinary organs;benign neoplasm of kidney and other urinary organs;cancer of bladder;malignant neoplasm of bladder;cancer of kidney and renal pelvis;malignant neoplasm of renal pelvis;benign neoplasm of adrenal gland	MATCHED	DHFR	urethra cancer_DHFR	34787	urethra cancer	3,14,13	4	3	phe_189;phe_189_4;phe_223;phe_189_2;phe_189_21;phe_189_1;phe_189_12;phe_227_1
DHFR	CHEMBL34259	METHOTREXATE	CHEMBL34259	METHOTREXATE	4	Dihydrofolate reductase	CHEMBL202	SINGLE PROTEIN	P00374	Small molecule	1953	INHIBITOR	Dihydrofolate reductase inhibitor	NEGATIVE MODULATOR	D003424	Crohn Disease	EFO_0000384	Crohn's disease	3	23482	ENSG00000228716	EFO_0000405 | EFO_0000540 | HP_0002715 | EFO_0004872 | EFO_1001986	digestive system disease | immune system disease | abnormality of the immune system | inflammatory biomarker measurement | connective tissue disease	1	METHOTREXATE_EFO_0000384	takes medication for crohn's disease?;Inflammatory bowel disease and other gastroenteritis and colitis;Intestinal malabsorption (non-celiac);ulcerative colitis;ulcerative colitis (chronic);takes medication for ulcerative colitis?;stomatitis and mucositis (ulcerative);inflammatory bowel disease and other gastroenteritis and colitis;toxic gastroenteritis and colitis	MATCHED	DHFR	crohn's disease_DHFR	22763	crohn's disease	6,30,16,17	4	3	GICrohnMed;phe_555_2;phe_555_21;GIUCMed;phe_528_11;phe_555;phe_569_1
DHFR	CHEMBL34259	METHOTREXATE	CHEMBL34259	METHOTREXATE	4	Dihydrofolate reductase	CHEMBL202	SINGLE PROTEIN	P00374	Small molecule	1953	INHIBITOR	Dihydrofolate reductase inhibitor	NEGATIVE MODULATOR	D001172	Arthritis, Rheumatoid	EFO_0000685	rheumatoid arthritis	4	23489	ENSG00000228716	EFO_1001986 | HP_0000924 | EFO_0004872 | EFO_0000540 | HP_0002715	connective tissue disease | abnormality of the skeletal system | inflammatory biomarker measurement | immune system disease | abnormality of the immune system	1	METHOTREXATE_EFO_0000685	rheumatoid arthritis and other inflammatory polyarthropathies;rheumatoid arthritis;rheumatoid factor measurement;takes medication for rheumatoid arthritis?;osteoarthritis; localized;takes medication for osteoarthritis?;takes medication for other arthritis?;unspecified polyarthropathy or polyarthritis;unspecified monoarthritis;Ankylosis of joint;gouty arthropathy;psoriatic arthropathy;arthropathy …	MATCHED	DHFR	rheumatoid arthritis_DHFR	22764	rheumatoid arthritis	5,16,17,24,30	4	4	phe_714;phe_714_1;RF_Max;RF_Max_INT;RF_Mean;RF_Mean_INT;RF_Min;RF_Min_INT;SkMsRAMed;SkMsOAMed;SkMsOthArthMed;phe_716_1;phe_716_2;phe_274_11;phe_696_42;phe_711;phe_713;phe_713_5;phe_716_9;phe_836
DHFR	CHEMBL34259	METHOTREXATE	CHEMBL34259	METHOTREXATE	4	Dihydrofolate reductase	CHEMBL202	SINGLE PROTEIN	P00374	Small molecule	1953	INHIBITOR	Dihydrofolate reductase inhibitor	NEGATIVE MODULATOR	D003093	Colitis, Ulcerative	EFO_0000729	ulcerative colitis	2	23492	ENSG00000228716	EFO_1001986 | EFO_0000405 | EFO_0004872 | EFO_0000540 | HP_0002715	connective tissue disease | digestive system disease | inflammatory biomarker measurement | immune system disease | abnormality of the immune system	1	METHOTREXATE_EFO_0000729	takes medication for crohn's disease?;Inflammatory bowel disease and other gastroenteritis and colitis;Intestinal malabsorption (non-celiac);ulcerative colitis;ulcerative colitis (chronic);takes medication for ulcerative colitis?;stomatitis and mucositis (ulcerative);inflammatory bowel disease and other gastroenteritis and colitis;toxic gastroenteritis and colitis	MATCHED	DHFR	ulcerative colitis_DHFR	22763	ulcerative colitis	6,16,17	4	3	GICrohnMed;phe_555_2;phe_555_21;GIUCMed;phe_528_11;phe_555;phe_569_1
DHFR	CHEMBL34259	METHOTREXATE	CHEMBL34259	METHOTREXATE	4	Dihydrofolate reductase	CHEMBL202	SINGLE PROTEIN	P00374	Small molecule	1953	INHIBITOR	Dihydrofolate reductase inhibitor	NEGATIVE MODULATOR	D011565	Psoriasis	EFO_0000676	psoriasis	4	24624	ENSG00000228716	EFO_0010285 | EFO_0000540 | HP_0002715 | EFO_0004872 | EFO_1001986	integumentary system disease | immune system disease | abnormality of the immune system | inflammatory biomarker measurement | connective tissue disease	1	METHOTREXATE_EFO_0000676	psoriasis and related disorders;parapsoriasis;psoriasis;psoriasis vulgaris;takes medication for skin condition (ex. eczema, psoriasis)?;psoriatic arthropathy;rheumatoid arthritis and other inflammatory polyarthropathies;rheumatoid arthritis;osteoarthritis; localized;takes medication for osteoarthritis?;takes medication for rheumatoid arthritis?;takes medication for other arthritis?;unspecified po…	MATCHED	DHFR	psoriasis_DHFR	22765	psoriasis	10,16,17	4	4	phe_696;phe_696_4;phe_696_41;DoSkinMed;phe_696_42;phe_714;phe_714_1;SkMsOAMed;SkMsRAMed;SkMsOthArthMed;phe_716_1
DHFR	CHEMBL34259	METHOTREXATE	CHEMBL34259	METHOTREXATE	4	Dihydrofolate reductase	CHEMBL202	SINGLE PROTEIN	P00374	Small molecule	1953	INHIBITOR	Dihydrofolate reductase inhibitor	NEGATIVE MODULATOR	D002294	Carcinoma, Squamous Cell	EFO_0000181	head and neck squamous cell carcinoma	3	25451	ENSG00000228716	EFO_0000616	neoplasm	1	METHOTREXATE_EFO_0000181	squamous cell carcinoma;cancer of oropharynx	MATCHED	DHFR	head and neck squamous cell carcinoma_DHFR	34791	head and neck squamous cell carcinoma	3	4	3	phe_172_22;phe_149_1
DHFR	CHEMBL34259	METHOTREXATE	CHEMBL34259	METHOTREXATE	4	Dihydrofolate reductase	CHEMBL202	SINGLE PROTEIN	P00374	Small molecule	1953	INHIBITOR	Dihydrofolate reductase inhibitor	NEGATIVE MODULATOR	D015535	Arthritis, Psoriatic	EFO_0003778	psoriatic arthritis	4	25455	ENSG00000228716	HP_0000924 | HP_0003011 | EFO_0000540 | EFO_1001986	abnormality of the skeletal system | abnormality of the musculature | immune system disease | connective tissue disease	1	METHOTREXATE_EFO_0003778	psoriasis and related disorders;parapsoriasis;psoriasis;psoriasis vulgaris;takes medication for skin condition (ex. eczema, psoriasis)?;psoriatic arthropathy;rheumatoid arthritis and other inflammatory polyarthropathies;rheumatoid arthritis;osteoarthritis; localized;takes medication for osteoarthritis?;takes medication for rheumatoid arthritis?;takes medication for other arthritis?;unspecified po…	MATCHED	DHFR	psoriatic arthritis_DHFR	22765	psoriatic arthritis	5,24,10,16,17,30	4	4	phe_696;phe_696_4;phe_696_41;DoSkinMed;phe_696_42;phe_714;phe_714_1;SkMsOAMed;SkMsRAMed;SkMsOthArthMed;phe_716_1
DHFR	CHEMBL34259	METHOTREXATE	CHEMBL34259	METHOTREXATE	4	Dihydrofolate reductase	CHEMBL202	SINGLE PROTEIN	P00374	Small molecule	1953	INHIBITOR	Dihydrofolate reductase inhibitor	NEGATIVE MODULATOR	D002318	Cardiovascular Diseases	EFO_0000319	cardiovascular disease	3	26120	ENSG00000228716	EFO_0000319	cardiovascular disease	1	METHOTREXATE_EFO_0000319	myocardial infarction;Ischemic Heart Disease;unstable angina (intermediate coronary syndrome);coronary atherosclerosis;takes medication for coronary artery/ coronary heart disease?;nonspecific elevation of levels of transaminase or lactic acid dehydrogenase [ldh];Other disorders of arteries and arterioles;atrial fibrillation and flutter;atrial fibrillation;atrial flutter;sinoatrial node dysfuncti…	MATCHED	DHFR	cardiovascular disease_DHFR	22767	cardiovascular disease	4,15,29	4	3	phe_411_2;phe_411_1;phe_411_4;CircCADMed;phe_573_6;phe_427_2;phe_427_21;phe_427_22;phe_427_8;phe_427_4;phe_427_41;phe_433_21;phe_440_1;phe_442_2;phe_433_12;phe_440;phe_440_2;phe_440_21;phe_440_9
DHFR	CHEMBL34259	METHOTREXATE	CHEMBL34259	METHOTREXATE	4	Dihydrofolate reductase	CHEMBL202	SINGLE PROTEIN	P00374	Small molecule	1953	INHIBITOR	Dihydrofolate reductase inhibitor	NEGATIVE MODULATOR	D054198	Precursor Cell Lymphoblastic Leukemia-Lymphoma	EFO_0000220	acute lymphoblastic leukemia	4	26704	ENSG00000228716	HP_0000924 | HP_0003011 | HP_0001871 | EFO_0000616 | EFO_0000540 | HP_0001197	abnormality of the skeletal system | abnormality of the musculature | abnormality of blood and blood-forming tissues | neoplasm | immune system disease | abnormality of prenatal development or birth	1	METHOTREXATE_EFO_0000220	leukemia;lymphoid leukemia;lymphoid leukemia | acute;lymphoid leukemia | chronic;myeloid leukemia;myeloid leukemia | acute;myeloid leukemia | chronic;monocytic leukemia;chronic lymphocytic thyroiditis;NA;diseases of white blood cells;cancer of other lymphoid | histiocytic tissue;non-hodgkins lymphoma;nodular lymphoma;large cell lymphoma;cellulitis and abscess of trunk;hodgkins lymphoma;takes medi…	MATCHED	DHFR	acute lymphoblastic leukemia_DHFR	22768	acute lymphoblastic leukemia	3,11,28	4	4	phe_204;phe_204_1;phe_204_12;phe_204_2;phe_204_21;phe_204_22;phe_245_21;phe_288;phe_202;phe_202_2;phe_202_21;phe_202_24;phe_681_7;Lymph_Abs_Max;Lymph_Abs_Max_INT;Lymph_Abs_Mean;Lymph_Abs_Mean_INT;Lymph_Abs_Min;Lymph_Abs_Min_INT;Lymph_Fra_Max;Lymph_Fra_Max_INT;Lymph_Fra_Mean;Lymph_Fra_Mean_INT;Lymph_Fra_Min;Lymph_Fra_Min_INT;phe_371_21;phe_476;phe_500_1;phe_930;phe_201;phe_785;phe_338;phe_338_1;ph…
DHFR	CHEMBL34259	METHOTREXATE	CHEMBL34259	METHOTREXATE	4	Dihydrofolate reductase	CHEMBL202	SINGLE PROTEIN	P00374	Small molecule	1953	INHIBITOR	Dihydrofolate reductase inhibitor	NEGATIVE MODULATOR	D008288	Malaria	EFO_0001068	malaria	1	26708	ENSG00000228716	EFO_0005741	infectious disease	1	METHOTREXATE_EFO_0001068		MATCHED	DHFR	malaria_DHFR	22769	malaria	2	4	1
DHFR	CHEMBL34259	METHOTREXATE	CHEMBL34259	METHOTREXATE	4	Dihydrofolate reductase	CHEMBL202	SINGLE PROTEIN	P00374	Small molecule	1953	INHIBITOR	Dihydrofolate reductase inhibitor	NEGATIVE MODULATOR	D009157	Myasthenia Gravis	EFO_0004991	Myasthenia gravis	2	26709	ENSG00000228716	EFO_0000540 | EFO_0000618	immune system disease | nervous system disease	1	METHOTREXATE_EFO_0004991	myasthenia gravis	MATCHED	DHFR	myasthenia gravis_DHFR	22770	myasthenia gravis	26,16,17	4	2	phe_358_1
DHFR	CHEMBL34259	METHOTREXATE	CHEMBL34259	METHOTREXATE	4	Dihydrofolate reductase	CHEMBL202	SINGLE PROTEIN	P00374	Small molecule	1953	INHIBITOR	Dihydrofolate reductase inhibitor	NEGATIVE MODULATOR	D009203	Myocardial Infarction	EFO_0000612	myocardial infarction	2	27300	ENSG00000228716	EFO_0000319	cardiovascular disease	1	METHOTREXATE_EFO_0000612	myocardial infarction;Ischemic Heart Disease;unstable angina (intermediate coronary syndrome);coronary atherosclerosis;takes medication for coronary artery/ coronary heart disease?;nonspecific elevation of levels of transaminase or lactic acid dehydrogenase [ldh];Other disorders of arteries and arterioles;atrial fibrillation and flutter;atrial fibrillation;atrial flutter;sinoatrial node dysfuncti…	MATCHED	DHFR	myocardial infarction_DHFR	22767	myocardial infarction	4,15,29	4	3	phe_411_2;phe_411_1;phe_411_4;CircCADMed;phe_573_6;phe_427_2;phe_427_21;phe_427_22;phe_427_8;phe_427_4;phe_427_41;phe_433_21;phe_440_1;phe_442_2;phe_433_12;phe_440;phe_440_2;phe_440_21;phe_440_9
DHFR	CHEMBL34259	METHOTREXATE	CHEMBL34259	METHOTREXATE	4	Dihydrofolate reductase	CHEMBL202	SINGLE PROTEIN	P00374	Small molecule	1953	INHIBITOR	Dihydrofolate reductase inhibitor	NEGATIVE MODULATOR	D001171	Arthritis, Juvenile	EFO_0002609	juvenile idiopathic arthritis	4	27804	ENSG00000228716	HP_0000924 | HP_0003011 | EFO_0000540 | EFO_1001986	abnormality of the skeletal system | abnormality of the musculature | immune system disease | connective tissue disease	1	METHOTREXATE_EFO_0002609	rheumatoid arthritis and other inflammatory polyarthropathies;rheumatoid arthritis;rheumatoid factor measurement;takes medication for rheumatoid arthritis?;osteoarthritis; localized;takes medication for osteoarthritis?;takes medication for other arthritis?;unspecified polyarthropathy or polyarthritis;unspecified monoarthritis;Ankylosis of joint;gouty arthropathy;psoriatic arthropathy;arthropathy …	MATCHED	DHFR	juvenile idiopathic arthritis_DHFR	22764	juvenile idiopathic arthritis	24	4	4	phe_714;phe_714_1;RF_Max;RF_Max_INT;RF_Mean;RF_Mean_INT;RF_Min;RF_Min_INT;SkMsRAMed;SkMsOAMed;SkMsOthArthMed;phe_716_1;phe_716_2;phe_274_11;phe_696_42;phe_711;phe_713;phe_713_5;phe_716_9;phe_836
DHFR	CHEMBL34259	METHOTREXATE	CHEMBL34259	METHOTREXATE	4	Dihydrofolate reductase	CHEMBL202	SINGLE PROTEIN	P00374	Small molecule	1953	INHIBITOR	Dihydrofolate reductase inhibitor	NEGATIVE MODULATOR	D006828	Hydatidiform Mole	EFO_1000298	Hydatidiform Mole	3	27806	ENSG00000228716	HP_0001197 | HP_0000078 | EFO_0000512 | EFO_0000616	abnormality of prenatal development or birth | abnormality of the genital system | reproductive system disease | neoplasm	1	METHOTREXATE_EFO_1000298	missed abortion/hydatidiform mole	MATCHED	DHFR	hydatidiform mole_DHFR	22771	hydatidiform mole	23	4	3	phe_634_1
DHFR	CHEMBL34259	METHOTREXATE	CHEMBL34259	METHOTREXATE	4	Dihydrofolate reductase	CHEMBL202	SINGLE PROTEIN	P00374	Small molecule	1953	INHIBITOR	Dihydrofolate reductase inhibitor	NEGATIVE MODULATOR	D006258	Head and Neck Neoplasms	EFO_0004284	upper aerodigestive tract neoplasm	3	27807	ENSG00000228716	EFO_0000616	neoplasm	1	METHOTREXATE_EFO_0004284		MATCHED	DHFR	upper aerodigestive tract neoplasm_DHFR	34789	upper aerodigestive tract neoplasm	3	4	3
DHFR	CHEMBL34259	METHOTREXATE	CHEMBL34259	METHOTREXATE	4	Dihydrofolate reductase	CHEMBL202	SINGLE PROTEIN	P00374	Small molecule	1953	INHIBITOR	Dihydrofolate reductase inhibitor	NEGATIVE MODULATOR	D014581	Urticaria	EFO_0005531	urticaria	2	27808	ENSG00000228716	EFO_0010285 | EFO_0000540 | HP_0002715	integumentary system disease | immune system disease | abnormality of the immune system	1	METHOTREXATE_EFO_0005531	NEEDS_CURATION;allergic rhinitis;allergic conjunctivitis;allergic contact dermatitis;asthma;allergic disease;extrinsic allergic alveolitis;allergic reaction to food;contact and allergic dermatitis of eyelid;urticaria;contact dermatitis and other eczema due to plants [except food];allergy/adverse effect of penicillin;personal history of allergy to medicinal agents;NA;pruritus and related condition…	MATCHED	DHFR	urticaria_DHFR	22773	urticaria	16,17,10	4	3	phe_476;phe_371_21;phe_495;phe_500_1;phe_930;phe_947;phe_931;phe_960_2;phe_977;phe_698;phe_939;DoSkinMed;phe_690_1;phe_938;phe_938_2
DHFR	CHEMBL34259	METHOTREXATE	CHEMBL34259	METHOTREXATE	4	Dihydrofolate reductase	CHEMBL202	SINGLE PROTEIN	P00374	Small molecule	1953	INHIBITOR	Dihydrofolate reductase inhibitor	NEGATIVE MODULATOR	D003876	Dermatitis, Atopic	EFO_0000274	atopic eczema	3	28259	ENSG00000228716	EFO_0000540 | HP_0001197 | EFO_0010285	immune system disease | abnormality of prenatal development or birth | integumentary system disease	1	METHOTREXATE_EFO_0000274	NEEDS_CURATION;allergic rhinitis;allergic conjunctivitis;allergic contact dermatitis;asthma;allergic disease;extrinsic allergic alveolitis;allergic reaction to food;contact and allergic dermatitis of eyelid;urticaria;contact dermatitis and other eczema due to plants [except food];allergy/adverse effect of penicillin;personal history of allergy to medicinal agents;NA;pruritus and related condition…	MATCHED	DHFR	atopic eczema_DHFR	22773	atopic eczema	10,16,17,7	4	3	phe_476;phe_371_21;phe_495;phe_500_1;phe_930;phe_947;phe_931;phe_960_2;phe_977;phe_698;phe_939;DoSkinMed;phe_690_1;phe_938;phe_938_2
DHFR	CHEMBL34259	METHOTREXATE	CHEMBL34259	METHOTREXATE	4	Dihydrofolate reductase	CHEMBL202	SINGLE PROTEIN	P00374	Small molecule	1953	INHIBITOR	Dihydrofolate reductase inhibitor	NEGATIVE MODULATOR	D012516	Osteosarcoma	EFO_0000637	osteosarcoma	3	28261	ENSG00000228716	HP_0000924 | HP_0003011 | EFO_0000616	abnormality of the skeletal system | abnormality of the musculature | neoplasm	1	METHOTREXATE_EFO_0000637	cancer of bone and connective tissue;bone cancer;secondary malignancy of bone;benign neoplasm of bone and articular cartilage;osteomyelitis | periostitis | and other infections involving bone;osteitis deformans [paget's disease of bone];other disorders of bone and cartilage;aseptic necrosis of bone;osteopenia or other disorder of bone and cartilage;fracture of unspecified bones	MATCHED	DHFR	osteosarcoma_DHFR	22774	osteosarcoma	3,24	4	3	phe_170;phe_170_1;phe_198_6;phe_213;phe_710;phe_731_1;phe_733;phe_733_4;phe_743_9;phe_809
DHFR	CHEMBL34259	METHOTREXATE	CHEMBL34259	METHOTREXATE	4	Dihydrofolate reductase	CHEMBL202	SINGLE PROTEIN	P00374	Small molecule	1953	INHIBITOR	Dihydrofolate reductase inhibitor	NEGATIVE MODULATOR	D007154	Immune System Diseases	EFO_0000540	immune system disease	4	42682	ENSG00000228716	EFO_0000540 | HP_0002715 | EFO_0004872	immune system disease | abnormality of the immune system | inflammatory biomarker measurement	1	METHOTREXATE_EFO_0000540		MATCHED	DHFR	immune system disease_DHFR	22775	immune system disease	16,17	4	4
DHFR	CHEMBL34259	METHOTREXATE	CHEMBL34259	METHOTREXATE	4	Dihydrofolate reductase	CHEMBL202	SINGLE PROTEIN	P00374	Small molecule	1953	INHIBITOR	Dihydrofolate reductase inhibitor	NEGATIVE MODULATOR	D008223	Lymphoma	EFO_0000574	lymphoma	3	44638	ENSG00000228716	EFO_0000616 | HP_0001197 | HP_0001871	neoplasm | abnormality of prenatal development or birth | abnormality of blood and blood-forming tissues	1	METHOTREXATE_EFO_0000574	cancer of other lymphoid | histiocytic tissue;lymphoid leukemia;lymphoid leukemia | acute;lymphoid leukemia | chronic;non-hodgkins lymphoma;nodular lymphoma;large cell lymphoma;leukemia;myeloid leukemia;myeloid leukemia | acute;myeloid leukemia | chronic;monocytic leukemia;diseases of white blood cells;hodgkin's disease;hodgkins lymphoma;lymphoma;anaplastic large cell lymphoma;kaposi's sarcoma;Di…	MATCHED	DHFR	lymphoma_DHFR	22840	lymphoma	3,11,28	4	4	phe_202;phe_204_1;phe_204_12;phe_202_2;phe_202_21;phe_202_24;phe_204;phe_204_2;phe_204_21;phe_204_22;phe_288;phe_201;phe_245_21;Lymph_Abs_Max;Lymph_Abs_Max_INT;Lymph_Abs_Mean;Lymph_Abs_Mean_INT;Lymph_Abs_Min;Lymph_Abs_Min_INT;Lymph_Fra_Max;Lymph_Fra_Max_INT;Lymph_Fra_Mean;Lymph_Fra_Mean_INT;Lymph_Fra_Min;Lymph_Fra_Min_INT;phe_371_21;phe_476;phe_500_1;phe_930;phe_681_7
DHFR	CHEMBL34259	METHOTREXATE	CHEMBL34259	METHOTREXATE	4	Dihydrofolate reductase	CHEMBL202	SINGLE PROTEIN	P00374	Small molecule	1953	INHIBITOR	Dihydrofolate reductase inhibitor	NEGATIVE MODULATOR	D009182	Mycosis Fungoides	EFO_1001051	mycosis fungoides	4	46149	ENSG00000228716	HP_0001871 | EFO_0000616 | HP_0001197 | EFO_0010285	abnormality of blood and blood-forming tissues | neoplasm | abnormality of prenatal development or birth | integumentary system disease	1	METHOTREXATE_EFO_1001051	dermatophytosis / dermatomycosis;coccidioidomycosis;large cell lymphoma;diseases of white blood cells;non-hodgkins lymphoma;nodular lymphoma;leukemia;lymphoid leukemia;lymphoid leukemia | acute;lymphoid leukemia | chronic;myeloid leukemia;myeloid leukemia | acute;myeloid leukemia | chronic;monocytic leukemia;hodgkins lymphoma;cancer of other lymphoid | histiocytic tissue;hodgkin's disease;lymphom…	MATCHED	DHFR	mycosis fungoides_DHFR	22802	mycosis fungoides	3,11,28	4	4	phe_110;phe_202_24;phe_288;phe_202_2;phe_202_21;phe_204;phe_204_1;phe_204_12;phe_204_2;phe_204_21;phe_204_22;phe_202;phe_201
DHFR	CHEMBL34259	METHOTREXATE	CHEMBL34259	METHOTREXATE	4	Dihydrofolate reductase	CHEMBL202	SINGLE PROTEIN	P00374	Small molecule	1953	INHIBITOR	Dihydrofolate reductase inhibitor	NEGATIVE MODULATOR	D012595	Scleroderma, Systemic	EFO_0000717	systemic scleroderma	1	46589	ENSG00000228716	EFO_1001986 | EFO_0010285 | HP_0000079 | EFO_0009690 | EFO_0000540 | HP_0002715 | EFO_0004872	connective tissue disease | integumentary system disease | abnormality of the urinary system | urinary system disease | immune system disease | abnormality of the immune system | inflammatory biomarker measurement	1	METHOTREXATE_EFO_0000717		MATCHED	DHFR	systemic scleroderma_DHFR	22776	systemic scleroderma	5,10,16,17,13,14	4	1
DHFR	CHEMBL34259	METHOTREXATE	CHEMBL34259	METHOTREXATE	4	Dihydrofolate reductase	CHEMBL202	SINGLE PROTEIN	P00374	Small molecule	1953	INHIBITOR	Dihydrofolate reductase inhibitor	NEGATIVE MODULATOR	D015470	Leukemia, Myeloid, Acute	EFO_0000222	acute myeloid leukemia	3	47092	ENSG00000228716	HP_0001871 | EFO_0000616 | EFO_0004503	abnormality of blood and blood-forming tissues | neoplasm | hematological measurement	1	METHOTREXATE_EFO_0000222	leukemia;lymphoid leukemia;lymphoid leukemia | acute;lymphoid leukemia | chronic;myeloid leukemia;myeloid leukemia | acute;myeloid leukemia | chronic;monocytic leukemia;chronic lymphocytic thyroiditis;NA;diseases of white blood cells;cancer of other lymphoid | histiocytic tissue;non-hodgkins lymphoma;nodular lymphoma;large cell lymphoma;cellulitis and abscess of trunk;hodgkins lymphoma;takes medi…	MATCHED	DHFR	acute myeloid leukemia_DHFR	22768	acute myeloid leukemia	3,11,28	4	4	phe_204;phe_204_1;phe_204_12;phe_204_2;phe_204_21;phe_204_22;phe_245_21;phe_288;phe_202;phe_202_2;phe_202_21;phe_202_24;phe_681_7;Lymph_Abs_Max;Lymph_Abs_Max_INT;Lymph_Abs_Mean;Lymph_Abs_Mean_INT;Lymph_Abs_Min;Lymph_Abs_Min_INT;Lymph_Fra_Max;Lymph_Fra_Max_INT;Lymph_Fra_Mean;Lymph_Fra_Mean_INT;Lymph_Fra_Min;Lymph_Fra_Min_INT;phe_371_21;phe_476;phe_500_1;phe_930;phe_201;phe_785;phe_338;phe_338_1;ph…
DHFR	CHEMBL34259	METHOTREXATE	CHEMBL34259	METHOTREXATE	4	Dihydrofolate reductase	CHEMBL202	SINGLE PROTEIN	P00374	Small molecule	1953	INHIBITOR	Dihydrofolate reductase inhibitor	NEGATIVE MODULATOR	D000506	Alopecia Areata	EFO_0004192	alopecia areata	3	48317	ENSG00000228716	HP_0001197 | EFO_0010285	abnormality of prenatal development or birth | integumentary system disease	1	METHOTREXATE_EFO_0004192	alopecia;alopecia areata	MATCHED	DHFR	alopecia areata_DHFR	22777	alopecia areata	10,16,17	4	3	phe_704_1;phe_704_11
DHFR	CHEMBL34259	METHOTREXATE	CHEMBL34259	METHOTREXATE	4	Dihydrofolate reductase	CHEMBL202	SINGLE PROTEIN	P00374	Small molecule	1953	INHIBITOR	Dihydrofolate reductase inhibitor	NEGATIVE MODULATOR	D016403	Lymphoma, Large B-Cell, Diffuse	EFO_0000403	diffuse large B-cell lymphoma	3	51651	ENSG00000228716	EFO_0000616 | EFO_0000540 | HP_0001197 | HP_0001871	neoplasm | immune system disease | abnormality of prenatal development or birth | abnormality of blood and blood-forming tissues	1	METHOTREXATE_EFO_0000403	cancer of other lymphoid | histiocytic tissue;lymphoid leukemia;lymphoid leukemia | acute;lymphoid leukemia | chronic;non-hodgkins lymphoma;nodular lymphoma;large cell lymphoma;leukemia;myeloid leukemia;myeloid leukemia | acute;myeloid leukemia | chronic;monocytic leukemia;diseases of white blood cells;hodgkin's disease;hodgkins lymphoma;lymphoma;anaplastic large cell lymphoma;kaposi's sarcoma;Di…	MATCHED	DHFR	diffuse large b-cell lymphoma_DHFR	22840	diffuse large b-cell lymphoma	3,11,28	4	4	phe_202;phe_204_1;phe_204_12;phe_202_2;phe_202_21;phe_202_24;phe_204;phe_204_2;phe_204_21;phe_204_22;phe_288;phe_201;phe_245_21;Lymph_Abs_Max;Lymph_Abs_Max_INT;Lymph_Abs_Mean;Lymph_Abs_Mean_INT;Lymph_Abs_Min;Lymph_Abs_Min_INT;Lymph_Fra_Max;Lymph_Fra_Max_INT;Lymph_Fra_Mean;Lymph_Fra_Mean_INT;Lymph_Fra_Min;Lymph_Fra_Min_INT;phe_371_21;phe_476;phe_500_1;phe_930;phe_681_7
DHFR	CHEMBL34259	METHOTREXATE	CHEMBL34259	METHOTREXATE	4	Dihydrofolate reductase	CHEMBL202	SINGLE PROTEIN	P00374	Small molecule	1953	INHIBITOR	Dihydrofolate reductase inhibitor	NEGATIVE MODULATOR	D014605	Uveitis	EFO_1001231	uveitis	3	52421	ENSG00000228716	EFO_0003966 | EFO_0005741 | EFO_0000540 | HP_0002715	eye disease | infectious disease | immune system disease | abnormality of the immune system	1	METHOTREXATE_EFO_1001231		MATCHED	DHFR	uveitis_DHFR	22778	uveitis	7	4	3
DHFR	CHEMBL34259	METHOTREXATE	CHEMBL34259	METHOTREXATE	4	Dihydrofolate reductase	CHEMBL202	SINGLE PROTEIN	P00374	Small molecule	1953	INHIBITOR	Dihydrofolate reductase inhibitor	NEGATIVE MODULATOR	D015456	Leukemia, Biphenotypic, Acute	EFO_0000094	B-cell acute lymphoblastic leukemia	3	61102	ENSG00000228716	HP_0000924 | HP_0003011 | HP_0001871 | EFO_0000616 | EFO_0000540 | HP_0001197	abnormality of the skeletal system | abnormality of the musculature | abnormality of blood and blood-forming tissues | neoplasm | immune system disease | abnormality of prenatal development or birth	1	METHOTREXATE_EFO_0000094	leukemia;lymphoid leukemia;lymphoid leukemia | acute;lymphoid leukemia | chronic;myeloid leukemia;myeloid leukemia | acute;myeloid leukemia | chronic;monocytic leukemia;chronic lymphocytic thyroiditis;NA;diseases of white blood cells;cancer of other lymphoid | histiocytic tissue;non-hodgkins lymphoma;nodular lymphoma;large cell lymphoma;cellulitis and abscess of trunk;hodgkins lymphoma;takes medi…	MATCHED	DHFR	b-cell acute lymphoblastic leukemia_DHFR	22768	b-cell acute lymphoblastic leukemia	3,11,28	4	4	phe_204;phe_204_1;phe_204_12;phe_204_2;phe_204_21;phe_204_22;phe_245_21;phe_288;phe_202;phe_202_2;phe_202_21;phe_202_24;phe_681_7;Lymph_Abs_Max;Lymph_Abs_Max_INT;Lymph_Abs_Mean;Lymph_Abs_Mean_INT;Lymph_Abs_Min;Lymph_Abs_Min_INT;Lymph_Fra_Max;Lymph_Fra_Max_INT;Lymph_Fra_Mean;Lymph_Fra_Mean_INT;Lymph_Fra_Min;Lymph_Fra_Min_INT;phe_371_21;phe_476;phe_500_1;phe_930;phe_201;phe_785;phe_338;phe_338_1;ph…
DHFR	CHEMBL34259	METHOTREXATE	CHEMBL34259	METHOTREXATE	4	Dihydrofolate reductase	CHEMBL202	SINGLE PROTEIN	P00374	Small molecule	1953	INHIBITOR	Dihydrofolate reductase inhibitor	NEGATIVE MODULATOR	D015451	Leukemia, Lymphocytic, Chronic, B-Cell	EFO_0000095	chronic lymphocytic leukemia	2	61103	ENSG00000228716	HP_0001871 | EFO_0004503	abnormality of blood and blood-forming tissues | hematological measurement	1	METHOTREXATE_EFO_0000095	cancer of other lymphoid | histiocytic tissue;lymphoid leukemia;lymphoid leukemia | acute;lymphoid leukemia | chronic;non-hodgkins lymphoma;nodular lymphoma;large cell lymphoma;leukemia;myeloid leukemia;myeloid leukemia | acute;myeloid leukemia | chronic;monocytic leukemia;diseases of white blood cells;hodgkin's disease;hodgkins lymphoma;lymphoma;anaplastic large cell lymphoma;kaposi's sarcoma;Di…	MATCHED	DHFR	chronic lymphocytic leukemia_DHFR	22840	chronic lymphocytic leukemia	3,11,28	4	4	phe_202;phe_204_1;phe_204_12;phe_202_2;phe_202_21;phe_202_24;phe_204;phe_204_2;phe_204_21;phe_204_22;phe_288;phe_201;phe_245_21;Lymph_Abs_Max;Lymph_Abs_Max_INT;Lymph_Abs_Mean;Lymph_Abs_Mean_INT;Lymph_Abs_Min;Lymph_Abs_Min_INT;Lymph_Fra_Max;Lymph_Fra_Max_INT;Lymph_Fra_Mean;Lymph_Fra_Mean_INT;Lymph_Fra_Min;Lymph_Fra_Min_INT;phe_371_21;phe_476;phe_500_1;phe_930;phe_681_7
DHFR	CHEMBL34259	METHOTREXATE	CHEMBL34259	METHOTREXATE	4	Dihydrofolate reductase	CHEMBL202	SINGLE PROTEIN	P00374	Small molecule	1953	INHIBITOR	Dihydrofolate reductase inhibitor	NEGATIVE MODULATOR	D008224	Lymphoma, Follicular	EFO_0000096	neoplasm of mature B-cells	3	61104	ENSG00000228716	EFO_0000616 | EFO_0000540 | HP_0001197 | HP_0001871	neoplasm | immune system disease | abnormality of prenatal development or birth | abnormality of blood and blood-forming tissues	1	METHOTREXATE_EFO_0000096	cancer of other lymphoid | histiocytic tissue;lymphoid leukemia;lymphoid leukemia | acute;lymphoid leukemia | chronic;non-hodgkins lymphoma;nodular lymphoma;large cell lymphoma;leukemia;myeloid leukemia;myeloid leukemia | acute;myeloid leukemia | chronic;monocytic leukemia;diseases of white blood cells;hodgkin's disease;hodgkins lymphoma;lymphoma;anaplastic large cell lymphoma;kaposi's sarcoma;Di…	MATCHED	DHFR	neoplasm of mature b-cells_DHFR	22840	neoplasm of mature b-cells	3,11,28	4	4	phe_202;phe_204_1;phe_204_12;phe_202_2;phe_202_21;phe_202_24;phe_204;phe_204_2;phe_204_21;phe_204_22;phe_288;phe_201;phe_245_21;Lymph_Abs_Max;Lymph_Abs_Max_INT;Lymph_Abs_Mean;Lymph_Abs_Mean_INT;Lymph_Abs_Min;Lymph_Abs_Min_INT;Lymph_Fra_Max;Lymph_Fra_Max_INT;Lymph_Fra_Mean;Lymph_Fra_Mean_INT;Lymph_Fra_Min;Lymph_Fra_Min_INT;phe_371_21;phe_476;phe_500_1;phe_930;phe_681_7
DHFR	CHEMBL34259	METHOTREXATE	CHEMBL34259	METHOTREXATE	4	Dihydrofolate reductase	CHEMBL202	SINGLE PROTEIN	P00374	Small molecule	1953	INHIBITOR	Dihydrofolate reductase inhibitor	NEGATIVE MODULATOR	D006689	Hodgkin Disease	EFO_0000183	Hodgkins lymphoma	3	61105	ENSG00000228716	HP_0001871 | EFO_0004503 | EFO_0000616	abnormality of blood and blood-forming tissues | hematological measurement | neoplasm	1	METHOTREXATE_EFO_0000183	cancer of other lymphoid | histiocytic tissue;lymphoid leukemia;lymphoid leukemia | acute;lymphoid leukemia | chronic;non-hodgkins lymphoma;nodular lymphoma;large cell lymphoma;leukemia;myeloid leukemia;myeloid leukemia | acute;myeloid leukemia | chronic;monocytic leukemia;diseases of white blood cells;hodgkin's disease;hodgkins lymphoma;lymphoma;anaplastic large cell lymphoma;kaposi's sarcoma;Di…	MATCHED	DHFR	hodgkins lymphoma_DHFR	22840	hodgkins lymphoma	3,11,28	4	4	phe_202;phe_204_1;phe_204_12;phe_202_2;phe_202_21;phe_202_24;phe_204;phe_204_2;phe_204_21;phe_204_22;phe_288;phe_201;phe_245_21;Lymph_Abs_Max;Lymph_Abs_Max_INT;Lymph_Abs_Mean;Lymph_Abs_Mean_INT;Lymph_Abs_Min;Lymph_Abs_Min_INT;Lymph_Fra_Max;Lymph_Fra_Max_INT;Lymph_Fra_Mean;Lymph_Fra_Mean_INT;Lymph_Fra_Min;Lymph_Fra_Min_INT;phe_371_21;phe_476;phe_500_1;phe_930;phe_681_7
DHFR	CHEMBL34259	METHOTREXATE	CHEMBL34259	METHOTREXATE	4	Dihydrofolate reductase	CHEMBL202	SINGLE PROTEIN	P00374	Small molecule	1953	INHIBITOR	Dihydrofolate reductase inhibitor	NEGATIVE MODULATOR	D009190	Myelodysplastic Syndromes	EFO_0000198	myelodysplastic syndrome	3	61106	ENSG00000228716	EFO_0000616 | HP_0001871 | HP_0000924 | HP_0001197 | EFO_0004503 | EFO_0005741 | EFO_0000540 | HP_0002715 | EFO_0000677 | EFO_0000618 | HP_0000707	neoplasm | abnormality of blood and blood-forming tissues | abnormality of the skeletal system | abnormality of prenatal development or birth | hematological measurement | infectious disease | immune system disease | abnormality of the immune system | mental or behavioural disorder | nervous system disease | abnormality of the nervous system	1	METHOTREXATE_EFO_0000198	multiple myeloma;myeloproliferative disease;myelofibrosis;polycythemia vera;polycythemia | secondary	MATCHED	DHFR	myelodysplastic syndrome_DHFR	22779	myelodysplastic syndrome	3,16,17,11,28	4	3	phe_204_4;phe_200;phe_200_1;phe_289_8
DHFR	CHEMBL34259	METHOTREXATE	CHEMBL34259	METHOTREXATE	4	Dihydrofolate reductase	CHEMBL202	SINGLE PROTEIN	P00374	Small molecule	1953	INHIBITOR	Dihydrofolate reductase inhibitor	NEGATIVE MODULATOR	D015456	Leukemia, Biphenotypic, Acute	EFO_0000209	T-cell acute lymphoblastic leukemia	3	61107	ENSG00000228716	HP_0000924 | HP_0003011 | HP_0001871 | EFO_0000616 | EFO_0000540 | HP_0001197	abnormality of the skeletal system | abnormality of the musculature | abnormality of blood and blood-forming tissues | neoplasm | immune system disease | abnormality of prenatal development or birth	1	METHOTREXATE_EFO_0000209	leukemia;lymphoid leukemia;lymphoid leukemia | acute;lymphoid leukemia | chronic;myeloid leukemia;myeloid leukemia | acute;myeloid leukemia | chronic;monocytic leukemia;chronic lymphocytic thyroiditis;NA;diseases of white blood cells;cancer of other lymphoid | histiocytic tissue;non-hodgkins lymphoma;nodular lymphoma;large cell lymphoma;cellulitis and abscess of trunk;hodgkins lymphoma;takes medi…	MATCHED	DHFR	t-cell acute lymphoblastic leukemia_DHFR	22768	t-cell acute lymphoblastic leukemia	3,11,28	4	4	phe_204;phe_204_1;phe_204_12;phe_204_2;phe_204_21;phe_204_22;phe_245_21;phe_288;phe_202;phe_202_2;phe_202_21;phe_202_24;phe_681_7;Lymph_Abs_Max;Lymph_Abs_Max_INT;Lymph_Abs_Mean;Lymph_Abs_Mean_INT;Lymph_Abs_Min;Lymph_Abs_Min_INT;Lymph_Fra_Max;Lymph_Fra_Max_INT;Lymph_Fra_Mean;Lymph_Fra_Mean_INT;Lymph_Fra_Min;Lymph_Fra_Min_INT;phe_371_21;phe_476;phe_500_1;phe_930;phe_201;phe_785;phe_338;phe_338_1;ph…
DHFR	CHEMBL34259	METHOTREXATE	CHEMBL34259	METHOTREXATE	4	Dihydrofolate reductase	CHEMBL202	SINGLE PROTEIN	P00374	Small molecule	1953	INHIBITOR	Dihydrofolate reductase inhibitor	NEGATIVE MODULATOR	D016411	Lymphoma, T-Cell, Peripheral	EFO_0000211	unspecified peripheral T-cell lymphoma	2	61108	ENSG00000228716	EFO_0000616 | HP_0001197 | HP_0001871	neoplasm | abnormality of prenatal development or birth | abnormality of blood and blood-forming tissues	1	METHOTREXATE_EFO_0000211	cancer of other lymphoid | histiocytic tissue;lymphoid leukemia;lymphoid leukemia | acute;lymphoid leukemia | chronic;non-hodgkins lymphoma;nodular lymphoma;large cell lymphoma;leukemia;myeloid leukemia;myeloid leukemia | acute;myeloid leukemia | chronic;monocytic leukemia;diseases of white blood cells;hodgkin's disease;hodgkins lymphoma;lymphoma;anaplastic large cell lymphoma;kaposi's sarcoma;Di…	MATCHED	DHFR	unspecified peripheral t-cell lymphoma_DHFR	22840	unspecified peripheral t-cell lymphoma	3,11,28	4	4	phe_202;phe_204_1;phe_204_12;phe_202_2;phe_202_21;phe_202_24;phe_204;phe_204_2;phe_204_21;phe_204_22;phe_288;phe_201;phe_245_21;Lymph_Abs_Max;Lymph_Abs_Max_INT;Lymph_Abs_Mean;Lymph_Abs_Mean_INT;Lymph_Abs_Min;Lymph_Abs_Min_INT;Lymph_Fra_Max;Lymph_Fra_Max_INT;Lymph_Fra_Mean;Lymph_Fra_Mean_INT;Lymph_Fra_Min;Lymph_Fra_Min_INT;phe_371_21;phe_476;phe_500_1;phe_930;phe_681_7
DHFR	CHEMBL34259	METHOTREXATE	CHEMBL34259	METHOTREXATE	4	Dihydrofolate reductase	CHEMBL202	SINGLE PROTEIN	P00374	Small molecule	1953	INHIBITOR	Dihydrofolate reductase inhibitor	NEGATIVE MODULATOR	D015473	Leukemia, Promyelocytic, Acute	EFO_0000224	acute promyelocytic leukemia	3	61109	ENSG00000228716	HP_0000924 | HP_0003011 | HP_0001871 | EFO_0000616 | EFO_0000540 | EFO_1001986	abnormality of the skeletal system | abnormality of the musculature | abnormality of blood and blood-forming tissues | neoplasm | immune system disease | connective tissue disease	1	METHOTREXATE_EFO_0000224	leukemia;lymphoid leukemia;lymphoid leukemia | acute;lymphoid leukemia | chronic;myeloid leukemia;myeloid leukemia | acute;myeloid leukemia | chronic;monocytic leukemia;chronic lymphocytic thyroiditis;NA;diseases of white blood cells;cancer of other lymphoid | histiocytic tissue;non-hodgkins lymphoma;nodular lymphoma;large cell lymphoma;cellulitis and abscess of trunk;hodgkins lymphoma;takes medi…	MATCHED	DHFR	acute promyelocytic leukemia_DHFR	22768	acute promyelocytic leukemia	3,11,28	4	4	phe_204;phe_204_1;phe_204_12;phe_204_2;phe_204_21;phe_204_22;phe_245_21;phe_288;phe_202;phe_202_2;phe_202_21;phe_202_24;phe_681_7;Lymph_Abs_Max;Lymph_Abs_Max_INT;Lymph_Abs_Mean;Lymph_Abs_Mean_INT;Lymph_Abs_Min;Lymph_Abs_Min_INT;Lymph_Fra_Max;Lymph_Fra_Max_INT;Lymph_Fra_Mean;Lymph_Fra_Mean_INT;Lymph_Fra_Min;Lymph_Fra_Min_INT;phe_371_21;phe_476;phe_500_1;phe_930;phe_201;phe_785;phe_338;phe_338_1;ph…
DHFR	CHEMBL34259	METHOTREXATE	CHEMBL34259	METHOTREXATE	4	Dihydrofolate reductase	CHEMBL202	SINGLE PROTEIN	P00374	Small molecule	1953	INHIBITOR	Dihydrofolate reductase inhibitor	NEGATIVE MODULATOR	D001943	Breast Neoplasms	EFO_0000305	breast carcinoma	4	61111	ENSG00000228716	EFO_0000616 | EFO_0000512 | EFO_0010285	neoplasm | reproductive system disease | integumentary system disease	1	METHOTREXATE_EFO_0000305	breast cancer;breast cancer [female];malignant neoplasm of female breast;breast cancer [male];neoplasm of uncertain behavior of breast;acquired absence of breast;fibroadenosis of breast;benign neoplasm of breast;lump or mass in breast;hypertrophy of breast (gynecomastia);other specified disorders of breast;breast disorder nos;take medication for breast cancer?;abnormal findings on mammogram or br…	MATCHED	DHFR	breast carcinoma_DHFR	34792	breast carcinoma	3	4	4	phe_174;phe_174_1;phe_174_11;phe_175;phe_610_2;phe_610_4;phe_611_3;phe_612_2;phe_613_8;phe_613_9;CaBrstMed;phe_611;phe_612;phe_613;phe_613_7;phe_256
DHFR	CHEMBL34259	METHOTREXATE	CHEMBL34259	METHOTREXATE	4	Dihydrofolate reductase	CHEMBL202	SINGLE PROTEIN	P00374	Small molecule	1953	INHIBITOR	Dihydrofolate reductase inhibitor	NEGATIVE MODULATOR	D002051	Burkitt Lymphoma	EFO_0000309	Burkitts lymphoma	2	61112	ENSG00000228716	HP_0001871 | EFO_0000616 | EFO_0005741 | EFO_0000540 | HP_0001197	abnormality of blood and blood-forming tissues | neoplasm | infectious disease | immune system disease | abnormality of prenatal development or birth	1	METHOTREXATE_EFO_0000309	cancer of other lymphoid | histiocytic tissue;lymphoid leukemia;lymphoid leukemia | acute;lymphoid leukemia | chronic;non-hodgkins lymphoma;nodular lymphoma;large cell lymphoma;leukemia;myeloid leukemia;myeloid leukemia | acute;myeloid leukemia | chronic;monocytic leukemia;diseases of white blood cells;hodgkin's disease;hodgkins lymphoma;lymphoma;anaplastic large cell lymphoma;kaposi's sarcoma;Di…	MATCHED	DHFR	burkitts lymphoma_DHFR	22840	burkitts lymphoma	3,11,28	4	4	phe_202;phe_204_1;phe_204_12;phe_202_2;phe_202_21;phe_202_24;phe_204;phe_204_2;phe_204_21;phe_204_22;phe_288;phe_201;phe_245_21;Lymph_Abs_Max;Lymph_Abs_Max_INT;Lymph_Abs_Mean;Lymph_Abs_Mean_INT;Lymph_Abs_Min;Lymph_Abs_Min_INT;Lymph_Fra_Max;Lymph_Fra_Max_INT;Lymph_Fra_Mean;Lymph_Fra_Mean_INT;Lymph_Fra_Min;Lymph_Fra_Min_INT;phe_371_21;phe_476;phe_500_1;phe_930;phe_681_7
DHFR	CHEMBL34259	METHOTREXATE	CHEMBL34259	METHOTREXATE	4	Dihydrofolate reductase	CHEMBL202	SINGLE PROTEIN	P00374	Small molecule	1953	INHIBITOR	Dihydrofolate reductase inhibitor	NEGATIVE MODULATOR	D015464	Leukemia, Myelogenous, Chronic, BCR-ABL Positive	EFO_0000339	chronic myelogenous leukemia	3	61115	ENSG00000228716	HP_0000924 | HP_0003011 | HP_0001871 | EFO_0000616 | EFO_0000540 | HP_0001197 | EFO_1001986	abnormality of the skeletal system | abnormality of the musculature | abnormality of blood and blood-forming tissues | neoplasm | immune system disease | abnormality of prenatal development or birth | connective tissue disease	1	METHOTREXATE_EFO_0000339	leukemia;lymphoid leukemia;lymphoid leukemia | acute;lymphoid leukemia | chronic;myeloid leukemia;myeloid leukemia | acute;myeloid leukemia | chronic;monocytic leukemia;chronic lymphocytic thyroiditis;NA;diseases of white blood cells;cancer of other lymphoid | histiocytic tissue;non-hodgkins lymphoma;nodular lymphoma;large cell lymphoma;cellulitis and abscess of trunk;hodgkins lymphoma;takes medi…	MATCHED	DHFR	chronic myelogenous leukemia_DHFR	22768	chronic myelogenous leukemia	3,11,28	4	4	phe_204;phe_204_1;phe_204_12;phe_204_2;phe_204_21;phe_204_22;phe_245_21;phe_288;phe_202;phe_202_2;phe_202_21;phe_202_24;phe_681_7;Lymph_Abs_Max;Lymph_Abs_Max_INT;Lymph_Abs_Mean;Lymph_Abs_Mean_INT;Lymph_Abs_Min;Lymph_Abs_Min_INT;Lymph_Fra_Max;Lymph_Fra_Max_INT;Lymph_Fra_Mean;Lymph_Fra_Mean_INT;Lymph_Fra_Min;Lymph_Fra_Min_INT;phe_371_21;phe_476;phe_500_1;phe_930;phe_201;phe_785;phe_338;phe_338_1;ph…
DHFR	CHEMBL34259	METHOTREXATE	CHEMBL34259	METHOTREXATE	4	Dihydrofolate reductase	CHEMBL202	SINGLE PROTEIN	P00374	Small molecule	1953	INHIBITOR	Dihydrofolate reductase inhibitor	NEGATIVE MODULATOR	D008545	Melanoma	EFO_0000389	cutaneous melanoma	1	61116	ENSG00000228716	EFO_0000616 | EFO_0000589 | EFO_0010285	neoplasm | metabolic disease | integumentary system disease	1	METHOTREXATE_EFO_0000389	melanomas of skin | dx or hx;c43 malignant melanoma of skin;d03 melanoma in situ;Skin cancer;Melanomas of skin | dx or hx;Other non-epithelial cancer of skin	MATCHED	DHFR	cutaneous melanoma_DHFR	34798	cutaneous melanoma	3,10	4	2	phe_172_1;phe_172_11
DHFR	CHEMBL34259	METHOTREXATE	CHEMBL34259	METHOTREXATE	4	Dihydrofolate reductase	CHEMBL202	SINGLE PROTEIN	P00374	Small molecule	1953	INHIBITOR	Dihydrofolate reductase inhibitor	NEGATIVE MODULATOR	D003882	Dermatomyositis	EFO_0000398	dermatomyositis	3	61117	ENSG00000228716	HP_0000924 | HP_0003011 | HP_0000079 | EFO_0000618 | EFO_0000540 | EFO_1001986 | EFO_0010285	abnormality of the skeletal system | abnormality of the musculature | abnormality of the urinary system | nervous system disease | immune system disease | connective tissue disease | integumentary system disease	1	METHOTREXATE_EFO_0000398	dermatomyositis;lupus (localized and systemic);systemic lupus erythematosus;cutaneous lupus erythematosus	MATCHED	DHFR	dermatomyositis_DHFR	22782	dermatomyositis	10,24,26,30,16,17	4	3	phe_695_4;phe_695_42;phe_695_41
DHFR	CHEMBL34259	METHOTREXATE	CHEMBL34259	METHOTREXATE	4	Dihydrofolate reductase	CHEMBL202	SINGLE PROTEIN	P00374	Small molecule	1953	INHIBITOR	Dihydrofolate reductase inhibitor	NEGATIVE MODULATOR	D003882	Dermatomyositis	EFO_0000557	juvenile dermatomyositis	3	61118	ENSG00000228716	HP_0000924 | HP_0003011 | HP_0000079 | EFO_0000618 | EFO_0000684 | EFO_0000540 | EFO_1001986 | EFO_0010285	abnormality of the skeletal system | abnormality of the musculature | abnormality of the urinary system | nervous system disease | respiratory system disease | immune system disease | connective tissue disease | integumentary system disease	1	METHOTREXATE_EFO_0000557	dermatomyositis;juvenile osteochondrosis	MATCHED	DHFR	juvenile dermatomyositis_DHFR	22783	juvenile dermatomyositis	10,16,17,26,30	4	3	phe_732_1
DHFR	CHEMBL34259	METHOTREXATE	CHEMBL34259	METHOTREXATE	4	Dihydrofolate reductase	CHEMBL202	SINGLE PROTEIN	P00374	Small molecule	1953	INHIBITOR	Dihydrofolate reductase inhibitor	NEGATIVE MODULATOR	D007938	Leukemia	EFO_0000565	leukemia	3	61119	ENSG00000228716	HP_0000924 | HP_0003011 | EFO_0000540 | EFO_0000616 | HP_0001871	abnormality of the skeletal system | abnormality of the musculature | immune system disease | neoplasm | abnormality of blood and blood-forming tissues	1	METHOTREXATE_EFO_0000565	cancer of other lymphoid | histiocytic tissue;lymphoid leukemia;lymphoid leukemia | acute;lymphoid leukemia | chronic;non-hodgkins lymphoma;nodular lymphoma;large cell lymphoma;leukemia;myeloid leukemia;myeloid leukemia | acute;myeloid leukemia | chronic;monocytic leukemia;diseases of white blood cells;hodgkin's disease;hodgkins lymphoma;lymphoma;anaplastic large cell lymphoma;kaposi's sarcoma;Di…	MATCHED	DHFR	leukemia_DHFR	22840	leukemia	3,11,28	4	4	phe_202;phe_204_1;phe_204_12;phe_202_2;phe_202_21;phe_202_24;phe_204;phe_204_2;phe_204_21;phe_204_22;phe_288;phe_201;phe_245_21;Lymph_Abs_Max;Lymph_Abs_Max_INT;Lymph_Abs_Mean;Lymph_Abs_Mean_INT;Lymph_Abs_Min;Lymph_Abs_Min_INT;Lymph_Fra_Max;Lymph_Fra_Max_INT;Lymph_Fra_Mean;Lymph_Fra_Mean_INT;Lymph_Fra_Min;Lymph_Fra_Min_INT;phe_371_21;phe_476;phe_500_1;phe_930;phe_681_7
DHFR	CHEMBL34259	METHOTREXATE	CHEMBL34259	METHOTREXATE	4	Dihydrofolate reductase	CHEMBL202	SINGLE PROTEIN	P00374	Small molecule	1953	INHIBITOR	Dihydrofolate reductase inhibitor	NEGATIVE MODULATOR	D008654	Mesothelioma	EFO_0000588	mesothelioma	2	61120	ENSG00000228716	EFO_0000616	neoplasm	1	METHOTREXATE_EFO_0000588		MATCHED	DHFR	mesothelioma_DHFR	22784	mesothelioma	3,12	4	4
DHFR	CHEMBL34259	METHOTREXATE	CHEMBL34259	METHOTREXATE	4	Dihydrofolate reductase	CHEMBL202	SINGLE PROTEIN	P00374	Small molecule	1953	INHIBITOR	Dihydrofolate reductase inhibitor	NEGATIVE MODULATOR	D012509	Sarcoma	EFO_0000691	sarcoma	3	61121	ENSG00000228716	EFO_0000616	neoplasm	1	METHOTREXATE_EFO_0000691	cancer of bone and connective tissue;bone cancer;secondary malignancy of bone;benign neoplasm of bone and articular cartilage;osteomyelitis | periostitis | and other infections involving bone;osteitis deformans [paget's disease of bone];other disorders of bone and cartilage;aseptic necrosis of bone;osteopenia or other disorder of bone and cartilage;fracture of unspecified bones	MATCHED	DHFR	sarcoma_DHFR	22774	sarcoma	3,26	4	3	phe_170;phe_170_1;phe_198_6;phe_213;phe_710;phe_731_1;phe_733;phe_733_4;phe_743_9;phe_809
DHFR	CHEMBL34259	METHOTREXATE	CHEMBL34259	METHOTREXATE	4	Dihydrofolate reductase	CHEMBL202	SINGLE PROTEIN	P00374	Small molecule	1953	INHIBITOR	Dihydrofolate reductase inhibitor	NEGATIVE MODULATOR	D002294	Carcinoma, Squamous Cell	EFO_0000707	squamous cell carcinoma	3	61124	ENSG00000228716	EFO_0000616 | EFO_0010285	neoplasm | integumentary system disease	1	METHOTREXATE_EFO_0000707	squamous cell carcinoma;cancer of oropharynx	MATCHED	DHFR	squamous cell carcinoma_DHFR	22766	squamous cell carcinoma	3,12	4	3	phe_172_22;phe_149_1
DHFR	CHEMBL34259	METHOTREXATE	CHEMBL34259	METHOTREXATE	4	Dihydrofolate reductase	CHEMBL202	SINGLE PROTEIN	P00374	Small molecule	1953	INHIBITOR	Dihydrofolate reductase inhibitor	NEGATIVE MODULATOR	D015658	HIV Infections	EFO_0000764	HIV infection	1	61125	ENSG00000228716	EFO_0005741 | EFO_0000540 | HP_0002715	infectious disease | immune system disease | abnormality of the immune system	1	METHOTREXATE_EFO_0000764	human immunodeficiency virus [hiv] disease;hiv infection | symptomatic;NEEDS_CURATION;muscular wasting and disuse atrophy	MATCHED	DHFR	hiv infection_DHFR	22785	hiv infection	2	4	1	phe_071;phe_772_1
DHFR	CHEMBL34259	METHOTREXATE	CHEMBL34259	METHOTREXATE	4	Dihydrofolate reductase	CHEMBL202	SINGLE PROTEIN	P00374	Small molecule	1953	INHIBITOR	Dihydrofolate reductase inhibitor	NEGATIVE MODULATOR	D008654	Mesothelioma	EFO_0000770	malignant pleural mesothelioma	2	61126	ENSG00000228716	EFO_0000616 | EFO_0000684	neoplasm | respiratory system disease	1	METHOTREXATE_EFO_0000770		MATCHED	DHFR	malignant pleural mesothelioma_DHFR	22784	malignant pleural mesothelioma	3,12	4	4
DHFR	CHEMBL34259	METHOTREXATE	CHEMBL34259	METHOTREXATE	4	Dihydrofolate reductase	CHEMBL202	SINGLE PROTEIN	P00374	Small molecule	1953	INHIBITOR	Dihydrofolate reductase inhibitor	NEGATIVE MODULATOR	D010051	Ovarian Neoplasms	EFO_0001075	ovarian carcinoma	2	61128	ENSG00000228716	EFO_0000616 | EFO_0000512 | EFO_0000589	neoplasm | reproductive system disease | metabolic disease	1	METHOTREXATE_EFO_0001075		MATCHED	DHFR	ovarian carcinoma_DHFR	22786	ovarian carcinoma	3,27	4	2
DHFR	CHEMBL34259	METHOTREXATE	CHEMBL34259	METHOTREXATE	4	Dihydrofolate reductase	CHEMBL202	SINGLE PROTEIN	P00374	Small molecule	1953	INHIBITOR	Dihydrofolate reductase inhibitor	NEGATIVE MODULATOR	D009101	Multiple Myeloma	EFO_0001378	multiple myeloma	2	61129	ENSG00000228716	HP_0001871 | EFO_0004503 | EFO_0004872 | EFO_0000540 | HP_0002715 | EFO_0000616	abnormality of blood and blood-forming tissues | hematological measurement | inflammatory biomarker measurement | immune system disease | abnormality of the immune system | neoplasm	1	METHOTREXATE_EFO_0001378	multiple myeloma;myeloproliferative disease;myelofibrosis;Diseases of white blood cells	MATCHED	DHFR	multiple myeloma_DHFR	22814	multiple myeloma	3,11,28,16,17	4	2	phe_204_4;phe_200
DHFR	CHEMBL34259	METHOTREXATE	CHEMBL34259	METHOTREXATE	4	Dihydrofolate reductase	CHEMBL202	SINGLE PROTEIN	P00374	Small molecule	1953	INHIBITOR	Dihydrofolate reductase inhibitor	NEGATIVE MODULATOR	D019337	Hematologic Neoplasms	EFO_0001642	lymphoid neoplasm	2	61130	ENSG00000228716	EFO_0000616 | HP_0001871	neoplasm | abnormality of blood and blood-forming tissues	1	METHOTREXATE_EFO_0001642	cancer of other lymphoid | histiocytic tissue;lymphoid leukemia;lymphoid leukemia | acute;lymphoid leukemia | chronic;non-hodgkins lymphoma;nodular lymphoma;large cell lymphoma;leukemia;myeloid leukemia;myeloid leukemia | acute;myeloid leukemia | chronic;monocytic leukemia;diseases of white blood cells;hodgkin's disease;hodgkins lymphoma;lymphoma;anaplastic large cell lymphoma;kaposi's sarcoma;Di…	MATCHED	DHFR	lymphoid neoplasm_DHFR	22840	lymphoid neoplasm	3,11,28	4	4	phe_202;phe_204_1;phe_204_12;phe_202_2;phe_202_21;phe_202_24;phe_204;phe_204_2;phe_204_21;phe_204_22;phe_288;phe_201;phe_245_21;Lymph_Abs_Max;Lymph_Abs_Max_INT;Lymph_Abs_Mean;Lymph_Abs_Mean_INT;Lymph_Abs_Min;Lymph_Abs_Min_INT;Lymph_Fra_Max;Lymph_Fra_Max_INT;Lymph_Fra_Mean;Lymph_Fra_Mean_INT;Lymph_Fra_Min;Lymph_Fra_Min_INT;phe_371_21;phe_476;phe_500_1;phe_930;phe_681_7
DHFR	CHEMBL34259	METHOTREXATE	CHEMBL34259	METHOTREXATE	4	Dihydrofolate reductase	CHEMBL202	SINGLE PROTEIN	P00374	Small molecule	1953	INHIBITOR	Dihydrofolate reductase inhibitor	NEGATIVE MODULATOR	D055728	Primary Myelofibrosis	EFO_0002430	primary myelofibrosis	2	61131	ENSG00000228716	HP_0000924 | HP_0003011 | HP_0001871 | EFO_0000616 | EFO_0000540 | HP_0001197 | EFO_1001986	abnormality of the skeletal system | abnormality of the musculature | abnormality of blood and blood-forming tissues | neoplasm | immune system disease | abnormality of prenatal development or birth | connective tissue disease	1	METHOTREXATE_EFO_0002430	multiple myeloma;myeloproliferative disease;myelofibrosis;polycythemia vera;polycythemia | secondary	MATCHED	DHFR	primary myelofibrosis_DHFR	22779	primary myelofibrosis	3,11,28	4	3	phe_204_4;phe_200;phe_200_1;phe_289_8
DHFR	CHEMBL34259	METHOTREXATE	CHEMBL34259	METHOTREXATE	4	Dihydrofolate reductase	CHEMBL202	SINGLE PROTEIN	P00374	Small molecule	1953	INHIBITOR	Dihydrofolate reductase inhibitor	NEGATIVE MODULATOR	D008527	Medulloblastoma	EFO_0002939	medulloblastoma	3	61134	ENSG00000228716	EFO_0000616 | EFO_0000618	neoplasm | nervous system disease	1	METHOTREXATE_EFO_0002939	manlignant and unknown neoplasms of brain and nervous system;cancer of brain and nervous system;cancer of brain;secondary malignancy of brain/spine;benign neoplasm of brain and other parts of nervous system;benign neoplasm of brain | cranial nerves | meninges;specific nonpsychotic mental disorders due to brain damage;brain neoplasm	MATCHED	DHFR	medulloblastoma_DHFR	34800	medulloblastoma	3,9,25	4	3	phe_191;phe_191_1;phe_191_11;phe_198_5;phe_225;phe_225_1;phe_291_4
DHFR	CHEMBL34259	METHOTREXATE	CHEMBL34259	METHOTREXATE	4	Dihydrofolate reductase	CHEMBL202	SINGLE PROTEIN	P00374	Small molecule	1953	INHIBITOR	Dihydrofolate reductase inhibitor	NEGATIVE MODULATOR	D017728	Lymphoma, Large-Cell, Anaplastic	EFO_0003032	anaplastic large cell lymphoma	3	61135	ENSG00000228716	EFO_0000616 | HP_0001197 | HP_0001871	neoplasm | abnormality of prenatal development or birth | abnormality of blood and blood-forming tissues	1	METHOTREXATE_EFO_0003032	dermatophytosis / dermatomycosis;coccidioidomycosis;large cell lymphoma;diseases of white blood cells;non-hodgkins lymphoma;nodular lymphoma;leukemia;lymphoid leukemia;lymphoid leukemia | acute;lymphoid leukemia | chronic;myeloid leukemia;myeloid leukemia | acute;myeloid leukemia | chronic;monocytic leukemia;hodgkins lymphoma;cancer of other lymphoid | histiocytic tissue;hodgkin's disease;lymphom…	MATCHED	DHFR	anaplastic large cell lymphoma_DHFR	22802	anaplastic large cell lymphoma	3,11,28	4	4	phe_110;phe_202_24;phe_288;phe_202_2;phe_202_21;phe_204;phe_204_1;phe_204_12;phe_204_2;phe_204_21;phe_204_22;phe_202;phe_201
DHFR	CHEMBL34259	METHOTREXATE	CHEMBL34259	METHOTREXATE	4	Dihydrofolate reductase	CHEMBL202	SINGLE PROTEIN	P00374	Small molecule	1953	INHIBITOR	Dihydrofolate reductase inhibitor	NEGATIVE MODULATOR	D001932	Brain Neoplasms	EFO_0003833	brain neoplasm	3	61137	ENSG00000228716	EFO_0000616 | EFO_0000618	neoplasm | nervous system disease	1	METHOTREXATE_EFO_0003833	manlignant and unknown neoplasms of brain and nervous system;cancer of brain and nervous system;cancer of brain;secondary malignancy of brain/spine;benign neoplasm of brain and other parts of nervous system;benign neoplasm of brain | cranial nerves | meninges;specific nonpsychotic mental disorders due to brain damage;brain neoplasm	MATCHED	DHFR	brain neoplasm_DHFR	34800	brain neoplasm	9,25,3	4	3	phe_191;phe_191_1;phe_191_11;phe_198_5;phe_225;phe_225_1;phe_291_4
DHFR	CHEMBL34259	METHOTREXATE	CHEMBL34259	METHOTREXATE	4	Dihydrofolate reductase	CHEMBL202	SINGLE PROTEIN	P00374	Small molecule	1953	INHIBITOR	Dihydrofolate reductase inhibitor	NEGATIVE MODULATOR	D001943	Breast Neoplasms	EFO_0003869	breast neoplasm	4	61139	ENSG00000228716	EFO_0000616 | EFO_0010285 | EFO_0000512	neoplasm | integumentary system disease | reproductive system disease	1	METHOTREXATE_EFO_0003869	breast cancer;breast cancer [female];malignant neoplasm of female breast;breast cancer [male];neoplasm of uncertain behavior of breast;acquired absence of breast;fibroadenosis of breast;benign neoplasm of breast;lump or mass in breast;hypertrophy of breast (gynecomastia);other specified disorders of breast;breast disorder nos;take medication for breast cancer?;abnormal findings on mammogram or br…	MATCHED	DHFR	breast neoplasm_DHFR	34799	breast neoplasm	3	4	4	phe_174;phe_174_1;phe_174_11;phe_175;phe_610_2;phe_610_4;phe_611_3;phe_612_2;phe_613_8;phe_613_9;CaBrstMed;phe_611;phe_612;phe_613;phe_613_7;phe_256
DHFR	CHEMBL34259	METHOTREXATE	CHEMBL34259	METHOTREXATE	4	Dihydrofolate reductase	CHEMBL202	SINGLE PROTEIN	P00374	Small molecule	1953	INHIBITOR	Dihydrofolate reductase inhibitor	NEGATIVE MODULATOR	D013167	Spondylitis, Ankylosing	EFO_0003898	ankylosing spondylitis	3	61141	ENSG00000228716	EFO_1001986 | EFO_0004872 | EFO_0000540 | HP_0002715 | HP_0000924	connective tissue disease | inflammatory biomarker measurement | immune system disease | abnormality of the immune system | abnormality of the skeletal system	1	METHOTREXATE_EFO_0003898	ankylosing spondylitis;Ankylosis of joint	MATCHED	DHFR	ankylosing spondylitis_DHFR	22788	ankylosing spondylitis	5,24,26,30	4	3	phe_715_2
DHFR	CHEMBL34259	METHOTREXATE	CHEMBL34259	METHOTREXATE	4	Dihydrofolate reductase	CHEMBL202	SINGLE PROTEIN	P00374	Small molecule	1953	INHIBITOR	Dihydrofolate reductase inhibitor	NEGATIVE MODULATOR	D009196	Myeloproliferative Disorders	EFO_0004251	myeloproliferative disorder	3	61142	ENSG00000228716	EFO_0000616 | HP_0001197 | HP_0001871	neoplasm | abnormality of prenatal development or birth | abnormality of blood and blood-forming tissues	1	METHOTREXATE_EFO_0004251	multiple myeloma;myeloproliferative disease;myelofibrosis;polycythemia vera;polycythemia | secondary	MATCHED	DHFR	myeloproliferative disorder_DHFR	22779	myeloproliferative disorder	3,11,28,16,17	4	3	phe_204_4;phe_200;phe_200_1;phe_289_8
DHFR	CHEMBL34259	METHOTREXATE	CHEMBL34259	METHOTREXATE	4	Dihydrofolate reductase	CHEMBL202	SINGLE PROTEIN	P00374	Small molecule	1953	INHIBITOR	Dihydrofolate reductase inhibitor	NEGATIVE MODULATOR	D007945	Leukemia, Lymphoid	EFO_0004289	lymphoid leukemia	2	61143	ENSG00000228716	EFO_0000616 | HP_0001871 | EFO_0004503	neoplasm | abnormality of blood and blood-forming tissues | hematological measurement	1	METHOTREXATE_EFO_0004289	cancer of other lymphoid | histiocytic tissue;lymphoid leukemia;lymphoid leukemia | acute;lymphoid leukemia | chronic;non-hodgkins lymphoma;nodular lymphoma;large cell lymphoma;leukemia;myeloid leukemia;myeloid leukemia | acute;myeloid leukemia | chronic;monocytic leukemia;diseases of white blood cells;hodgkin's disease;hodgkins lymphoma;lymphoma;anaplastic large cell lymphoma;kaposi's sarcoma;Di…	MATCHED	DHFR	lymphoid leukemia_DHFR	22840	lymphoid leukemia	3,11,28	4	4	phe_202;phe_204_1;phe_204_12;phe_202_2;phe_202_21;phe_202_24;phe_204;phe_204_2;phe_204_21;phe_204_22;phe_288;phe_201;phe_245_21;Lymph_Abs_Max;Lymph_Abs_Max_INT;Lymph_Abs_Mean;Lymph_Abs_Mean_INT;Lymph_Abs_Min;Lymph_Abs_Min_INT;Lymph_Fra_Max;Lymph_Fra_Max_INT;Lymph_Fra_Mean;Lymph_Fra_Mean_INT;Lymph_Fra_Min;Lymph_Fra_Min_INT;phe_371_21;phe_476;phe_500_1;phe_930;phe_681_7
DHFR	CHEMBL34259	METHOTREXATE	CHEMBL34259	METHOTREXATE	4	Dihydrofolate reductase	CHEMBL202	SINGLE PROTEIN	P00374	Small molecule	1953	INHIBITOR	Dihydrofolate reductase inhibitor	NEGATIVE MODULATOR	D006086	Graft vs Host Disease	EFO_0004599	acute graft vs. host disease	3	61144	ENSG00000228716	EFO_0000616 | HP_0001871 | EFO_0000540 | HP_0002715 | EFO_0004503	neoplasm | abnormality of blood and blood-forming tissues | immune system disease | abnormality of the immune system | hematological measurement	1	METHOTREXATE_EFO_0004599	graft-versus-host disease;acute graft-versus-host disease;chronic graft-versus-host disease	MATCHED	DHFR	acute graft vs. host disease_DHFR	22789	acute graft vs. host disease	3,11,28	4	3
DHFR	CHEMBL34259	METHOTREXATE	CHEMBL34259	METHOTREXATE	4	Dihydrofolate reductase	CHEMBL202	SINGLE PROTEIN	P00374	Small molecule	1953	INHIBITOR	Dihydrofolate reductase inhibitor	NEGATIVE MODULATOR	D018242	Neuroectodermal Tumors, Primitive	EFO_0005235	primitive neuroectodermal tumor	3	61145	ENSG00000228716	EFO_0000616 | EFO_0000618	neoplasm | nervous system disease	1	METHOTREXATE_EFO_0005235		MATCHED	DHFR	primitive neuroectodermal tumor_DHFR	22790	primitive neuroectodermal tumor	3,9,25,10	4	3
DHFR	CHEMBL34259	METHOTREXATE	CHEMBL34259	METHOTREXATE	4	Dihydrofolate reductase	CHEMBL202	SINGLE PROTEIN	P00374	Small molecule	1953	INHIBITOR	Dihydrofolate reductase inhibitor	NEGATIVE MODULATOR	D014890	Granulomatosis with Polyangiitis	EFO_0005297	Granulomatosis with Polyangiitis	3	61146	ENSG00000228716	HP_0000079 | EFO_0000540 | EFO_0000319	abnormality of the urinary system | immune system disease | cardiovascular disease	1	METHOTREXATE_EFO_0005297	wegener's granulomatosis	MATCHED	DHFR	granulomatosis with polyangiitis_DHFR	22791	granulomatosis with polyangiitis	5,30,16,17	4	3	phe_446_4
DHFR	CHEMBL34259	METHOTREXATE	CHEMBL34259	METHOTREXATE	4	Dihydrofolate reductase	CHEMBL202	SINGLE PROTEIN	P00374	Small molecule	1953	INHIBITOR	Dihydrofolate reductase inhibitor	NEGATIVE MODULATOR	D015179	Colorectal Neoplasms	EFO_0005842	colorectal cancer	2	61147	ENSG00000228716	EFO_0000616 | EFO_0000405	neoplasm | digestive system disease	1	METHOTREXATE_EFO_0005842	anal and rectal conditions;anal and rectal polyp;malignant neoplasm of rectum | rectosigmoid junction | and anus;neoplasm of unspecified nature of digestive system;colorectal cancer;secondary malignant neoplasm of digestive systems;benign neoplasm of colon;screening for malignant neoplasms;colon cancer;takes medication for colon polyps?;colon polyps;takes medication for colon cancer/rectal cancer…	MATCHED	DHFR	colorectal cancer_DHFR	22792	colorectal cancer	3,6	4	2	phe_565;phe_565_1;phe_153_3;phe_158;phe_153;phe_198_3;phe_208;phe_1010_2;phe_153_2;GIPolypMed;GIPolyp;CaColonMed;phe_578_8;phe_965;phe_172_21;phe_172_22;phe_172_3
DHFR	CHEMBL34259	METHOTREXATE	CHEMBL34259	METHOTREXATE	4	Dihydrofolate reductase	CHEMBL202	SINGLE PROTEIN	P00374	Small molecule	1953	INHIBITOR	Dihydrofolate reductase inhibitor	NEGATIVE MODULATOR	D008228	Lymphoma, Non-Hodgkin	EFO_0005952	non-Hodgkins lymphoma	4	61148	ENSG00000228716	EFO_0000616 | HP_0001871 | EFO_0004503	neoplasm | abnormality of blood and blood-forming tissues | hematological measurement	1	METHOTREXATE_EFO_0005952	cancer of other lymphoid | histiocytic tissue;lymphoid leukemia;lymphoid leukemia | acute;lymphoid leukemia | chronic;non-hodgkins lymphoma;nodular lymphoma;large cell lymphoma;leukemia;myeloid leukemia;myeloid leukemia | acute;myeloid leukemia | chronic;monocytic leukemia;diseases of white blood cells;hodgkin's disease;hodgkins lymphoma;lymphoma;anaplastic large cell lymphoma;kaposi's sarcoma;Di…	MATCHED	DHFR	non-hodgkins lymphoma_DHFR	22840	non-hodgkins lymphoma	3,11,28	4	4	phe_202;phe_204_1;phe_204_12;phe_202_2;phe_202_21;phe_202_24;phe_204;phe_204_2;phe_204_21;phe_204_22;phe_288;phe_201;phe_245_21;Lymph_Abs_Max;Lymph_Abs_Max_INT;Lymph_Abs_Mean;Lymph_Abs_Mean_INT;Lymph_Abs_Min;Lymph_Abs_Min_INT;Lymph_Fra_Max;Lymph_Fra_Max_INT;Lymph_Fra_Mean;Lymph_Fra_Mean_INT;Lymph_Fra_Min;Lymph_Fra_Min_INT;phe_371_21;phe_476;phe_500_1;phe_930;phe_681_7
DHFR	CHEMBL34259	METHOTREXATE	CHEMBL34259	METHOTREXATE	4	Dihydrofolate reductase	CHEMBL202	SINGLE PROTEIN	P00374	Small molecule	1953	INHIBITOR	Dihydrofolate reductase inhibitor	NEGATIVE MODULATOR	D007952	Leukemia, Plasma Cell	EFO_0006475	plasma cell leukemia	1	61149	ENSG00000228716	HP_0000924 | HP_0003011 | HP_0001871 | EFO_0000616 | EFO_0000540 | HP_0001197	abnormality of the skeletal system | abnormality of the musculature | abnormality of blood and blood-forming tissues | neoplasm | immune system disease | abnormality of prenatal development or birth	1	METHOTREXATE_EFO_0006475	leukemia;lymphoid leukemia;lymphoid leukemia | acute;lymphoid leukemia | chronic;myeloid leukemia;myeloid leukemia | acute;myeloid leukemia | chronic;monocytic leukemia;chronic lymphocytic thyroiditis;NA;diseases of white blood cells;cancer of other lymphoid | histiocytic tissue;non-hodgkins lymphoma;nodular lymphoma;large cell lymphoma;cellulitis and abscess of trunk;hodgkins lymphoma;takes medi…	MATCHED	DHFR	plasma cell leukemia_DHFR	22768	plasma cell leukemia	3,11,28,16,17	4	4	phe_204;phe_204_1;phe_204_12;phe_204_2;phe_204_21;phe_204_22;phe_245_21;phe_288;phe_202;phe_202_2;phe_202_21;phe_202_24;phe_681_7;Lymph_Abs_Max;Lymph_Abs_Max_INT;Lymph_Abs_Mean;Lymph_Abs_Mean_INT;Lymph_Abs_Min;Lymph_Abs_Min_INT;Lymph_Fra_Max;Lymph_Fra_Max_INT;Lymph_Fra_Mean;Lymph_Fra_Mean_INT;Lymph_Fra_Min;Lymph_Fra_Min_INT;phe_371_21;phe_476;phe_500_1;phe_930;phe_201;phe_785;phe_338;phe_338_1;ph…
DHFR	CHEMBL34259	METHOTREXATE	CHEMBL34259	METHOTREXATE	4	Dihydrofolate reductase	CHEMBL202	SINGLE PROTEIN	P00374	Small molecule	1953	INHIBITOR	Dihydrofolate reductase inhibitor	NEGATIVE MODULATOR	D006258	Head and Neck Neoplasms	EFO_0006859	head and neck malignant neoplasia	3	61151	ENSG00000228716	EFO_0000616	neoplasm	1	METHOTREXATE_EFO_0006859	squamous cell carcinoma;cancer of oropharynx	MATCHED	DHFR	head and neck malignant neoplasia_DHFR	34791	head and neck malignant neoplasia	3	4	3	phe_172_22;phe_149_1
DHFR	CHEMBL34259	METHOTREXATE	CHEMBL34259	METHOTREXATE	4	Dihydrofolate reductase	CHEMBL202	SINGLE PROTEIN	P00374	Small molecule	1953	INHIBITOR	Dihydrofolate reductase inhibitor	NEGATIVE MODULATOR	D010391	Pemphigoid, Bullous	EFO_0007187	bullous pemphigoid	3	61152	ENSG00000228716	EFO_0000540 | EFO_0010285	immune system disease | integumentary system disease	1	METHOTREXATE_EFO_0007187	pemphigus and pemphigoid	MATCHED	DHFR	bullous pemphigoid_DHFR	22793	bullous pemphigoid	10	4	3	phe_695_22
DHFR	CHEMBL34259	METHOTREXATE	CHEMBL34259	METHOTREXATE	4	Dihydrofolate reductase	CHEMBL202	SINGLE PROTEIN	P00374	Small molecule	1953	INHIBITOR	Dihydrofolate reductase inhibitor	NEGATIVE MODULATOR	D054429	Leukemia, Myelomonocytic, Juvenile	EFO_1000309	Juvenile Myelomonocytic Leukemia	2	61155	ENSG00000228716	HP_0000924 | HP_0003011 | HP_0001871 | EFO_0000616 | EFO_0000540 | HP_0001197 | EFO_1001986	abnormality of the skeletal system | abnormality of the musculature | abnormality of blood and blood-forming tissues | neoplasm | immune system disease | abnormality of prenatal development or birth | connective tissue disease	1	METHOTREXATE_EFO_1000309	leukemia;lymphoid leukemia;lymphoid leukemia | acute;lymphoid leukemia | chronic;myeloid leukemia;myeloid leukemia | acute;myeloid leukemia | chronic;monocytic leukemia;chronic lymphocytic thyroiditis;NA;diseases of white blood cells;cancer of other lymphoid | histiocytic tissue;non-hodgkins lymphoma;nodular lymphoma;large cell lymphoma;cellulitis and abscess of trunk;hodgkins lymphoma;takes medi…	MATCHED	DHFR	juvenile myelomonocytic leukemia_DHFR	22768	juvenile myelomonocytic leukemia	3,11,28,16,17	4	4	phe_204;phe_204_1;phe_204_12;phe_204_2;phe_204_21;phe_204_22;phe_245_21;phe_288;phe_202;phe_202_2;phe_202_21;phe_202_24;phe_681_7;Lymph_Abs_Max;Lymph_Abs_Max_INT;Lymph_Abs_Mean;Lymph_Abs_Mean_INT;Lymph_Abs_Min;Lymph_Abs_Min_INT;Lymph_Fra_Max;Lymph_Fra_Max_INT;Lymph_Fra_Mean;Lymph_Fra_Mean_INT;Lymph_Fra_Min;Lymph_Fra_Min_INT;phe_371_21;phe_476;phe_500_1;phe_930;phe_201;phe_785;phe_338;phe_338_1;ph…
DHFR	CHEMBL34259	METHOTREXATE	CHEMBL34259	METHOTREXATE	4	Dihydrofolate reductase	CHEMBL202	SINGLE PROTEIN	P00374	Small molecule	1953	INHIBITOR	Dihydrofolate reductase inhibitor	NEGATIVE MODULATOR	D006646	Histiocytosis, Langerhans-Cell	EFO_1000318	Langerhans Cell Histiocytosis	2	61156	ENSG00000228716	EFO_0000616 | EFO_0000540 | HP_0001197 | HP_0001871	neoplasm | immune system disease | abnormality of prenatal development or birth | abnormality of blood and blood-forming tissues	1	METHOTREXATE_EFO_1000318		MATCHED	DHFR	langerhans cell histiocytosis_DHFR	22794	langerhans cell histiocytosis	3,12	4	2
DHFR	CHEMBL34259	METHOTREXATE	CHEMBL34259	METHOTREXATE	4	Dihydrofolate reductase	CHEMBL202	SINGLE PROTEIN	P00374	Small molecule	1953	INHIBITOR	Dihydrofolate reductase inhibitor	NEGATIVE MODULATOR	D006319	Hearing Loss, Sensorineural	EFO_1001176	sensorineural hearing loss	3	61157	ENSG00000228716	EFO_0000618	nervous system disease	1	METHOTREXATE_EFO_1001176	sensorineural hearing loss;hearing loss;conductive hearing loss;takes medication for severe hearing loss or partial deafness in one or both ears?	MATCHED	DHFR	sensorineural hearing loss_DHFR	22795	sensorineural hearing loss	8	4	3	phe_389_1;phe_389;phe_389_2;HVHearMed
DHFR	CHEMBL34259	METHOTREXATE	CHEMBL34259	METHOTREXATE	4	Dihydrofolate reductase	CHEMBL202	SINGLE PROTEIN	P00374	Small molecule	1953	INHIBITOR	Dihydrofolate reductase inhibitor	NEGATIVE MODULATOR	D013700	Giant Cell Arteritis	EFO_1001209	temporal arteritis	3	61158	ENSG00000228716	HP_0000079 | EFO_0000618 | EFO_0000319	abnormality of the urinary system | nervous system disease | cardiovascular disease	1	METHOTREXATE_EFO_1001209	polyarteritis nodosa and allied conditions;giant cell arteritis;polyarteritis nodosa;arteritis nos	MATCHED	DHFR	temporal arteritis_DHFR	22796	temporal arteritis	5,30,16,17	4	3	phe_446;phe_446_5;phe_446_9
DHFR	CHEMBL34259	METHOTREXATE	CHEMBL34259	METHOTREXATE	4	Dihydrofolate reductase	CHEMBL202	SINGLE PROTEIN	P00374	Small molecule	1953	INHIBITOR	Dihydrofolate reductase inhibitor	NEGATIVE MODULATOR	D016483	Lymphoma, AIDS-Related	EFO_1001365	Lymphoma, AIDS-Related	2	61159	ENSG00000228716	EFO_0000616 | HP_0001197 | HP_0001871	neoplasm | abnormality of prenatal development or birth | abnormality of blood and blood-forming tissues	1	METHOTREXATE_EFO_1001365	leukemia;lymphoid leukemia;lymphoid leukemia | acute;lymphoid leukemia | chronic;myeloid leukemia;myeloid leukemia | acute;myeloid leukemia | chronic;monocytic leukemia;chronic lymphocytic thyroiditis;NA;diseases of white blood cells;cancer of other lymphoid | histiocytic tissue;non-hodgkins lymphoma;nodular lymphoma;large cell lymphoma;cellulitis and abscess of trunk;hodgkins lymphoma;takes medi…	MATCHED	DHFR	lymphoma, aids-related_DHFR	22768	lymphoma, aids-related	3,11,28,16,17	4	4	phe_204;phe_204_1;phe_204_12;phe_204_2;phe_204_21;phe_204_22;phe_245_21;phe_288;phe_202;phe_202_2;phe_202_21;phe_202_24;phe_681_7;Lymph_Abs_Max;Lymph_Abs_Max_INT;Lymph_Abs_Mean;Lymph_Abs_Mean_INT;Lymph_Abs_Min;Lymph_Abs_Min_INT;Lymph_Fra_Max;Lymph_Fra_Max_INT;Lymph_Fra_Mean;Lymph_Fra_Mean_INT;Lymph_Fra_Min;Lymph_Fra_Min_INT;phe_371_21;phe_476;phe_500_1;phe_930;phe_201;phe_785;phe_338;phe_338_1;ph…
DHFR	CHEMBL34259	METHOTREXATE	CHEMBL34259	METHOTREXATE	4	Dihydrofolate reductase	CHEMBL202	SINGLE PROTEIN	P00374	Small molecule	1953	INHIBITOR	Dihydrofolate reductase inhibitor	NEGATIVE MODULATOR	D020522	Lymphoma, Mantle-Cell	EFO_1001469	Mantle cell lymphoma	2	61160	ENSG00000228716	EFO_0000616 | EFO_0000540 | HP_0001197 | HP_0001871	neoplasm | immune system disease | abnormality of prenatal development or birth | abnormality of blood and blood-forming tissues	1	METHOTREXATE_EFO_1001469	cancer of other lymphoid | histiocytic tissue;lymphoid leukemia;lymphoid leukemia | acute;lymphoid leukemia | chronic;non-hodgkins lymphoma;nodular lymphoma;large cell lymphoma;leukemia;myeloid leukemia;myeloid leukemia | acute;myeloid leukemia | chronic;monocytic leukemia;diseases of white blood cells;hodgkin's disease;hodgkins lymphoma;lymphoma;anaplastic large cell lymphoma;kaposi's sarcoma;Di…	MATCHED	DHFR	mantle cell lymphoma_DHFR	22840	mantle cell lymphoma	3,11,28	4	4	phe_202;phe_204_1;phe_204_12;phe_202_2;phe_202_21;phe_202_24;phe_204;phe_204_2;phe_204_21;phe_204_22;phe_288;phe_201;phe_245_21;Lymph_Abs_Max;Lymph_Abs_Max_INT;Lymph_Abs_Mean;Lymph_Abs_Mean_INT;Lymph_Abs_Min;Lymph_Abs_Min_INT;Lymph_Fra_Max;Lymph_Fra_Max_INT;Lymph_Fra_Mean;Lymph_Fra_Mean_INT;Lymph_Fra_Min;Lymph_Fra_Min_INT;phe_371_21;phe_476;phe_500_1;phe_930;phe_681_7
DHFR	CHEMBL34259	METHOTREXATE	CHEMBL34259	METHOTREXATE	4	Dihydrofolate reductase	CHEMBL202	SINGLE PROTEIN	P00374	Small molecule	1953	INHIBITOR	Dihydrofolate reductase inhibitor	NEGATIVE MODULATOR	D015266	Carcinoma, Merkel Cell	EFO_1001471	Merkel cell skin cancer	2	61161	ENSG00000228716	EFO_0000616 | EFO_0010285	neoplasm | integumentary system disease	1	METHOTREXATE_EFO_1001471	melanomas of skin | dx or hx;c43 malignant melanoma of skin;d03 melanoma in situ;Skin cancer;Melanomas of skin | dx or hx;Other non-epithelial cancer of skin	MATCHED	DHFR	merkel cell skin cancer_DHFR	34798	merkel cell skin cancer	3,10	4	2	phe_172_1;phe_172_11
DHFR	CHEMBL34259	METHOTREXATE	CHEMBL34259	METHOTREXATE	4	Dihydrofolate reductase	CHEMBL202	SINGLE PROTEIN	P00374	Small molecule	1953	INHIBITOR	Dihydrofolate reductase inhibitor	NEGATIVE MODULATOR	D008105	Liver Cirrhosis, Biliary	EFO_1001486	primary biliary cirrhosis	3	61162	ENSG00000228716	EFO_0000616 | EFO_0000589 | HP_0001197	neoplasm | metabolic disease | abnormality of prenatal development or birth	1	METHOTREXATE_EFO_1001486	primary biliary cirrhosis	MATCHED	DHFR	primary biliary cirrhosis_DHFR	22798	primary biliary cirrhosis	6,16,17	4	3	phe_571_6
DHFR	CHEMBL34259	METHOTREXATE	CHEMBL34259	METHOTREXATE	4	Dihydrofolate reductase	CHEMBL202	SINGLE PROTEIN	P00374	Small molecule	1953	INHIBITOR	Dihydrofolate reductase inhibitor	NEGATIVE MODULATOR	D015477	Leukemia, Myelomonocytic, Chronic	EFO_1001779	chronic myelomonocytic leukemia	3	61163	ENSG00000228716	HP_0000924 | HP_0003011 | HP_0001871 | EFO_0000616 | EFO_0000540 | HP_0001197 | EFO_1001986	abnormality of the skeletal system | abnormality of the musculature | abnormality of blood and blood-forming tissues | neoplasm | immune system disease | abnormality of prenatal development or birth | connective tissue disease	1	METHOTREXATE_EFO_1001779	leukemia;lymphoid leukemia;lymphoid leukemia | acute;lymphoid leukemia | chronic;myeloid leukemia;myeloid leukemia | acute;myeloid leukemia | chronic;monocytic leukemia;chronic lymphocytic thyroiditis;NA;diseases of white blood cells;cancer of other lymphoid | histiocytic tissue;non-hodgkins lymphoma;nodular lymphoma;large cell lymphoma;cellulitis and abscess of trunk;hodgkins lymphoma;takes medi…	MATCHED	DHFR	chronic myelomonocytic leukemia_DHFR	22768	chronic myelomonocytic leukemia	3,11,28	4	4	phe_204;phe_204_1;phe_204_12;phe_204_2;phe_204_21;phe_204_22;phe_245_21;phe_288;phe_202;phe_202_2;phe_202_21;phe_202_24;phe_681_7;Lymph_Abs_Max;Lymph_Abs_Max_INT;Lymph_Abs_Mean;Lymph_Abs_Mean_INT;Lymph_Abs_Min;Lymph_Abs_Min_INT;Lymph_Fra_Max;Lymph_Fra_Max_INT;Lymph_Fra_Mean;Lymph_Fra_Mean_INT;Lymph_Fra_Min;Lymph_Fra_Min_INT;phe_371_21;phe_476;phe_500_1;phe_930;phe_201;phe_785;phe_338;phe_338_1;ph…
DHFR	CHEMBL34259	METHOTREXATE	CHEMBL34259	METHOTREXATE	4	Dihydrofolate reductase	CHEMBL202	SINGLE PROTEIN	P00374	Small molecule	1953	INHIBITOR	Dihydrofolate reductase inhibitor	NEGATIVE MODULATOR	D054218	Precursor T-Cell Lymphoblastic Leukemia-Lymphoma	EFO_1001830	precursor T-cell lymphoblastic leukemia-lymphoma	3	61164	ENSG00000228716	HP_0000924 | HP_0003011 | HP_0001871 | EFO_0000616 | EFO_0000540 | HP_0001197	abnormality of the skeletal system | abnormality of the musculature | abnormality of blood and blood-forming tissues | neoplasm | immune system disease | abnormality of prenatal development or birth	1	METHOTREXATE_EFO_1001830	leukemia;lymphoid leukemia;lymphoid leukemia | acute;lymphoid leukemia | chronic;myeloid leukemia;myeloid leukemia | acute;myeloid leukemia | chronic;monocytic leukemia;chronic lymphocytic thyroiditis;NA;diseases of white blood cells;cancer of other lymphoid | histiocytic tissue;non-hodgkins lymphoma;nodular lymphoma;large cell lymphoma;cellulitis and abscess of trunk;hodgkins lymphoma;takes medi…	MATCHED	DHFR	precursor t-cell lymphoblastic leukemia-lymphoma_DHFR	22768	precursor t-cell lymphoblastic leukemia-lymphoma	3,11,28,16,17	4	4	phe_204;phe_204_1;phe_204_12;phe_204_2;phe_204_21;phe_204_22;phe_245_21;phe_288;phe_202;phe_202_2;phe_202_21;phe_202_24;phe_681_7;Lymph_Abs_Max;Lymph_Abs_Max_INT;Lymph_Abs_Mean;Lymph_Abs_Mean_INT;Lymph_Abs_Min;Lymph_Abs_Min_INT;Lymph_Fra_Max;Lymph_Fra_Max_INT;Lymph_Fra_Mean;Lymph_Fra_Mean_INT;Lymph_Fra_Min;Lymph_Fra_Min_INT;phe_371_21;phe_476;phe_500_1;phe_930;phe_201;phe_785;phe_338;phe_338_1;ph…
DHFR	CHEMBL34259	METHOTREXATE	CHEMBL34259	METHOTREXATE	4	Dihydrofolate reductase	CHEMBL202	SINGLE PROTEIN	P00374	Small molecule	1953	INHIBITOR	Dihydrofolate reductase inhibitor	NEGATIVE MODULATOR	D015179	Colorectal Neoplasms	EFO_1001951	colorectal carcinoma	2	61165	ENSG00000228716	EFO_0000616 | EFO_0000405	neoplasm | digestive system disease	1	METHOTREXATE_EFO_1001951	anal and rectal conditions;anal and rectal polyp;malignant neoplasm of rectum | rectosigmoid junction | and anus;neoplasm of unspecified nature of digestive system;colorectal cancer;secondary malignant neoplasm of digestive systems;benign neoplasm of colon;screening for malignant neoplasms;colon cancer;takes medication for colon polyps?;colon polyps;takes medication for colon cancer/rectal cancer…	MATCHED	DHFR	colorectal carcinoma_DHFR	34790	colorectal carcinoma	3,6	4	4	phe_565;phe_565_1;phe_153_3;phe_158;phe_153;phe_198_3;phe_208;phe_1010_2;phe_153_2;GIPolypMed;GIPolyp;CaColonMed;phe_578_8;phe_965;phe_172_21;phe_172_22;phe_172_3
DHFR	CHEMBL34259	METHOTREXATE	CHEMBL34259	METHOTREXATE	4	Dihydrofolate reductase	CHEMBL202	SINGLE PROTEIN	P00374	Small molecule	1953	INHIBITOR	Dihydrofolate reductase inhibitor	NEGATIVE MODULATOR	D000741	Anemia, Aplastic	HP_0001915	Aplastic anemia	3	61166	ENSG00000228716	HP_0001871	abnormality of blood and blood-forming tissues	1	METHOTREXATE_HP_0001915	aplastic anemia;d61 other aplastic anaemias;iron deficiency anemias;iron deficiency anemias | unspecified or not due to blood loss;iron deficiency anemia secondary to blood loss (chronic);other deficiency anemia;megaloblastic anemia;pernicious anemia;other vitamin b12 deficiency anemia;folate-deficiency anemia;deficiency anemias;hereditary hemolytic anemias;sickle cell anemia;other hereditary hem…	MATCHED	DHFR	aplastic anemia_DHFR	34784	aplastic anemia	3,11,28	4	3	phe_284;phe_284_2;phe_280;phe_280_1;phe_280_2;phe_281;phe_281_1;phe_281_11;phe_281_12;phe_281_13;phe_281_9;phe_282;phe_282_9;phe_283;phe_283_1;phe_285;phe_285_1;phe_285_2;phe_285_21;phe_285_22;phe_644
DHFR	CHEMBL34259	METHOTREXATE	CHEMBL34259	METHOTREXATE	4	Dihydrofolate reductase	CHEMBL202	SINGLE PROTEIN	P00374	Small molecule	1953	INHIBITOR	Dihydrofolate reductase inhibitor	NEGATIVE MODULATOR	D007119	Immunoblastic Lymphadenopathy	EFO_0000255	angioimmunoblastic T-cell lymphoma	2	109308	ENSG00000228716	EFO_0000616 | HP_0001197 | HP_0001871	neoplasm | abnormality of prenatal development or birth | abnormality of blood and blood-forming tissues	1	METHOTREXATE_EFO_0000255	cancer of other lymphoid | histiocytic tissue;lymphoid leukemia;lymphoid leukemia | acute;lymphoid leukemia | chronic;non-hodgkins lymphoma;nodular lymphoma;large cell lymphoma;leukemia;myeloid leukemia;myeloid leukemia | acute;myeloid leukemia | chronic;monocytic leukemia;diseases of white blood cells;hodgkin's disease;hodgkins lymphoma;lymphoma;anaplastic large cell lymphoma;kaposi's sarcoma;Di…	MATCHED	DHFR	angioimmunoblastic t-cell lymphoma_DHFR	22840	angioimmunoblastic t-cell lymphoma	3,11,28	4	4	phe_202;phe_204_1;phe_204_12;phe_202_2;phe_202_21;phe_202_24;phe_204;phe_204_2;phe_204_21;phe_204_22;phe_288;phe_201;phe_245_21;Lymph_Abs_Max;Lymph_Abs_Max_INT;Lymph_Abs_Mean;Lymph_Abs_Mean_INT;Lymph_Abs_Min;Lymph_Abs_Min_INT;Lymph_Fra_Max;Lymph_Fra_Max_INT;Lymph_Fra_Mean;Lymph_Fra_Mean_INT;Lymph_Fra_Min;Lymph_Fra_Min_INT;phe_371_21;phe_476;phe_500_1;phe_930;phe_681_7
DHFR	CHEMBL34259	METHOTREXATE	CHEMBL34259	METHOTREXATE	4	Dihydrofolate reductase	CHEMBL202	SINGLE PROTEIN	P00374	Small molecule	1953	INHIBITOR	Dihydrofolate reductase inhibitor	NEGATIVE MODULATOR	D011087	Polycythemia Vera	EFO_0002429	polycythemia vera	2	109309	ENSG00000228716	HP_0000924 | HP_0003011 | HP_0001871 | EFO_0000616 | EFO_0000540 | HP_0001197 | EFO_1001986	abnormality of the skeletal system | abnormality of the musculature | abnormality of blood and blood-forming tissues | neoplasm | immune system disease | abnormality of prenatal development or birth | connective tissue disease	1	METHOTREXATE_EFO_0002429	multiple myeloma;myeloproliferative disease;myelofibrosis;polycythemia vera;polycythemia | secondary	MATCHED	DHFR	polycythemia vera_DHFR	22779	polycythemia vera	11,28,16,17	4	3	phe_204_4;phe_200;phe_200_1;phe_289_8
DHFR	CHEMBL34259	METHOTREXATE	CHEMBL34259	METHOTREXATE	4	Dihydrofolate reductase	CHEMBL202	SINGLE PROTEIN	P00374	Small molecule	1953	INHIBITOR	Dihydrofolate reductase inhibitor	NEGATIVE MODULATOR	D014657	Vasculitis	EFO_0006803	vasculitis	3	109310	ENSG00000228716	EFO_0000319	cardiovascular disease	1	METHOTREXATE_EFO_0006803	wegener's granulomatosis	MATCHED	DHFR	vasculitis_DHFR	22791	vasculitis	5,16,17,30	4	3	phe_446_4
DHFR	CHEMBL34259	METHOTREXATE	CHEMBL34259	METHOTREXATE	4	Dihydrofolate reductase	CHEMBL202	SINGLE PROTEIN	P00374	Small molecule	1953	INHIBITOR	Dihydrofolate reductase inhibitor	NEGATIVE MODULATOR	D008258	Waldenstrom Macroglobulinemia	EFO_0009441	Waldenstrom macroglobulinemia	2	109311	ENSG00000228716	HP_0001871 | EFO_0000616 | EFO_0000589 | EFO_0000540 | HP_0001197	abnormality of blood and blood-forming tissues | neoplasm | metabolic disease | immune system disease | abnormality of prenatal development or birth	1	METHOTREXATE_EFO_0009441	multiple myeloma;myeloproliferative disease;myelofibrosis;polycythemia vera;polycythemia | secondary	MATCHED	DHFR	waldenstrom macroglobulinemia_DHFR	22779	waldenstrom macroglobulinemia	11,28,3	4	3	phe_204_4;phe_200;phe_200_1;phe_289_8
DHFR	CHEMBL34259	METHOTREXATE	CHEMBL34259	METHOTREXATE	4	Dihydrofolate reductase	CHEMBL202	SINGLE PROTEIN	P00374	Small molecule	1953	INHIBITOR	Dihydrofolate reductase inhibitor	NEGATIVE MODULATOR	D012751	Sezary Syndrome	EFO_1000785	Sezary's disease	2	109313	ENSG00000228716	HP_0001871 | EFO_0000616 | HP_0001197 | EFO_0010285	abnormality of blood and blood-forming tissues | neoplasm | abnormality of prenatal development or birth | integumentary system disease	1	METHOTREXATE_EFO_1000785	dermatophytosis / dermatomycosis;coccidioidomycosis;large cell lymphoma;diseases of white blood cells;non-hodgkins lymphoma;nodular lymphoma;leukemia;lymphoid leukemia;lymphoid leukemia | acute;lymphoid leukemia | chronic;myeloid leukemia;myeloid leukemia | acute;myeloid leukemia | chronic;monocytic leukemia;hodgkins lymphoma;cancer of other lymphoid | histiocytic tissue;hodgkin's disease;lymphom…	MATCHED	DHFR	sezary's disease_DHFR	22802	sezary's disease	3,11,28	4	4	phe_110;phe_202_24;phe_288;phe_202_2;phe_202_21;phe_204;phe_204_1;phe_204_12;phe_204_2;phe_204_21;phe_204_22;phe_202;phe_201
DHFR	CHEMBL34259	METHOTREXATE	CHEMBL34259	METHOTREXATE	4	Dihydrofolate reductase	CHEMBL202	SINGLE PROTEIN	P00374	Small molecule	1953	INHIBITOR	Dihydrofolate reductase inhibitor	NEGATIVE MODULATOR	D007943	Leukemia, Hairy Cell	EFO_1000956	hairy cell leukemia	2	109314	ENSG00000228716	HP_0000924 | HP_0003011 | HP_0001871 | EFO_0000616 | EFO_0000540 | HP_0001197	abnormality of the skeletal system | abnormality of the musculature | abnormality of blood and blood-forming tissues | neoplasm | immune system disease | abnormality of prenatal development or birth	1	METHOTREXATE_EFO_1000956	leukemia;lymphoid leukemia;lymphoid leukemia | acute;lymphoid leukemia | chronic;myeloid leukemia;myeloid leukemia | acute;myeloid leukemia | chronic;monocytic leukemia;chronic lymphocytic thyroiditis;NA;diseases of white blood cells;cancer of other lymphoid | histiocytic tissue;non-hodgkins lymphoma;nodular lymphoma;large cell lymphoma;cellulitis and abscess of trunk;hodgkins lymphoma;takes medi…	MATCHED	DHFR	hairy cell leukemia_DHFR	22768	hairy cell leukemia	3,11,28	4	4	phe_204;phe_204_1;phe_204_12;phe_204_2;phe_204_21;phe_204_22;phe_245_21;phe_288;phe_202;phe_202_2;phe_202_21;phe_202_24;phe_681_7;Lymph_Abs_Max;Lymph_Abs_Max_INT;Lymph_Abs_Mean;Lymph_Abs_Mean_INT;Lymph_Abs_Min;Lymph_Abs_Min_INT;Lymph_Fra_Max;Lymph_Fra_Max_INT;Lymph_Fra_Mean;Lymph_Fra_Mean_INT;Lymph_Fra_Min;Lymph_Fra_Min_INT;phe_371_21;phe_476;phe_500_1;phe_930;phe_201;phe_785;phe_338;phe_338_1;ph…
DHFR	CHEMBL34259	METHOTREXATE	CHEMBL34259	METHOTREXATE	4	Dihydrofolate reductase	CHEMBL202	SINGLE PROTEIN	P00374	Small molecule	1953	INHIBITOR	Dihydrofolate reductase inhibitor	NEGATIVE MODULATOR	D011565	Psoriasis	EFO_1001494	psoriasis vulgaris	4	109315	ENSG00000228716	EFO_0000540 | HP_0001197 | EFO_0010285	immune system disease | abnormality of prenatal development or birth | integumentary system disease	1	METHOTREXATE_EFO_1001494	psoriasis and related disorders;parapsoriasis;psoriasis;psoriasis vulgaris;takes medication for skin condition (ex. eczema, psoriasis)?;psoriatic arthropathy;rheumatoid arthritis and other inflammatory polyarthropathies;rheumatoid arthritis;osteoarthritis; localized;takes medication for osteoarthritis?;takes medication for rheumatoid arthritis?;takes medication for other arthritis?;unspecified po…	MATCHED	DHFR	psoriasis vulgaris_DHFR	22765	psoriasis vulgaris	10,16,17,30	4	4	phe_696;phe_696_4;phe_696_41;DoSkinMed;phe_696_42;phe_714;phe_714_1;SkMsOAMed;SkMsRAMed;SkMsOthArthMed;phe_716_1
DHFR	CHEMBL34259	METHOTREXATE	CHEMBL34259	METHOTREXATE	4	Dihydrofolate reductase	CHEMBL202	SINGLE PROTEIN	P00374	Small molecule	1953	INHIBITOR	Dihydrofolate reductase inhibitor	NEGATIVE MODULATOR	D011271	Pregnancy, Ectopic	HP_0031456	Ectopic pregnancy	3	109316	ENSG00000228716	HP_0001197	abnormality of prenatal development or birth	1	METHOTREXATE_HP_0031456	ectopic pregnancy	MATCHED	DHFR	ectopic pregnancy_DHFR	22803	ectopic pregnancy	27	4	3	phe_634_3
DHFR	CHEMBL34259	METHOTREXATE	CHEMBL34259	METHOTREXATE	4	Dihydrofolate reductase	CHEMBL202	SINGLE PROTEIN	P00374	Small molecule	1953	INHIBITOR	Dihydrofolate reductase inhibitor	NEGATIVE MODULATOR	D004915	Leukemia, Erythroblastic, Acute	EFO_0000218	acute erythroleukemia	3	119424	ENSG00000228716	HP_0000924 | HP_0003011 | HP_0001871 | EFO_0000616 | EFO_0000540 | EFO_1001986	abnormality of the skeletal system | abnormality of the musculature | abnormality of blood and blood-forming tissues | neoplasm | immune system disease | connective tissue disease	1	METHOTREXATE_EFO_0000218	leukemia;lymphoid leukemia;lymphoid leukemia | acute;lymphoid leukemia | chronic;myeloid leukemia;myeloid leukemia | acute;myeloid leukemia | chronic;monocytic leukemia;chronic lymphocytic thyroiditis;NA;diseases of white blood cells;cancer of other lymphoid | histiocytic tissue;non-hodgkins lymphoma;nodular lymphoma;large cell lymphoma;cellulitis and abscess of trunk;hodgkins lymphoma;takes medi…	MATCHED	DHFR	acute erythroleukemia_DHFR	22768	acute erythroleukemia	3,11,28,16,17,6	4	4	phe_204;phe_204_1;phe_204_12;phe_204_2;phe_204_21;phe_204_22;phe_245_21;phe_288;phe_202;phe_202_2;phe_202_21;phe_202_24;phe_681_7;Lymph_Abs_Max;Lymph_Abs_Max_INT;Lymph_Abs_Mean;Lymph_Abs_Mean_INT;Lymph_Abs_Min;Lymph_Abs_Min_INT;Lymph_Fra_Max;Lymph_Fra_Max_INT;Lymph_Fra_Mean;Lymph_Fra_Mean_INT;Lymph_Fra_Min;Lymph_Fra_Min_INT;phe_371_21;phe_476;phe_500_1;phe_930;phe_201;phe_785;phe_338;phe_338_1;ph…
DHFR	CHEMBL34259	METHOTREXATE	CHEMBL34259	METHOTREXATE	4	Dihydrofolate reductase	CHEMBL202	SINGLE PROTEIN	P00374	Small molecule	1953	INHIBITOR	Dihydrofolate reductase inhibitor	NEGATIVE MODULATOR	D007948	Leukemia, Monocytic, Acute	EFO_0000221	acute monocytic leukemia	3	119425	ENSG00000228716	EFO_0000616 | HP_0001871	neoplasm | abnormality of blood and blood-forming tissues	1	METHOTREXATE_EFO_0000221	leukemia;lymphoid leukemia;lymphoid leukemia | acute;lymphoid leukemia | chronic;myeloid leukemia;myeloid leukemia | acute;myeloid leukemia | chronic;monocytic leukemia;chronic lymphocytic thyroiditis;NA;diseases of white blood cells;cancer of other lymphoid | histiocytic tissue;non-hodgkins lymphoma;nodular lymphoma;large cell lymphoma;cellulitis and abscess of trunk;hodgkins lymphoma;takes medi…	MATCHED	DHFR	acute monocytic leukemia_DHFR	22768	acute monocytic leukemia	3,11,28	4	4	phe_204;phe_204_1;phe_204_12;phe_204_2;phe_204_21;phe_204_22;phe_245_21;phe_288;phe_202;phe_202_2;phe_202_21;phe_202_24;phe_681_7;Lymph_Abs_Max;Lymph_Abs_Max_INT;Lymph_Abs_Mean;Lymph_Abs_Mean_INT;Lymph_Abs_Min;Lymph_Abs_Min_INT;Lymph_Fra_Max;Lymph_Fra_Max_INT;Lymph_Fra_Mean;Lymph_Fra_Mean_INT;Lymph_Fra_Min;Lymph_Fra_Min_INT;phe_371_21;phe_476;phe_500_1;phe_930;phe_201;phe_785;phe_338;phe_338_1;ph…
DHFR	CHEMBL34259	METHOTREXATE	CHEMBL34259	METHOTREXATE	4	Dihydrofolate reductase	CHEMBL202	SINGLE PROTEIN	P00374	Small molecule	1953	INHIBITOR	Dihydrofolate reductase inhibitor	NEGATIVE MODULATOR	D015479	Leukemia, Myelomonocytic, Acute	EFO_0000223	acute myelomonocytic leukemia	3	119426	ENSG00000228716	HP_0000924 | HP_0003011 | HP_0001871 | EFO_0000616 | EFO_0000540 | EFO_1001986	abnormality of the skeletal system | abnormality of the musculature | abnormality of blood and blood-forming tissues | neoplasm | immune system disease | connective tissue disease	1	METHOTREXATE_EFO_0000223	leukemia;lymphoid leukemia;lymphoid leukemia | acute;lymphoid leukemia | chronic;myeloid leukemia;myeloid leukemia | acute;myeloid leukemia | chronic;monocytic leukemia;chronic lymphocytic thyroiditis;NA;diseases of white blood cells;cancer of other lymphoid | histiocytic tissue;non-hodgkins lymphoma;nodular lymphoma;large cell lymphoma;cellulitis and abscess of trunk;hodgkins lymphoma;takes medi…	MATCHED	DHFR	acute myelomonocytic leukemia_DHFR	22768	acute myelomonocytic leukemia	3,11,28,16,17	4	4	phe_204;phe_204_1;phe_204_12;phe_204_2;phe_204_21;phe_204_22;phe_245_21;phe_288;phe_202;phe_202_2;phe_202_21;phe_202_24;phe_681_7;Lymph_Abs_Max;Lymph_Abs_Max_INT;Lymph_Abs_Mean;Lymph_Abs_Mean_INT;Lymph_Abs_Min;Lymph_Abs_Min_INT;Lymph_Fra_Max;Lymph_Fra_Max_INT;Lymph_Fra_Mean;Lymph_Fra_Mean_INT;Lymph_Fra_Min;Lymph_Fra_Min_INT;phe_371_21;phe_476;phe_500_1;phe_930;phe_201;phe_785;phe_338;phe_338_1;ph…
DHFR	CHEMBL34259	METHOTREXATE	CHEMBL34259	METHOTREXATE	4	Dihydrofolate reductase	CHEMBL202	SINGLE PROTEIN	P00374	Small molecule	1953	INHIBITOR	Dihydrofolate reductase inhibitor	NEGATIVE MODULATOR	D009447	Neuroblastoma	EFO_0000621	neuroblastoma	2	119427	ENSG00000228716	EFO_0000616 | EFO_0000618	neoplasm | nervous system disease	1	METHOTREXATE_EFO_0000621	manlignant and unknown neoplasms of brain and nervous system;cancer of brain and nervous system;cancer of brain;secondary malignancy of brain/spine;benign neoplasm of brain and other parts of nervous system;benign neoplasm of brain | cranial nerves | meninges;specific nonpsychotic mental disorders due to brain damage;brain neoplasm	MATCHED	DHFR	neuroblastoma_DHFR	34800	neuroblastoma	3,9,25	4	3	phe_191;phe_191_1;phe_191_11;phe_198_5;phe_225;phe_225_1;phe_291_4
DHFR	CHEMBL34259	METHOTREXATE	CHEMBL34259	METHOTREXATE	4	Dihydrofolate reductase	CHEMBL202	SINGLE PROTEIN	P00374	Small molecule	1953	INHIBITOR	Dihydrofolate reductase inhibitor	NEGATIVE MODULATOR	D009196	Myeloproliferative Disorders	EFO_0002428	chronic myeloproliferative disorder	3	119428	ENSG00000228716	HP_0000924 | HP_0003011 | EFO_0000616 | EFO_0000540 | EFO_1001986 | HP_0001871	abnormality of the skeletal system | abnormality of the musculature | neoplasm | immune system disease | connective tissue disease | abnormality of blood and blood-forming tissues	1	METHOTREXATE_EFO_0002428	multiple myeloma;myeloproliferative disease;myelofibrosis;polycythemia vera;polycythemia | secondary	MATCHED	DHFR	chronic myeloproliferative disorder_DHFR	22779	chronic myeloproliferative disorder	3,11,28	4	3	phe_204_4;phe_200;phe_200_1;phe_289_8
DHFR	CHEMBL34259	METHOTREXATE	CHEMBL34259	METHOTREXATE	4	Dihydrofolate reductase	CHEMBL202	SINGLE PROTEIN	P00374	Small molecule	1953	INHIBITOR	Dihydrofolate reductase inhibitor	NEGATIVE MODULATOR	D002822	Choriocarcinoma	EFO_0002893	choriocarcinoma	3	119429	ENSG00000228716	EFO_0000512 | EFO_0000616	reproductive system disease | neoplasm	1	METHOTREXATE_EFO_0002893	testicular carcinoma;uterine leiomyoma;ovarian cyst;uterine cancer;benign ovarian neoplasm	MATCHED	DHFR	choriocarcinoma_DHFR	22804	choriocarcinoma	27,24,3	4	4	phe_218_1;phe_628
DHFR	CHEMBL34259	METHOTREXATE	CHEMBL34259	METHOTREXATE	4	Dihydrofolate reductase	CHEMBL202	SINGLE PROTEIN	P00374	Small molecule	1953	INHIBITOR	Dihydrofolate reductase inhibitor	NEGATIVE MODULATOR	D007947	Leukemia, Megakaryoblastic, Acute	EFO_0003025	acute megakaryoblastic leukaemia	3	119430	ENSG00000228716	HP_0000924 | HP_0003011 | HP_0001871 | EFO_0000616 | EFO_0000540 | EFO_1001986	abnormality of the skeletal system | abnormality of the musculature | abnormality of blood and blood-forming tissues | neoplasm | immune system disease | connective tissue disease	1	METHOTREXATE_EFO_0003025	leukemia;lymphoid leukemia;lymphoid leukemia | acute;lymphoid leukemia | chronic;myeloid leukemia;myeloid leukemia | acute;myeloid leukemia | chronic;monocytic leukemia;chronic lymphocytic thyroiditis;NA;diseases of white blood cells;cancer of other lymphoid | histiocytic tissue;non-hodgkins lymphoma;nodular lymphoma;large cell lymphoma;cellulitis and abscess of trunk;hodgkins lymphoma;takes medi…	MATCHED	DHFR	acute megakaryoblastic leukaemia_DHFR	22768	acute megakaryoblastic leukaemia	3,11,28,16,17	4	4	phe_204;phe_204_1;phe_204_12;phe_204_2;phe_204_21;phe_204_22;phe_245_21;phe_288;phe_202;phe_202_2;phe_202_21;phe_202_24;phe_681_7;Lymph_Abs_Max;Lymph_Abs_Max_INT;Lymph_Abs_Mean;Lymph_Abs_Mean_INT;Lymph_Abs_Min;Lymph_Abs_Min_INT;Lymph_Fra_Max;Lymph_Fra_Max_INT;Lymph_Fra_Mean;Lymph_Fra_Mean_INT;Lymph_Fra_Min;Lymph_Fra_Min_INT;phe_371_21;phe_476;phe_500_1;phe_930;phe_201;phe_785;phe_338;phe_338_1;ph…
DHFR	CHEMBL34259	METHOTREXATE	CHEMBL34259	METHOTREXATE	4	Dihydrofolate reductase	CHEMBL202	SINGLE PROTEIN	P00374	Small molecule	1953	INHIBITOR	Dihydrofolate reductase inhibitor	NEGATIVE MODULATOR	D015470	Leukemia, Myeloid, Acute	EFO_0003027	acute myeloblastic leukemia without maturation	3	119431	ENSG00000228716	HP_0000924 | HP_0003011 | HP_0001871 | EFO_0000616 | EFO_0000540 | EFO_1001986	abnormality of the skeletal system | abnormality of the musculature | abnormality of blood and blood-forming tissues | neoplasm | immune system disease | connective tissue disease	1	METHOTREXATE_EFO_0003027	leukemia;lymphoid leukemia;lymphoid leukemia | acute;lymphoid leukemia | chronic;myeloid leukemia;myeloid leukemia | acute;myeloid leukemia | chronic;monocytic leukemia;chronic lymphocytic thyroiditis;NA;diseases of white blood cells;cancer of other lymphoid | histiocytic tissue;non-hodgkins lymphoma;nodular lymphoma;large cell lymphoma;cellulitis and abscess of trunk;hodgkins lymphoma;takes medi…	MATCHED	DHFR	acute myeloblastic leukemia without maturation_DHFR	22768	acute myeloblastic leukemia without maturation	3,11,25,16,17	4	4	phe_204;phe_204_1;phe_204_12;phe_204_2;phe_204_21;phe_204_22;phe_245_21;phe_288;phe_202;phe_202_2;phe_202_21;phe_202_24;phe_681_7;Lymph_Abs_Max;Lymph_Abs_Max_INT;Lymph_Abs_Mean;Lymph_Abs_Mean_INT;Lymph_Abs_Min;Lymph_Abs_Min_INT;Lymph_Fra_Max;Lymph_Fra_Max_INT;Lymph_Fra_Mean;Lymph_Fra_Mean_INT;Lymph_Fra_Min;Lymph_Fra_Min_INT;phe_371_21;phe_476;phe_500_1;phe_930;phe_201;phe_785;phe_338;phe_338_1;ph…
DHFR	CHEMBL34259	METHOTREXATE	CHEMBL34259	METHOTREXATE	4	Dihydrofolate reductase	CHEMBL202	SINGLE PROTEIN	P00374	Small molecule	1953	INHIBITOR	Dihydrofolate reductase inhibitor	NEGATIVE MODULATOR	D000753	Anemia, Refractory	EFO_0003802	refractory anemia	3	119432	ENSG00000228716	EFO_0000616 | HP_0001197 | HP_0001871	neoplasm | abnormality of prenatal development or birth | abnormality of blood and blood-forming tissues	1	METHOTREXATE_EFO_0003802		MATCHED	DHFR	refractory anemia_DHFR	22805	refractory anemia	11,28	4	3
DHFR	CHEMBL34259	METHOTREXATE	CHEMBL34259	METHOTREXATE	4	Dihydrofolate reductase	CHEMBL202	SINGLE PROTEIN	P00374	Small molecule	1953	INHIBITOR	Dihydrofolate reductase inhibitor	NEGATIVE MODULATOR	D000754	Anemia, Refractory, with Excess of Blasts	EFO_0003811	refractory anemia with excess blasts	3	119433	ENSG00000228716	EFO_0000616 | HP_0001197 | HP_0001871	neoplasm | abnormality of prenatal development or birth | abnormality of blood and blood-forming tissues	1	METHOTREXATE_EFO_0003811	aplastic anemia;d61 other aplastic anaemias;iron deficiency anemias;iron deficiency anemias | unspecified or not due to blood loss;iron deficiency anemia secondary to blood loss (chronic);other deficiency anemia;megaloblastic anemia;pernicious anemia;other vitamin b12 deficiency anemia;folate-deficiency anemia;deficiency anemias;hereditary hemolytic anemias;sickle cell anemia;other hereditary hem…	MATCHED	DHFR	refractory anemia with excess blasts_DHFR	22799	refractory anemia with excess blasts	3,11,28	4	3	phe_284;phe_284_2;phe_280;phe_280_1;phe_280_2;phe_281;phe_281_1;phe_281_11;phe_281_12;phe_281_13;phe_281_9;phe_282;phe_282_9;phe_283;phe_283_1;phe_285;phe_285_1;phe_285_2;phe_285_21;phe_285_22;phe_644
DHFR	CHEMBL34259	METHOTREXATE	CHEMBL34259	METHOTREXATE	4	Dihydrofolate reductase	CHEMBL202	SINGLE PROTEIN	P00374	Small molecule	1953	INHIBITOR	Dihydrofolate reductase inhibitor	NEGATIVE MODULATOR	D014820	Vitiligo	EFO_0004208	Vitiligo	3	119434	ENSG00000228716	EFO_0000540 | EFO_0010285	immune system disease | integumentary system disease	1	METHOTREXATE_EFO_0004208	dyschromia and vitiligo;vitiligo	MATCHED	DHFR	vitiligo_DHFR	22806	vitiligo	10	4	3	phe_694;phe_694_1
DHFR	CHEMBL34259	METHOTREXATE	CHEMBL34259	METHOTREXATE	4	Dihydrofolate reductase	CHEMBL202	SINGLE PROTEIN	P00374	Small molecule	1953	INHIBITOR	Dihydrofolate reductase inhibitor	NEGATIVE MODULATOR	D056833	Central Serous Chorioretinopathy	EFO_0009784	central serous retinopathy	2	119435	ENSG00000228716	EFO_0000618 | EFO_0003966	nervous system disease | eye disease	1	METHOTREXATE_EFO_0009784	diabetic retinopathy;retinopathy of prematurity;other nondiabetic retinopathy	MATCHED	DHFR	central serous retinopathy_DHFR	22807	central serous retinopathy	7	4	2	phe_250_7;phe_362_3
DHFR	CHEMBL34259	METHOTREXATE	CHEMBL34259	METHOTREXATE	4	Dihydrofolate reductase	CHEMBL202	SINGLE PROTEIN	P00374	Small molecule	1953	INHIBITOR	Dihydrofolate reductase inhibitor	NEGATIVE MODULATOR	D001752	Blast Crisis	EFO_1000131	Blast Phase Chronic Myelogenous Leukemia, BCR-ABL1 Positive	2	119436	ENSG00000228716	EFO_0000616 | HP_0001871	neoplasm | abnormality of blood and blood-forming tissues	1	METHOTREXATE_EFO_1000131	leukemia;lymphoid leukemia;lymphoid leukemia | acute;lymphoid leukemia | chronic;myeloid leukemia;myeloid leukemia | acute;myeloid leukemia | chronic;monocytic leukemia;chronic lymphocytic thyroiditis;NA;diseases of white blood cells;cancer of other lymphoid | histiocytic tissue;non-hodgkins lymphoma;nodular lymphoma;large cell lymphoma;cellulitis and abscess of trunk;hodgkins lymphoma;takes medi…	MATCHED	DHFR	blast phase chronic myelogenous leukemia, bcr-abl1 positive_DHFR	22768	blast phase chronic myelogenous leukemia, bcr-abl1 positive	3,11,28	4	4	phe_204;phe_204_1;phe_204_12;phe_204_2;phe_204_21;phe_204_22;phe_245_21;phe_288;phe_202;phe_202_2;phe_202_21;phe_202_24;phe_681_7;Lymph_Abs_Max;Lymph_Abs_Max_INT;Lymph_Abs_Mean;Lymph_Abs_Mean_INT;Lymph_Abs_Min;Lymph_Abs_Min_INT;Lymph_Fra_Max;Lymph_Fra_Max_INT;Lymph_Fra_Mean;Lymph_Fra_Mean_INT;Lymph_Fra_Min;Lymph_Fra_Min_INT;phe_371_21;phe_476;phe_500_1;phe_930;phe_201;phe_785;phe_338;phe_338_1;ph…
DHFR	CHEMBL34259	METHOTREXATE	CHEMBL34259	METHOTREXATE	4	Dihydrofolate reductase	CHEMBL202	SINGLE PROTEIN	P00374	Small molecule	1953	INHIBITOR	Dihydrofolate reductase inhibitor	NEGATIVE MODULATOR	D016543	Central Nervous System Neoplasms	EFO_1000158	Central Nervous System Neoplasm	3	119437	ENSG00000228716	EFO_0000616 | EFO_0000618	neoplasm | nervous system disease	1	METHOTREXATE_EFO_1000158	manlignant and unknown neoplasms of brain and nervous system;cancer of brain and nervous system;cancer of brain;secondary malignancy of brain/spine;benign neoplasm of brain and other parts of nervous system;benign neoplasm of brain | cranial nerves | meninges;specific nonpsychotic mental disorders due to brain damage;brain neoplasm	MATCHED	DHFR	central nervous system neoplasm_DHFR	34800	central nervous system neoplasm	3,9,25	4	3	phe_191;phe_191_1;phe_191_11;phe_198_5;phe_225;phe_225_1;phe_291_4
DHFR	CHEMBL34259	METHOTREXATE	CHEMBL34259	METHOTREXATE	4	Dihydrofolate reductase	CHEMBL202	SINGLE PROTEIN	P00374	Small molecule	1953	INHIBITOR	Dihydrofolate reductase inhibitor	NEGATIVE MODULATOR	D015867	Uveitis, Intermediate	EFO_1000986	intermediate uveitis	3	119438	ENSG00000228716	EFO_1001986 | EFO_0003966 | EFO_0000540 | HP_0002715	connective tissue disease | eye disease | immune system disease | abnormality of the immune system	1	METHOTREXATE_EFO_1000986	uveitis | noninfectious or nos	MATCHED	DHFR	intermediate uveitis_DHFR	22808	intermediate uveitis	7	4	3	phe_371_1
DHFR	CHEMBL34259	METHOTREXATE	CHEMBL34259	METHOTREXATE	4	Dihydrofolate reductase	CHEMBL202	SINGLE PROTEIN	P00374	Small molecule	1953	INHIBITOR	Dihydrofolate reductase inhibitor	NEGATIVE MODULATOR	D054198	Precursor Cell Lymphoblastic Leukemia-Lymphoma	MONDO_0000870	childhood acute lymphoblastic leukemia	4	119439	ENSG00000228716	HP_0000924 | HP_0003011 | HP_0001871 | EFO_0000616 | EFO_0000540 | HP_0001197 | EFO_1001986	abnormality of the skeletal system | abnormality of the musculature | abnormality of blood and blood-forming tissues | neoplasm | immune system disease | abnormality of prenatal development or birth | connective tissue disease	1	METHOTREXATE_MONDO_0000870	leukemia;lymphoid leukemia;lymphoid leukemia | acute;lymphoid leukemia | chronic;myeloid leukemia;myeloid leukemia | acute;myeloid leukemia | chronic;monocytic leukemia;chronic lymphocytic thyroiditis;NA;diseases of white blood cells;cancer of other lymphoid | histiocytic tissue;non-hodgkins lymphoma;nodular lymphoma;large cell lymphoma;cellulitis and abscess of trunk;hodgkins lymphoma;takes medi…	MATCHED	DHFR	childhood acute lymphoblastic leukemia_DHFR	22768	childhood acute lymphoblastic leukemia	3,11,28	4	4	phe_204;phe_204_1;phe_204_12;phe_204_2;phe_204_21;phe_204_22;phe_245_21;phe_288;phe_202;phe_202_2;phe_202_21;phe_202_24;phe_681_7;Lymph_Abs_Max;Lymph_Abs_Max_INT;Lymph_Abs_Mean;Lymph_Abs_Mean_INT;Lymph_Abs_Min;Lymph_Abs_Min_INT;Lymph_Fra_Max;Lymph_Fra_Max_INT;Lymph_Fra_Mean;Lymph_Fra_Mean_INT;Lymph_Fra_Min;Lymph_Fra_Min_INT;phe_371_21;phe_476;phe_500_1;phe_930;phe_201;phe_785;phe_338;phe_338_1;ph…
DHFR	CHEMBL34259	METHOTREXATE	CHEMBL34259	METHOTREXATE	4	Dihydrofolate reductase	CHEMBL202	SINGLE PROTEIN	P00374	Small molecule	1953	INHIBITOR	Dihydrofolate reductase inhibitor	NEGATIVE MODULATOR	D054198	Precursor Cell Lymphoblastic Leukemia-Lymphoma	MONDO_0000873	lymphoblastic lymphoma	4	119440	ENSG00000228716	EFO_0000616 | HP_0001197 | HP_0001871	neoplasm | abnormality of prenatal development or birth | abnormality of blood and blood-forming tissues	1	METHOTREXATE_MONDO_0000873	dermatophytosis / dermatomycosis;coccidioidomycosis;large cell lymphoma;diseases of white blood cells;non-hodgkins lymphoma;nodular lymphoma;leukemia;lymphoid leukemia;lymphoid leukemia | acute;lymphoid leukemia | chronic;myeloid leukemia;myeloid leukemia | acute;myeloid leukemia | chronic;monocytic leukemia;hodgkins lymphoma;cancer of other lymphoid | histiocytic tissue;hodgkin's disease;lymphom…	MATCHED	DHFR	lymphoblastic lymphoma_DHFR	22802	lymphoblastic lymphoma	3,11,28	4	4	phe_110;phe_202_24;phe_288;phe_202_2;phe_202_21;phe_204;phe_204_1;phe_204_12;phe_204_2;phe_204_21;phe_204_22;phe_202;phe_201
DHFR	CHEMBL34259	METHOTREXATE	CHEMBL34259	METHOTREXATE	4	Dihydrofolate reductase	CHEMBL202	SINGLE PROTEIN	P00374	Small molecule	1953	INHIBITOR	Dihydrofolate reductase inhibitor	NEGATIVE MODULATOR	D001749	Urinary Bladder Neoplasms	MONDO_0001187	urinary bladder cancer	3	119441	ENSG00000228716	EFO_0000616 | HP_0000079 | HP_0000078	neoplasm | abnormality of the urinary system | abnormality of the genital system	1	METHOTREXATE_MONDO_0001187	cancer of urinary organs (incl. kidney and bladder);malignant neoplasm of other urinary organs;benign neoplasm of kidney and other urinary organs;cancer of bladder;malignant neoplasm of bladder;cancer of kidney and renal pelvis;malignant neoplasm of renal pelvis;benign neoplasm of adrenal gland	MATCHED	DHFR	urinary bladder cancer_DHFR	34787	urinary bladder cancer	3,13,14	4	3	phe_189;phe_189_4;phe_223;phe_189_2;phe_189_21;phe_189_1;phe_189_12;phe_227_1
DHFR	CHEMBL34259	METHOTREXATE	CHEMBL34259	METHOTREXATE	4	Dihydrofolate reductase	CHEMBL202	SINGLE PROTEIN	P00374	Small molecule	1953	INHIBITOR	Dihydrofolate reductase inhibitor	NEGATIVE MODULATOR	D001932	Brain Neoplasms	MONDO_0001657	brain cancer	3	119442	ENSG00000228716	EFO_0000616 | EFO_0000618 | HP_0000707	neoplasm | nervous system disease | abnormality of the nervous system	1	METHOTREXATE_MONDO_0001657	manlignant and unknown neoplasms of brain and nervous system;cancer of brain and nervous system;cancer of brain;secondary malignancy of brain/spine;benign neoplasm of brain and other parts of nervous system;benign neoplasm of brain | cranial nerves | meninges;specific nonpsychotic mental disorders due to brain damage;brain neoplasm	MATCHED	DHFR	brain cancer_DHFR	34800	brain cancer	3,9,25	4	3	phe_191;phe_191_1;phe_191_11;phe_198_5;phe_225;phe_225_1;phe_291_4
DHFR	CHEMBL34259	METHOTREXATE	CHEMBL34259	METHOTREXATE	4	Dihydrofolate reductase	CHEMBL202	SINGLE PROTEIN	P00374	Small molecule	1953	INHIBITOR	Dihydrofolate reductase inhibitor	NEGATIVE MODULATOR	D006258	Head and Neck Neoplasms	MONDO_0002038	head and neck carcinoma	3	119443	ENSG00000228716	EFO_0000616	neoplasm	1	METHOTREXATE_MONDO_0002038		MATCHED	DHFR	head and neck carcinoma_DHFR	22809	head and neck carcinoma	3	4	3
DHFR	CHEMBL34259	METHOTREXATE	CHEMBL34259	METHOTREXATE	4	Dihydrofolate reductase	CHEMBL202	SINGLE PROTEIN	P00374	Small molecule	1953	INHIBITOR	Dihydrofolate reductase inhibitor	NEGATIVE MODULATOR	D007680	Kidney Neoplasms	MONDO_0002367	kidney cancer	2	119444	ENSG00000228716	EFO_0000616 | HP_0000079	neoplasm | abnormality of the urinary system	1	METHOTREXATE_MONDO_0002367	cancer of urinary organs (incl. kidney and bladder);malignant neoplasm of other urinary organs;benign neoplasm of kidney and other urinary organs;cancer of bladder;malignant neoplasm of bladder;cancer of kidney and renal pelvis;malignant neoplasm of renal pelvis;benign neoplasm of adrenal gland	MATCHED	DHFR	kidney cancer_DHFR	34787	kidney cancer	3,13,14	4	3	phe_189;phe_189_4;phe_223;phe_189_2;phe_189_21;phe_189_1;phe_189_12;phe_227_1
DHFR	CHEMBL34259	METHOTREXATE	CHEMBL34259	METHOTREXATE	4	Dihydrofolate reductase	CHEMBL202	SINGLE PROTEIN	P00374	Small molecule	1953	INHIBITOR	Dihydrofolate reductase inhibitor	NEGATIVE MODULATOR	D002583	Uterine Cervical Neoplasms	MONDO_0002974	cervical cancer	3	119445	ENSG00000228716	EFO_0000616 | EFO_0000512	neoplasm | reproductive system disease	1	METHOTREXATE_MONDO_0002974	cervical cancer and dysplasia;cervical cancer;cervical intraepithelial neoplasia [cin] [cervical dysplasia];cervical incompetence;other disorders of cervical region;abnormal papanicolaou smear of cervix and cervical hpv	MATCHED	DHFR	cervical cancer_DHFR	34803	cervical cancer	3	4	3	phe_180;phe_180_1;phe_180_3;phe_723
DHFR	CHEMBL34259	METHOTREXATE	CHEMBL34259	METHOTREXATE	4	Dihydrofolate reductase	CHEMBL202	SINGLE PROTEIN	P00374	Small molecule	1953	INHIBITOR	Dihydrofolate reductase inhibitor	NEGATIVE MODULATOR	D008269	Macular Edema	MONDO_0003005	macular retinal edema	3	119446	ENSG00000228716	EFO_0000618 | EFO_0003966	nervous system disease | eye disease	1	METHOTREXATE_MONDO_0003005	cystoid macular degeneration of retina;macular degeneration (senile) of retina nos;take medication for macular degeneration?;macular puckering of retina;retinal detachments and defects;retinal detachment with retinal defect;retinoschisis and retinal cysts;retinal vascular changes and abnomalities;peripheral retinal degenerations;hereditary retinal dystrophies;retinal hemorrhage/ischemia	MATCHED	DHFR	macular retinal edema_DHFR	22812	macular retinal edema	7	4	3	phe_362_23;phe_362_29;HVMDMed;phe_362_26;phe_361;phe_361_1;phe_361_2;phe_362_4;phe_362_6;phe_362_7;phe_362_8
DHFR	CHEMBL34259	METHOTREXATE	CHEMBL34259	METHOTREXATE	4	Dihydrofolate reductase	CHEMBL202	SINGLE PROTEIN	P00374	Small molecule	1953	INHIBITOR	Dihydrofolate reductase inhibitor	NEGATIVE MODULATOR	D004806	Ependymoma	MONDO_0003478	childhood ependymoma	2	119447	ENSG00000228716	EFO_0000616 | EFO_0000618	neoplasm | nervous system disease	1	METHOTREXATE_MONDO_0003478		MATCHED	DHFR	childhood ependymoma_DHFR	22813	childhood ependymoma	3,22	4	2
DHFR	CHEMBL34259	METHOTREXATE	CHEMBL34259	METHOTREXATE	4	Dihydrofolate reductase	CHEMBL202	SINGLE PROTEIN	P00374	Small molecule	1953	INHIBITOR	Dihydrofolate reductase inhibitor	NEGATIVE MODULATOR	D014523	Urethral Neoplasms	MONDO_0004192	urethra cancer	3	119448	ENSG00000228716	EFO_0000616 | HP_0000079	neoplasm | abnormality of the urinary system	1	METHOTREXATE_MONDO_0004192	cancer of urinary organs (incl. kidney and bladder);malignant neoplasm of other urinary organs;benign neoplasm of kidney and other urinary organs;cancer of bladder;malignant neoplasm of bladder;cancer of kidney and renal pelvis;malignant neoplasm of renal pelvis;benign neoplasm of adrenal gland	MATCHED	DHFR	urethra cancer_DHFR	34787	urethra cancer	3,14,13	4	3	phe_189;phe_189_4;phe_223;phe_189_2;phe_189_21;phe_189_1;phe_189_12;phe_227_1
DHFR	CHEMBL34259	METHOTREXATE	CHEMBL34259	METHOTREXATE	4	Dihydrofolate reductase	CHEMBL202	SINGLE PROTEIN	P00374	Small molecule	1953	INHIBITOR	Dihydrofolate reductase inhibitor	NEGATIVE MODULATOR	D001943	Breast Neoplasms	MONDO_0007254	breast cancer	4	119449	ENSG00000228716	EFO_0000616	neoplasm	1	METHOTREXATE_MONDO_0007254	breast cancer;breast cancer [female];malignant neoplasm of female breast;breast cancer [male];neoplasm of uncertain behavior of breast;acquired absence of breast;fibroadenosis of breast;benign neoplasm of breast;lump or mass in breast;hypertrophy of breast (gynecomastia);other specified disorders of breast;breast disorder nos;take medication for breast cancer?;abnormal findings on mammogram or br…	MATCHED	DHFR	breast cancer_DHFR	34799	breast cancer	3	4	4	phe_174;phe_174_1;phe_174_11;phe_175;phe_610_2;phe_610_4;phe_611_3;phe_612_2;phe_613_8;phe_613_9;CaBrstMed;phe_611;phe_612;phe_613;phe_613_7;phe_256
DHFR	CHEMBL34259	METHOTREXATE	CHEMBL34259	METHOTREXATE	4	Dihydrofolate reductase	CHEMBL202	SINGLE PROTEIN	P00374	Small molecule	1953	INHIBITOR	Dihydrofolate reductase inhibitor	NEGATIVE MODULATOR	D010051	Ovarian Neoplasms	MONDO_0008170	ovarian cancer	2	119451	ENSG00000228716	EFO_0005741 | EFO_0000512	infectious disease | reproductive system disease	1	METHOTREXATE_MONDO_0008170	breast cancer;breast cancer [female];malignant neoplasm of female breast;breast cancer [male];neoplasm of uncertain behavior of breast;acquired absence of breast;fibroadenosis of breast;benign neoplasm of breast;lump or mass in breast;hypertrophy of breast (gynecomastia);other specified disorders of breast;breast disorder nos;take medication for breast cancer?;abnormal findings on mammogram or br…	MATCHED	DHFR	ovarian cancer_DHFR	34799	ovarian cancer	3,27	4	4	phe_174;phe_174_1;phe_174_11;phe_175;phe_610_2;phe_610_4;phe_611_3;phe_612_2;phe_613_8;phe_613_9;CaBrstMed;phe_611;phe_612;phe_613;phe_613_7;phe_256
DHFR	CHEMBL34259	METHOTREXATE	CHEMBL34259	METHOTREXATE	4	Dihydrofolate reductase	CHEMBL202	SINGLE PROTEIN	P00374	Small molecule	1953	INHIBITOR	Dihydrofolate reductase inhibitor	NEGATIVE MODULATOR	D006086	Graft vs Host Disease	MONDO_0013730	graft versus host disease	3	119452	ENSG00000228716	EFO_0000540	immune system disease	1	METHOTREXATE_MONDO_0013730	graft-versus-host disease;acute graft-versus-host disease;chronic graft-versus-host disease	MATCHED	DHFR	graft versus host disease_DHFR	22789	graft versus host disease	3,11,28,16,17	4	3
DHFR	CHEMBL34259	METHOTREXATE	CHEMBL34259	METHOTREXATE	4	Dihydrofolate reductase	CHEMBL202	SINGLE PROTEIN	P00374	Small molecule	1953	INHIBITOR	Dihydrofolate reductase inhibitor	NEGATIVE MODULATOR	D051359	Lymphohistiocytosis, Hemophagocytic	MONDO_0015540	hemophagocytic syndrome	2	119453	ENSG00000228716	EFO_0000540 | HP_0001871	immune system disease | abnormality of blood and blood-forming tissues	1	METHOTREXATE_MONDO_0015540	multiple myeloma;myeloproliferative disease;myelofibrosis;Diseases of white blood cells	MATCHED	DHFR	hemophagocytic syndrome_DHFR	22814	hemophagocytic syndrome	3,11,28	4	2	phe_204_4;phe_200
DHFR	CHEMBL34259	METHOTREXATE	CHEMBL34259	METHOTREXATE	4	Dihydrofolate reductase	CHEMBL202	SINGLE PROTEIN	P00374	Small molecule	1953	INHIBITOR	Dihydrofolate reductase inhibitor	NEGATIVE MODULATOR	D016545	Choroid Plexus Neoplasms	MONDO_0016717	choroid plexus neoplasm	3	119454	ENSG00000228716	EFO_0000616 | EFO_0000618	neoplasm | nervous system disease	1	METHOTREXATE_MONDO_0016717	manlignant and unknown neoplasms of brain and nervous system;cancer of brain and nervous system;cancer of brain;secondary malignancy of brain/spine;benign neoplasm of brain and other parts of nervous system;benign neoplasm of brain | cranial nerves | meninges;specific nonpsychotic mental disorders due to brain damage;brain neoplasm	MATCHED	DHFR	choroid plexus neoplasm_DHFR	34800	choroid plexus neoplasm	3,9,25	4	3	phe_191;phe_191_1;phe_191_11;phe_198_5;phe_225;phe_225_1;phe_291_4
DHFR	CHEMBL34259	METHOTREXATE	CHEMBL34259	METHOTREXATE	4	Dihydrofolate reductase	CHEMBL202	SINGLE PROTEIN	P00374	Small molecule	1953	INHIBITOR	Dihydrofolate reductase inhibitor	NEGATIVE MODULATOR	D008224	Lymphoma, Follicular	MONDO_0018906	follicular lymphoma	3	119455	ENSG00000228716	EFO_0000616 | EFO_0000540 | HP_0001197 | HP_0001871	neoplasm | immune system disease | abnormality of prenatal development or birth | abnormality of blood and blood-forming tissues	1	METHOTREXATE_MONDO_0018906	cancer of other lymphoid | histiocytic tissue;lymphoid leukemia;lymphoid leukemia | acute;lymphoid leukemia | chronic;non-hodgkins lymphoma;nodular lymphoma;large cell lymphoma;leukemia;myeloid leukemia;myeloid leukemia | acute;myeloid leukemia | chronic;monocytic leukemia;diseases of white blood cells;hodgkin's disease;hodgkins lymphoma;lymphoma;anaplastic large cell lymphoma;kaposi's sarcoma;Di…	MATCHED	DHFR	follicular lymphoma_DHFR	22840	follicular lymphoma	3,11,28	4	4	phe_202;phe_204_1;phe_204_12;phe_202_2;phe_202_21;phe_202_24;phe_204;phe_204_2;phe_204_21;phe_204_22;phe_288;phe_201;phe_245_21;Lymph_Abs_Max;Lymph_Abs_Max_INT;Lymph_Abs_Mean;Lymph_Abs_Mean_INT;Lymph_Abs_Min;Lymph_Abs_Min_INT;Lymph_Fra_Max;Lymph_Fra_Max_INT;Lymph_Fra_Mean;Lymph_Fra_Mean_INT;Lymph_Fra_Min;Lymph_Fra_Min_INT;phe_371_21;phe_476;phe_500_1;phe_930;phe_681_7
DHFR	CHEMBL34259	METHOTREXATE	CHEMBL34259	METHOTREXATE	4	Dihydrofolate reductase	CHEMBL202	SINGLE PROTEIN	P00374	Small molecule	1953	INHIBITOR	Dihydrofolate reductase inhibitor	NEGATIVE MODULATOR	D015456	Leukemia, Biphenotypic, Acute	MONDO_0019460	acute leukemia of ambiguous lineage	3	119456	ENSG00000228716	HP_0001871 | EFO_0004503 | EFO_0000616 | EFO_0005741 | EFO_0000540 | HP_0002715	abnormality of blood and blood-forming tissues | hematological measurement | neoplasm | infectious disease | immune system disease | abnormality of the immune system	1	METHOTREXATE_MONDO_0019460	leukemia;lymphoid leukemia;lymphoid leukemia | acute;lymphoid leukemia | chronic;myeloid leukemia;myeloid leukemia | acute;myeloid leukemia | chronic;monocytic leukemia;chronic lymphocytic thyroiditis;NA;diseases of white blood cells;cancer of other lymphoid | histiocytic tissue;non-hodgkins lymphoma;nodular lymphoma;large cell lymphoma;cellulitis and abscess of trunk;hodgkins lymphoma;takes medi…	MATCHED	DHFR	acute leukemia of ambiguous lineage_DHFR	22768	acute leukemia of ambiguous lineage	3,11,28,16,17	4	4	phe_204;phe_204_1;phe_204_12;phe_204_2;phe_204_21;phe_204_22;phe_245_21;phe_288;phe_202;phe_202_2;phe_202_21;phe_202_24;phe_681_7;Lymph_Abs_Max;Lymph_Abs_Max_INT;Lymph_Abs_Mean;Lymph_Abs_Mean_INT;Lymph_Abs_Min;Lymph_Abs_Min_INT;Lymph_Fra_Max;Lymph_Fra_Max_INT;Lymph_Fra_Mean;Lymph_Fra_Mean_INT;Lymph_Fra_Min;Lymph_Fra_Min_INT;phe_371_21;phe_476;phe_500_1;phe_930;phe_201;phe_785;phe_338;phe_338_1;ph…
DHFR	CHEMBL34259	METHOTREXATE	CHEMBL34259	METHOTREXATE	4	Dihydrofolate reductase	CHEMBL202	SINGLE PROTEIN	P00374	Small molecule	1953	INHIBITOR	Dihydrofolate reductase inhibitor	NEGATIVE MODULATOR	D054066	Leukemia, Large Granular Lymphocytic	MONDO_0019469	T-cell large granular lymphocyte leukemia	2	119457	ENSG00000228716	HP_0000924 | HP_0003011 | HP_0001871 | EFO_0000616 | EFO_0000540 | HP_0001197	abnormality of the skeletal system | abnormality of the musculature | abnormality of blood and blood-forming tissues | neoplasm | immune system disease | abnormality of prenatal development or birth	1	METHOTREXATE_MONDO_0019469	leukemia;lymphoid leukemia;lymphoid leukemia | acute;lymphoid leukemia | chronic;myeloid leukemia;myeloid leukemia | acute;myeloid leukemia | chronic;monocytic leukemia;chronic lymphocytic thyroiditis;NA;diseases of white blood cells;cancer of other lymphoid | histiocytic tissue;non-hodgkins lymphoma;nodular lymphoma;large cell lymphoma;cellulitis and abscess of trunk;hodgkins lymphoma;takes medi…	MATCHED	DHFR	t-cell large granular lymphocyte leukemia_DHFR	22768	t-cell large granular lymphocyte leukemia	3,11,28	4	4	phe_204;phe_204_1;phe_204_12;phe_204_2;phe_204_21;phe_204_22;phe_245_21;phe_288;phe_202;phe_202_2;phe_202_21;phe_202_24;phe_681_7;Lymph_Abs_Max;Lymph_Abs_Max_INT;Lymph_Abs_Mean;Lymph_Abs_Mean_INT;Lymph_Abs_Min;Lymph_Abs_Min_INT;Lymph_Fra_Max;Lymph_Fra_Max_INT;Lymph_Fra_Mean;Lymph_Fra_Mean_INT;Lymph_Fra_Min;Lymph_Fra_Min_INT;phe_371_21;phe_476;phe_500_1;phe_930;phe_201;phe_785;phe_338;phe_338_1;ph…
DHFR	CHEMBL34259	METHOTREXATE	CHEMBL34259	METHOTREXATE	4	Dihydrofolate reductase	CHEMBL202	SINGLE PROTEIN	P00374	Small molecule	1953	INHIBITOR	Dihydrofolate reductase inhibitor	NEGATIVE MODULATOR	D015459	Leukemia-Lymphoma, Adult T-Cell	MONDO_0019471	adult T-cell leukemia/lymphoma	2	119458	ENSG00000228716	HP_0001871 | EFO_0000616 | EFO_0005741 | EFO_0000540 | HP_0001197 | EFO_1001986 | HP_0000924 | HP_0003011 | EFO_0010285	abnormality of blood and blood-forming tissues | neoplasm | infectious disease | immune system disease | abnormality of prenatal development or birth | connective tissue disease | abnormality of the skeletal system | abnormality of the musculature | integumentary system disease	1	METHOTREXATE_MONDO_0019471	leukemia;lymphoid leukemia;lymphoid leukemia | acute;lymphoid leukemia | chronic;myeloid leukemia;myeloid leukemia | acute;myeloid leukemia | chronic;monocytic leukemia;chronic lymphocytic thyroiditis;NA;diseases of white blood cells;cancer of other lymphoid | histiocytic tissue;non-hodgkins lymphoma;nodular lymphoma;large cell lymphoma;cellulitis and abscess of trunk;hodgkins lymphoma;takes medi…	MATCHED	DHFR	adult t-cell leukemia/lymphoma_DHFR	22768	adult t-cell leukemia/lymphoma	3,11,28	4	4	phe_204;phe_204_1;phe_204_12;phe_204_2;phe_204_21;phe_204_22;phe_245_21;phe_288;phe_202;phe_202_2;phe_202_21;phe_202_24;phe_681_7;Lymph_Abs_Max;Lymph_Abs_Max_INT;Lymph_Abs_Mean;Lymph_Abs_Mean_INT;Lymph_Abs_Min;Lymph_Abs_Min_INT;Lymph_Fra_Max;Lymph_Fra_Max_INT;Lymph_Fra_Mean;Lymph_Fra_Mean_INT;Lymph_Fra_Min;Lymph_Fra_Min_INT;phe_371_21;phe_476;phe_500_1;phe_930;phe_201;phe_785;phe_338;phe_338_1;ph…
DHFR	CHEMBL34259	METHOTREXATE	CHEMBL34259	METHOTREXATE	4	Dihydrofolate reductase	CHEMBL202	SINGLE PROTEIN	P00374	Small molecule	1953	INHIBITOR	Dihydrofolate reductase inhibitor	NEGATIVE MODULATOR	D006103	Granuloma, Lethal Midline	MONDO_0019472	extranodal nasal NK/T cell lymphoma	3	119459	ENSG00000228716	HP_0001871 | EFO_0000616 | EFO_0005741 | HP_0001197 | EFO_0010285	abnormality of blood and blood-forming tissues | neoplasm | infectious disease | abnormality of prenatal development or birth | integumentary system disease	1	METHOTREXATE_MONDO_0019472	cancer of other lymphoid | histiocytic tissue;lymphoid leukemia;lymphoid leukemia | acute;lymphoid leukemia | chronic;non-hodgkins lymphoma;nodular lymphoma;large cell lymphoma;leukemia;myeloid leukemia;myeloid leukemia | acute;myeloid leukemia | chronic;monocytic leukemia;diseases of white blood cells;hodgkin's disease;hodgkins lymphoma;lymphoma;anaplastic large cell lymphoma;kaposi's sarcoma;Di…	MATCHED	DHFR	extranodal nasal nk/t cell lymphoma_DHFR	22840	extranodal nasal nk/t cell lymphoma	3,11,28	4	4	phe_202;phe_204_1;phe_204_12;phe_202_2;phe_202_21;phe_202_24;phe_204;phe_204_2;phe_204_21;phe_204_22;phe_288;phe_201;phe_245_21;Lymph_Abs_Max;Lymph_Abs_Max_INT;Lymph_Abs_Mean;Lymph_Abs_Mean_INT;Lymph_Abs_Min;Lymph_Abs_Min_INT;Lymph_Fra_Max;Lymph_Fra_Max_INT;Lymph_Fra_Mean;Lymph_Fra_Mean_INT;Lymph_Fra_Min;Lymph_Fra_Min_INT;phe_371_21;phe_476;phe_500_1;phe_930;phe_681_7
DHFR	CHEMBL34259	METHOTREXATE	CHEMBL34259	METHOTREXATE	4	Dihydrofolate reductase	CHEMBL202	SINGLE PROTEIN	P00374	Small molecule	1953	INHIBITOR	Dihydrofolate reductase inhibitor	NEGATIVE MODULATOR	D001168	Arthritis	MONDO_0024280	polyarticular arthritis	3	119460	ENSG00000228716	HP_0000924 | HP_0003011 | EFO_1001986	abnormality of the skeletal system | abnormality of the musculature | connective tissue disease	1	METHOTREXATE_MONDO_0024280	rheumatoid arthritis and other inflammatory polyarthropathies;rheumatoid arthritis;rheumatoid factor measurement;takes medication for rheumatoid arthritis?;osteoarthritis; localized;takes medication for osteoarthritis?;takes medication for other arthritis?;unspecified polyarthropathy or polyarthritis;unspecified monoarthritis;Ankylosis of joint;gouty arthropathy;psoriatic arthropathy;arthropathy …	MATCHED	DHFR	polyarticular arthritis_DHFR	22764	polyarticular arthritis	5,24,16,17,30	4	4	phe_714;phe_714_1;RF_Max;RF_Max_INT;RF_Mean;RF_Mean_INT;RF_Min;RF_Min_INT;SkMsRAMed;SkMsOAMed;SkMsOthArthMed;phe_716_1;phe_716_2;phe_274_11;phe_696_42;phe_711;phe_713;phe_713_5;phe_716_9;phe_836
DHFR	CHEMBL34259	METHOTREXATE	CHEMBL34259	METHOTREXATE	4	Dihydrofolate reductase	CHEMBL202	SINGLE PROTEIN	P00374	Small molecule	1953	INHIBITOR	Dihydrofolate reductase inhibitor	NEGATIVE MODULATOR	D019337	Hematologic Neoplasms	MONDO_0044881	hematopoietic and lymphoid cell neoplasm	2	119461	ENSG00000228716	EFO_0000616 | HP_0001871	neoplasm | abnormality of blood and blood-forming tissues	1	METHOTREXATE_MONDO_0044881	cancer of other lymphoid | histiocytic tissue;lymphoid leukemia;lymphoid leukemia | acute;lymphoid leukemia | chronic;non-hodgkins lymphoma;nodular lymphoma;large cell lymphoma;leukemia;myeloid leukemia;myeloid leukemia | acute;myeloid leukemia | chronic;monocytic leukemia;diseases of white blood cells;hodgkin's disease;hodgkins lymphoma;lymphoma;anaplastic large cell lymphoma;kaposi's sarcoma;Di…	MATCHED	DHFR	hematopoietic and lymphoid cell neoplasm_DHFR	22840	hematopoietic and lymphoid cell neoplasm	3,11,28,16,17	4	4	phe_202;phe_204_1;phe_204_12;phe_202_2;phe_202_21;phe_202_24;phe_204;phe_204_2;phe_204_21;phe_204_22;phe_288;phe_201;phe_245_21;Lymph_Abs_Max;Lymph_Abs_Max_INT;Lymph_Abs_Mean;Lymph_Abs_Mean_INT;Lymph_Abs_Min;Lymph_Abs_Min_INT;Lymph_Fra_Max;Lymph_Fra_Max_INT;Lymph_Fra_Mean;Lymph_Fra_Mean_INT;Lymph_Fra_Min;Lymph_Fra_Min_INT;phe_371_21;phe_476;phe_500_1;phe_930;phe_681_7
DHFR	CHEMBL34259	METHOTREXATE	CHEMBL34259	METHOTREXATE	4	Dihydrofolate reductase	CHEMBL202	SINGLE PROTEIN	P00374	Small molecule	1953	INHIBITOR	Dihydrofolate reductase inhibitor	NEGATIVE MODULATOR	D055728	Primary Myelofibrosis	MONDO_0044903	myelofibrosis	2	119462	ENSG00000228716	HP_0000924 | HP_0003011 | EFO_0000540 | HP_0001871	abnormality of the skeletal system | abnormality of the musculature | immune system disease | abnormality of blood and blood-forming tissues	1	METHOTREXATE_MONDO_0044903	multiple myeloma;myeloproliferative disease;myelofibrosis;polycythemia vera;polycythemia | secondary	MATCHED	DHFR	myelofibrosis_DHFR	22779	myelofibrosis	3,16,17,11,28	4	3	phe_204_4;phe_200;phe_200_1;phe_289_8
DHFR	CHEMBL34259	METHOTREXATE	CHEMBL34259	METHOTREXATE	4	Dihydrofolate reductase	CHEMBL202	SINGLE PROTEIN	P00374	Small molecule	1953	INHIBITOR	Dihydrofolate reductase inhibitor	NEGATIVE MODULATOR	D054218	Precursor T-Cell Lymphoblastic Leukemia-Lymphoma	MONDO_0044917	T-lymphoblastic lymphoma	3	119463	ENSG00000228716	EFO_0000616 | HP_0001197 | HP_0001871	neoplasm | abnormality of prenatal development or birth | abnormality of blood and blood-forming tissues	1	METHOTREXATE_MONDO_0044917	leukemia;lymphoid leukemia;lymphoid leukemia | acute;lymphoid leukemia | chronic;myeloid leukemia;myeloid leukemia | acute;myeloid leukemia | chronic;monocytic leukemia;chronic lymphocytic thyroiditis;NA;diseases of white blood cells;cancer of other lymphoid | histiocytic tissue;non-hodgkins lymphoma;nodular lymphoma;large cell lymphoma;cellulitis and abscess of trunk;hodgkins lymphoma;takes medi…	MATCHED	DHFR	t-lymphoblastic lymphoma_DHFR	22768	t-lymphoblastic lymphoma	3,11,28	4	4	phe_204;phe_204_1;phe_204_12;phe_204_2;phe_204_21;phe_204_22;phe_245_21;phe_288;phe_202;phe_202_2;phe_202_21;phe_202_24;phe_681_7;Lymph_Abs_Max;Lymph_Abs_Max_INT;Lymph_Abs_Mean;Lymph_Abs_Mean_INT;Lymph_Abs_Min;Lymph_Abs_Min_INT;Lymph_Fra_Max;Lymph_Fra_Max_INT;Lymph_Fra_Mean;Lymph_Fra_Mean_INT;Lymph_Fra_Min;Lymph_Fra_Min_INT;phe_371_21;phe_476;phe_500_1;phe_930;phe_201;phe_785;phe_338;phe_338_1;ph…
DHFR	CHEMBL34259	METHOTREXATE	CHEMBL34259	METHOTREXATE	4	Dihydrofolate reductase	CHEMBL202	SINGLE PROTEIN	P00374	Small molecule	1953	INHIBITOR	Dihydrofolate reductase inhibitor	NEGATIVE MODULATOR	D003327	Coronary Disease	EFO_0001645	coronary artery disease	2	127819	ENSG00000228716	EFO_0000677 | EFO_0000618 | HP_0000707	mental or behavioural disorder | nervous system disease | abnormality of the nervous system	1	METHOTREXATE_EFO_0001645	myocardial infarction;Ischemic Heart Disease;unstable angina (intermediate coronary syndrome);coronary atherosclerosis;takes medication for coronary artery/ coronary heart disease?;nonspecific elevation of levels of transaminase or lactic acid dehydrogenase [ldh];Other disorders of arteries and arterioles;atrial fibrillation and flutter;atrial fibrillation;atrial flutter;sinoatrial node dysfuncti…	MATCHED	DHFR	coronary artery disease_DHFR	22767	coronary artery disease	4,15,29,32	4	3	phe_411_2;phe_411_1;phe_411_4;CircCADMed;phe_573_6;phe_427_2;phe_427_21;phe_427_22;phe_427_8;phe_427_4;phe_427_41;phe_433_21;phe_440_1;phe_442_2;phe_433_12;phe_440;phe_440_2;phe_440_21;phe_440_9
DHFR	CHEMBL34259	METHOTREXATE	CHEMBL34259	METHOTREXATE	4	Dihydrofolate reductase	CHEMBL202	SINGLE PROTEIN	P00374	Small molecule	1953	INHIBITOR	Dihydrofolate reductase inhibitor	NEGATIVE MODULATOR	D001749	Urinary Bladder Neoplasms	EFO_0008528	urothelial carcinoma	3	127820	ENSG00000228716	EFO_0000616 | HP_0000079	neoplasm | abnormality of the urinary system	1	METHOTREXATE_EFO_0008528	cancer of urinary organs (incl. kidney and bladder);malignant neoplasm of other urinary organs;benign neoplasm of kidney and other urinary organs;cancer of bladder;malignant neoplasm of bladder;cancer of kidney and renal pelvis;malignant neoplasm of renal pelvis;benign neoplasm of adrenal gland	MATCHED	DHFR	urothelial carcinoma_DHFR	34787	urothelial carcinoma	3,13,14	4	3	phe_189;phe_189_4;phe_223;phe_189_2;phe_189_21;phe_189_1;phe_189_12;phe_227_1
DHFR	CHEMBL34259	METHOTREXATE	CHEMBL34259	METHOTREXATE	4	Dihydrofolate reductase	CHEMBL202	SINGLE PROTEIN	P00374	Small molecule	1953	INHIBITOR	Dihydrofolate reductase inhibitor	NEGATIVE MODULATOR	D045169	Severe Acute Respiratory Syndrome	MONDO_0100096	COVID-19	1	127821	ENSG00000228716	EFO_0005741	infectious disease	1	METHOTREXATE_MONDO_0100096		MATCHED	DHFR	covid-19_DHFR	22816	covid-19	2	4	1
DHFR	CHEMBL34259	METHOTREXATE	CHEMBL34259	METHOTREXATE	4	Dihydrofolate reductase	CHEMBL202	SINGLE PROTEIN	P00374	Small molecule	1953	INHIBITOR	Dihydrofolate reductase inhibitor	NEGATIVE MODULATOR	D018222	Fibromatosis, Aggressive	EFO_0009907	Desmoid-type fibromatosis	2	134679	ENSG00000228716	EFO_0000616 | HP_0001197 | EFO_1001986	neoplasm | abnormality of prenatal development or birth | connective tissue disease	1	METHOTREXATE_EFO_0009907		MATCHED	DHFR	desmoid-type fibromatosis_DHFR	22818	desmoid-type fibromatosis	10	4	2
DHFR	CHEMBL34259	METHOTREXATE	CHEMBL34259	METHOTREXATE	4	Dihydrofolate reductase	CHEMBL202	SINGLE PROTEIN	P00374	Small molecule	1953	INHIBITOR	Dihydrofolate reductase inhibitor	NEGATIVE MODULATOR	D055756	Meningeal Carcinomatosis	EFO_1001012	leptomeningeal metastasis	4	134680	ENSG00000228716	EFO_0000616 | EFO_0000618	neoplasm | nervous system disease	1	METHOTREXATE_EFO_1001012		MATCHED	DHFR	leptomeningeal metastasis_DHFR	22819	leptomeningeal metastasis	3,9,25	4	4
DHFR	CHEMBL34259	METHOTREXATE	CHEMBL34259	METHOTREXATE	4	Dihydrofolate reductase	CHEMBL202	SINGLE PROTEIN	P00374	Small molecule	1953	INHIBITOR	Dihydrofolate reductase inhibitor	NEGATIVE MODULATOR	D018630	Vitreoretinopathy, Proliferative	EFO_1001129	proliferative vitreoretinopathy	3	134681	ENSG00000228716	EFO_0003966	eye disease	1	METHOTREXATE_EFO_1001129		MATCHED	DHFR	proliferative vitreoretinopathy_DHFR	22820	proliferative vitreoretinopathy	7	4	3
DHFR	CHEMBL34259	METHOTREXATE	CHEMBL34259	METHOTREXATE	4	Dihydrofolate reductase	CHEMBL202	SINGLE PROTEIN	P00374	Small molecule	1953	INHIBITOR	Dihydrofolate reductase inhibitor	NEGATIVE MODULATOR	D012185	Retroperitoneal Fibrosis	MONDO_0018848	IgG4-related retroperitoneal fibrosis	3	134684	ENSG00000228716	EFO_0000540	immune system disease	1	METHOTREXATE_MONDO_0018848		MATCHED	DHFR	igg4-related retroperitoneal fibrosis_DHFR	22823	igg4-related retroperitoneal fibrosis	6,16,17,30	4	3
DHFR	CHEMBL34259	METHOTREXATE	CHEMBL34259	METHOTREXATE	4	Dihydrofolate reductase	CHEMBL202	SINGLE PROTEIN	P00374	Small molecule	1953	INHIBITOR	Dihydrofolate reductase inhibitor	NEGATIVE MODULATOR	D054437	Myelodysplastic-Myeloproliferative Diseases	MONDO_0020077	myelodysplastic/myeloproliferative disease	2	134685	ENSG00000228716	EFO_0000616 | HP_0001871	neoplasm | abnormality of blood and blood-forming tissues	1	METHOTREXATE_MONDO_0020077	multiple myeloma;myeloproliferative disease;myelofibrosis;polycythemia vera;polycythemia | secondary	MATCHED	DHFR	myelodysplastic/myeloproliferative disease_DHFR	22779	myelodysplastic/myeloproliferative disease	3,11,28,16,17	4	3	phe_204_4;phe_200;phe_200_1;phe_289_8
DHFR	CHEMBL34259	METHOTREXATE	CHEMBL34259	METHOTREXATE	4	Dihydrofolate reductase	CHEMBL202	SINGLE PROTEIN	P00374	Small molecule	1953	INHIBITOR	Dihydrofolate reductase inhibitor	NEGATIVE MODULATOR	D012516	Osteosarcoma	MONDO_0021054	bone sarcoma	3	134686	ENSG00000228716	HP_0000924 | HP_0003011 | EFO_0000616 | EFO_1001986	abnormality of the skeletal system | abnormality of the musculature | neoplasm | connective tissue disease	1	METHOTREXATE_MONDO_0021054	cancer of bone and connective tissue;bone cancer;secondary malignancy of bone;benign neoplasm of bone and articular cartilage;osteomyelitis | periostitis | and other infections involving bone;osteitis deformans [paget's disease of bone];other disorders of bone and cartilage;aseptic necrosis of bone;osteopenia or other disorder of bone and cartilage;fracture of unspecified bones	MATCHED	DHFR	bone sarcoma_DHFR	22774	bone sarcoma	3,24	4	3	phe_170;phe_170_1;phe_198_6;phe_213;phe_710;phe_731_1;phe_733;phe_733_4;phe_743_9;phe_809
DHFR	CHEMBL34259	METHOTREXATE	CHEMBL34259	METHOTREXATE	4	Dihydrofolate reductase	CHEMBL202	SINGLE PROTEIN	P00374	Small molecule	1953	INHIBITOR	Dihydrofolate reductase inhibitor	NEGATIVE MODULATOR	D018442	Lymphoma, B-Cell, Marginal Zone	EFO_0000191	MALT lymphoma	2	138675	ENSG00000228716	HP_0001871 | EFO_0000616 | EFO_0000540 | HP_0001197	abnormality of blood and blood-forming tissues | neoplasm | immune system disease | abnormality of prenatal development or birth	1	METHOTREXATE_EFO_0000191	dermatophytosis / dermatomycosis;coccidioidomycosis;large cell lymphoma;diseases of white blood cells;non-hodgkins lymphoma;nodular lymphoma;leukemia;lymphoid leukemia;lymphoid leukemia | acute;lymphoid leukemia | chronic;myeloid leukemia;myeloid leukemia | acute;myeloid leukemia | chronic;monocytic leukemia;hodgkins lymphoma;cancer of other lymphoid | histiocytic tissue;hodgkin's disease;lymphom…	MATCHED	DHFR	malt lymphoma_DHFR	22802	malt lymphoma	3,11,28	4	4	phe_110;phe_202_24;phe_288;phe_202_2;phe_202_21;phe_204;phe_204_1;phe_204_12;phe_204_2;phe_204_21;phe_204_22;phe_202;phe_201
DHFR	CHEMBL34259	METHOTREXATE	CHEMBL34259	METHOTREXATE	4	Dihydrofolate reductase	CHEMBL202	SINGLE PROTEIN	P00374	Small molecule	1953	INHIBITOR	Dihydrofolate reductase inhibitor	NEGATIVE MODULATOR	D012010	Red-Cell Aplasia, Pure	HP_0012410	Pure red cell aplasia	2	138676	ENSG00000228716	HP_0001871	abnormality of blood and blood-forming tissues	1	METHOTREXATE_HP_0012410		MATCHED	DHFR	pure red cell aplasia_DHFR	22824	pure red cell aplasia	3,11,28	4	2
DHFR	CHEMBL34259	METHOTREXATE	CHEMBL34259	METHOTREXATE	4	Dihydrofolate reductase	CHEMBL202	SINGLE PROTEIN	P00374	Small molecule	1953	INHIBITOR	Dihydrofolate reductase inhibitor	NEGATIVE MODULATOR	D000080983	Bone Marrow Failure Disorders	MONDO_0000159	bone marrow failure syndrome	2	138677	ENSG00000228716	EFO_0000616 | HP_0001871	neoplasm | abnormality of blood and blood-forming tissues	1	METHOTREXATE_MONDO_0000159	bone marrow or stem cell transplant;aplastic anemia	MATCHED	DHFR	bone marrow failure syndrome_DHFR	22825	bone marrow failure syndrome	3,11,28	4	2	phe_284
DHFR	CHEMBL34259	METHOTREXATE	CHEMBL34259	METHOTREXATE	4	Dihydrofolate reductase	CHEMBL202	SINGLE PROTEIN	P00374	Small molecule	1953	INHIBITOR	Dihydrofolate reductase inhibitor	NEGATIVE MODULATOR	D001249	Asthma	MONDO_0004979	asthma	3	138678	ENSG00000228716	EFO_0000684 | EFO_0000540 | HP_0002715	respiratory system disease | immune system disease | abnormality of the immune system	1	METHOTREXATE_MONDO_0004979	asthma;chronic obstructive asthma;chronic obstructive asthma with exacerbation;asthma with exacerbation;takes medication for asthma?;chronic airway obstruction;acute bronchospasm	MATCHED	DHFR	asthma_DHFR	22826	asthma	12	4	3	phe_495;phe_495_1;phe_495_11;phe_495_2;DoAsthMed;phe_496;phe_498
DHFR	CHEMBL34259	METHOTREXATE	CHEMBL34259	METHOTREXATE	4	Dihydrofolate reductase	CHEMBL202	SINGLE PROTEIN	P00374	Small molecule	1953	INHIBITOR	Dihydrofolate reductase inhibitor	NEGATIVE MODULATOR	D001749	Urinary Bladder Neoplasms	MONDO_0004986	urinary bladder carcinoma	3	138679	ENSG00000228716	EFO_0000616 | HP_0000079	neoplasm | abnormality of the urinary system	1	METHOTREXATE_MONDO_0004986	cancer of urinary organs (incl. kidney and bladder);malignant neoplasm of other urinary organs;benign neoplasm of kidney and other urinary organs;cancer of bladder;malignant neoplasm of bladder;cancer of kidney and renal pelvis;malignant neoplasm of renal pelvis;benign neoplasm of adrenal gland	MATCHED	DHFR	urinary bladder carcinoma_DHFR	34787	urinary bladder carcinoma	3,13,14	4	3	phe_189;phe_189_4;phe_223;phe_189_2;phe_189_21;phe_189_1;phe_189_12;phe_227_1
DHFR	CHEMBL34259	METHOTREXATE	CHEMBL34259	METHOTREXATE	4	Dihydrofolate reductase	CHEMBL202	SINGLE PROTEIN	P00374	Small molecule	1953	INHIBITOR	Dihydrofolate reductase inhibitor	NEGATIVE MODULATOR	D012559	Schizophrenia	MONDO_0005090	schizophrenia	2	138680	ENSG00000228716	EFO_0000677	mental or behavioural disorder	1	METHOTREXATE_MONDO_0005090	schizophrenia and other psychotic disorders;schizophrenia;dysthymic disorder;bipolar disorder;obsessive-compulsive disorder;somatoform disorder;paranoid personality disorder;psychosis;hallucinations;personality disorders;schizoid personality disorder;antisocial/borderline personality disorder	MATCHED	DHFR	schizophrenia_DHFR	22827	schizophrenia	1,9,25	4	2	phe_295;phe_295_1;phe_303_4;phe_295_3;phe_292_6;phe_301;phe_301_2
DHFR	CHEMBL34259	METHOTREXATE	CHEMBL34259	METHOTREXATE	4	Dihydrofolate reductase	CHEMBL202	SINGLE PROTEIN	P00374	Small molecule	1953	INHIBITOR	Dihydrofolate reductase inhibitor	NEGATIVE MODULATOR	D010003	Osteoarthritis	MONDO_0005178	osteoarthritis	3	138681	ENSG00000228716	HP_0000924	abnormality of the skeletal system	1	METHOTREXATE_MONDO_0005178	rheumatoid arthritis and other inflammatory polyarthropathies;rheumatoid arthritis;rheumatoid factor measurement;takes medication for rheumatoid arthritis?;osteoarthritis; localized;takes medication for osteoarthritis?;takes medication for other arthritis?;unspecified polyarthropathy or polyarthritis;unspecified monoarthritis;Ankylosis of joint;gouty arthropathy;psoriatic arthropathy;arthropathy …	MATCHED	DHFR	osteoarthritis_DHFR	22764	osteoarthritis	5,16,17,24,30	4	4	phe_714;phe_714_1;RF_Max;RF_Max_INT;RF_Mean;RF_Mean_INT;RF_Min;RF_Min_INT;SkMsRAMed;SkMsOAMed;SkMsOthArthMed;phe_716_1;phe_716_2;phe_274_11;phe_696_42;phe_711;phe_713;phe_713_5;phe_716_9;phe_836
DHFR	CHEMBL34259	METHOTREXATE	CHEMBL34259	METHOTREXATE	4	Dihydrofolate reductase	CHEMBL202	SINGLE PROTEIN	P00374	Small molecule	1953	INHIBITOR	Dihydrofolate reductase inhibitor	NEGATIVE MODULATOR	D009103	Multiple Sclerosis	MONDO_0005301	multiple sclerosis	3	138682	ENSG00000228716	EFO_0000677 | EFO_0000618 | HP_0000707 | EFO_0000540 | HP_0002715 | EFO_0004872	mental or behavioural disorder | nervous system disease | abnormality of the nervous system | immune system disease | abnormality of the immune system | inflammatory biomarker measurement	1	METHOTREXATE_MONDO_0005301	multiple sclerosis;takes medication for multiple sclerosis?	MATCHED	DHFR	multiple sclerosis_DHFR	22828	multiple sclerosis	16,17,9,25	4	3	phe_335;NSMSMed
DHFR	CHEMBL34259	METHOTREXATE	CHEMBL34259	METHOTREXATE	4	Dihydrofolate reductase	CHEMBL202	SINGLE PROTEIN	P00374	Small molecule	1953	INHIBITOR	Dihydrofolate reductase inhibitor	NEGATIVE MODULATOR	D000081003	Shwachman-Diamond Syndrome	MONDO_0009833	Shwachman-Diamond syndrome	2	138683	ENSG00000228716	HP_0001197	abnormality of prenatal development or birth	1	METHOTREXATE_MONDO_0009833		MATCHED	DHFR	shwachman-diamond syndrome_DHFR	22829	shwachman-diamond syndrome	3,11,28,16,17	4	2
DHFR	CHEMBL34259	METHOTREXATE	CHEMBL34259	METHOTREXATE	4	Dihydrofolate reductase	CHEMBL202	SINGLE PROTEIN	P00374	Small molecule	1953	INHIBITOR	Dihydrofolate reductase inhibitor	NEGATIVE MODULATOR	D014923	Wiskott-Aldrich Syndrome	MONDO_0010518	Wiskott-Aldrich syndrome	2	138684	ENSG00000228716			1	METHOTREXATE_MONDO_0010518		MATCHED	DHFR	wiskott-aldrich syndrome_DHFR	22830	wiskott-aldrich syndrome	3,11,28,16,17	4	2
DHFR	CHEMBL34259	METHOTREXATE	CHEMBL34259	METHOTREXATE	4	Dihydrofolate reductase	CHEMBL202	SINGLE PROTEIN	P00374	Small molecule	1953	INHIBITOR	Dihydrofolate reductase inhibitor	NEGATIVE MODULATOR	D000755	Anemia, Sickle Cell	MONDO_0011382	sickle cell anemia	2	138685	ENSG00000228716	HP_0000924 | HP_0003011 | HP_0000079 | EFO_0000512 | HP_0001871 | EFO_0000589 | HP_0001197	abnormality of the skeletal system | abnormality of the musculature | abnormality of the urinary system | reproductive system disease | abnormality of blood and blood-forming tissues | metabolic disease | abnormality of prenatal development or birth	1	METHOTREXATE_MONDO_0011382	sickle cell anemia;NEEDS_CURATION	MATCHED	DHFR	sickle cell anemia_DHFR	22831	sickle cell anemia	11,28	4	2
DHFR	CHEMBL34259	METHOTREXATE	CHEMBL34259	METHOTREXATE	4	Dihydrofolate reductase	CHEMBL202	SINGLE PROTEIN	P00374	Small molecule	1953	INHIBITOR	Dihydrofolate reductase inhibitor	NEGATIVE MODULATOR	D029503	Anemia, Diamond-Blackfan	MONDO_0015253	Diamond-Blackfan anemia	2	138686	ENSG00000228716			1	METHOTREXATE_MONDO_0015253		MATCHED	DHFR	diamond-blackfan anemia_DHFR	22832	diamond-blackfan anemia	11,28	4	2
DHFR	CHEMBL34259	METHOTREXATE	CHEMBL34259	METHOTREXATE	4	Dihydrofolate reductase	CHEMBL202	SINGLE PROTEIN	P00374	Small molecule	1953	INHIBITOR	Dihydrofolate reductase inhibitor	NEGATIVE MODULATOR	D016511	Severe Combined Immunodeficiency	MONDO_0015974	severe combined immunodeficiency	2	138687	ENSG00000228716	EFO_0000540 | HP_0001197	immune system disease | abnormality of prenatal development or birth	1	METHOTREXATE_MONDO_0015974		MATCHED	DHFR	severe combined immunodeficiency_DHFR	22833	severe combined immunodeficiency	16,17	4	2
DHFR	CHEMBL34259	METHOTREXATE	CHEMBL34259	METHOTREXATE	4	Dihydrofolate reductase	CHEMBL202	SINGLE PROTEIN	P00374	Small molecule	1953	INHIBITOR	Dihydrofolate reductase inhibitor	NEGATIVE MODULATOR	D010022	Osteopetrosis	MONDO_0017198	osteopetrosis	2	138688	ENSG00000228716	HP_0000924 | HP_0003011 | HP_0001197	abnormality of the skeletal system | abnormality of the musculature | abnormality of prenatal development or birth	1	METHOTREXATE_MONDO_0017198		MATCHED	DHFR	osteopetrosis_DHFR	22834	osteopetrosis	24	4	2
DHFR	CHEMBL34259	METHOTREXATE	CHEMBL34259	METHOTREXATE	4	Dihydrofolate reductase	CHEMBL202	SINGLE PROTEIN	P00374	Small molecule	1953	INHIBITOR	Dihydrofolate reductase inhibitor	NEGATIVE MODULATOR	D031901	Gestational Trophoblastic Disease	MONDO_0018944	gestational trophoblastic neoplasm	3	138689	ENSG00000228716	EFO_0000616 | EFO_0000512 | HP_0001197	neoplasm | reproductive system disease | abnormality of prenatal development or birth	1	METHOTREXATE_MONDO_0018944		MATCHED	DHFR	gestational trophoblastic neoplasm_DHFR	22835	gestational trophoblastic neoplasm	3,27,23	4	3
DHFR	CHEMBL34259	METHOTREXATE	CHEMBL34259	METHOTREXATE	4	Dihydrofolate reductase	CHEMBL202	SINGLE PROTEIN	P00374	Small molecule	1953	INHIBITOR	Dihydrofolate reductase inhibitor	NEGATIVE MODULATOR	D009456	Neurofibromatosis 1	MONDO_0018975	neurofibromatosis type 1	2	138690	ENSG00000228716	HP_0000924 | HP_0003011 | HP_0000079 | EFO_0003966 | EFO_0000618 | EFO_0000319 | EFO_0000616 | HP_0001197	abnormality of the skeletal system | abnormality of the musculature | abnormality of the urinary system | eye disease | nervous system disease | cardiovascular disease | neoplasm | abnormality of prenatal development or birth	1	METHOTREXATE_MONDO_0018975		MATCHED	DHFR	neurofibromatosis type 1_DHFR	22836	neurofibromatosis type 1	9,25,3,10	4	2
DHFR	CHEMBL34259	METHOTREXATE	CHEMBL34259	METHOTREXATE	4	Dihydrofolate reductase	CHEMBL202	SINGLE PROTEIN	P00374	Small molecule	1953	INHIBITOR	Dihydrofolate reductase inhibitor	NEGATIVE MODULATOR	D012174	Retinitis Pigmentosa	MONDO_0019200	retinitis pigmentosa	2	138691	ENSG00000228716	EFO_0003966 | EFO_0000618 | EFO_0000589 | HP_0001197	eye disease | nervous system disease | metabolic disease | abnormality of prenatal development or birth	1	METHOTREXATE_MONDO_0019200		MATCHED	DHFR	retinitis pigmentosa_DHFR	22837	retinitis pigmentosa	23,7,3	4	2
DHFR	CHEMBL34259	METHOTREXATE	CHEMBL34259	METHOTREXATE	4	Dihydrofolate reductase	CHEMBL202	SINGLE PROTEIN	P00374	Small molecule	1953	INHIBITOR	Dihydrofolate reductase inhibitor	NEGATIVE MODULATOR	D012507	Sarcoidosis	MONDO_0019338	sarcoidosis	3	138692	ENSG00000228716	EFO_1001986 | EFO_0010285 | EFO_0000684 | EFO_0004872 | EFO_0000540 | HP_0002715 | EFO_0000319	connective tissue disease | integumentary system disease | respiratory system disease | inflammatory biomarker measurement | immune system disease | abnormality of the immune system | cardiovascular disease	1	METHOTREXATE_MONDO_0019338	sarcoidosis	MATCHED	DHFR	sarcoidosis_DHFR	22838	sarcoidosis	16,17,30	4	3	phe_697
DHFR	CHEMBL34259	METHOTREXATE	CHEMBL34259	METHOTREXATE	4	Dihydrofolate reductase	CHEMBL202	SINGLE PROTEIN	P00374	Small molecule	1953	INHIBITOR	Dihydrofolate reductase inhibitor	NEGATIVE MODULATOR	D005199	Fanconi Anemia	MONDO_0019391	Fanconi anemia	1	138693	ENSG00000228716	HP_0000924 | HP_0003011 | HP_0000079 | HP_0001871 | EFO_0000589 | EFO_0000540 | HP_0001197 | EFO_0010285	abnormality of the skeletal system | abnormality of the musculature | abnormality of the urinary system | abnormality of blood and blood-forming tissues | metabolic disease | immune system disease | abnormality of prenatal development or birth | integumentary system disease	1	METHOTREXATE_MONDO_0019391		MATCHED	DHFR	fanconi anemia_DHFR	22839	fanconi anemia	3,11,28,16,17	4	1
DHFR	CHEMBL34259	METHOTREXATE	CHEMBL34259	METHOTREXATE	4	Dihydrofolate reductase	CHEMBL202	SINGLE PROTEIN	P00374	Small molecule	1953	INHIBITOR	Dihydrofolate reductase inhibitor	NEGATIVE MODULATOR	D002289	Carcinoma, Non-Small-Cell Lung	EFO_0003060	non-small cell lung carcinoma	2	145135	ENSG00000228716	EFO_0000616 | EFO_0000684	neoplasm | respiratory system disease	1	METHOTREXATE_EFO_0003060	cancer of bronchus; lung;Cancer of bronchus;Cancer within the respiratory system	MATCHED	DHFR	non-small cell lung carcinoma_DHFR	34788	non-small cell lung carcinoma	3,12	4	4
DHFR	CHEMBL34259	METHOTREXATE	CHEMBL34259	METHOTREXATE	4	Dihydrofolate reductase	CHEMBL202	SINGLE PROTEIN	P00374	Small molecule	1953	INHIBITOR	Dihydrofolate reductase inhibitor	NEGATIVE MODULATOR	D000741	Anemia, Aplastic	EFO_0006927	severe aplastic anemia	3	145136	ENSG00000228716	HP_0001871	abnormality of blood and blood-forming tissues	1	METHOTREXATE_EFO_0006927	aplastic anemia;d61 other aplastic anaemias;iron deficiency anemias;iron deficiency anemias | unspecified or not due to blood loss;iron deficiency anemia secondary to blood loss (chronic);other deficiency anemia;megaloblastic anemia;pernicious anemia;other vitamin b12 deficiency anemia;folate-deficiency anemia;deficiency anemias;hereditary hemolytic anemias;sickle cell anemia;other hereditary hem…	MATCHED	DHFR	severe aplastic anemia_DHFR	34784	severe aplastic anemia	3,11,17,28	4	3	phe_284;phe_284_2;phe_280;phe_280_1;phe_280_2;phe_281;phe_281_1;phe_281_11;phe_281_12;phe_281_13;phe_281_9;phe_282;phe_282_9;phe_283;phe_283_1;phe_285;phe_285_1;phe_285_2;phe_285_21;phe_285_22;phe_644
DHFR	CHEMBL34259	METHOTREXATE	CHEMBL34259	METHOTREXATE	4	Dihydrofolate reductase	CHEMBL202	SINGLE PROTEIN	P00374	Small molecule	1953	INHIBITOR	Dihydrofolate reductase inhibitor	NEGATIVE MODULATOR	D008180	Lupus Erythematosus, Systemic	MONDO_0007915	systemic lupus erythematosus	3	145138	ENSG00000228716	HP_0000079 | EFO_0000540 | HP_0002715 | HP_0000924	abnormality of the urinary system | immune system disease | abnormality of the immune system | abnormality of the skeletal system	1	METHOTREXATE_MONDO_0007915	dermatomyositis;lupus (localized and systemic);systemic lupus erythematosus;cutaneous lupus erythematosus	MATCHED	DHFR	systemic lupus erythematosus_DHFR	22782	systemic lupus erythematosus	5,16,17,24,10,11,28	4	3	phe_695_4;phe_695_42;phe_695_41
DHFR	CHEMBL34259	METHOTREXATE	CHEMBL34259	METHOTREXATE	4	Dihydrofolate reductase	CHEMBL202	SINGLE PROTEIN	P00374	Small molecule	1953	INHIBITOR	Dihydrofolate reductase inhibitor	NEGATIVE MODULATOR	D006456	Hemoglobinuria	MONDO_0100244	paroxysmal nocturnal hemoglobinuria	2	145139	ENSG00000228716	EFO_0000589 | HP_0000079 | HP_0001871	metabolic disease | abnormality of the urinary system | abnormality of blood and blood-forming tissues	1	METHOTREXATE_MONDO_0100244		NO_MATCH	DHFR	paroxysmal nocturnal hemoglobinuria_DHFR	34785	paroxysmal nocturnal hemoglobinuria	11,16,28	4	2
DHFR	CHEMBL225072	PEMETREXED	CHEMBL225072	PEMETREXED	4	Dihydrofolate reductase	CHEMBL202	SINGLE PROTEIN	P00374	Small molecule	2004	INHIBITOR	Dihydrofolate reductase inhibitor	NEGATIVE MODULATOR	D002289	Carcinoma, Non-Small-Cell Lung	EFO_0003060	non-small cell lung carcinoma	3	53029	ENSG00000228716	EFO_0000616 | EFO_0000684	neoplasm | respiratory system disease	3	PEMETREXED_EFO_0003060	cancer of bronchus; lung;Cancer of bronchus;Cancer within the respiratory system	MATCHED	DHFR	non-small cell lung carcinoma_DHFR	34788	non-small cell lung carcinoma	3,12	4	4
DHFR	CHEMBL225072	PEMETREXED	CHEMBL225072	PEMETREXED	4	Dihydrofolate reductase	CHEMBL202	SINGLE PROTEIN	P00374	Small molecule	2004	INHIBITOR	Dihydrofolate reductase inhibitor	NEGATIVE MODULATOR	D013274	Stomach Neoplasms	EFO_0000178	gastric carcinoma	3	111801	ENSG00000228716	EFO_0000616	neoplasm	3	PEMETREXED_EFO_0000178	cancer of stomach;disorders of function of stomach;other disorders of stomach and duodenum;lesions of stomach and duodenum	MATCHED	DHFR	gastric carcinoma_DHFR	34786	gastric carcinoma	3,6	4	3	phe_151;phe_536;phe_537;phe_537_1
DHFR	CHEMBL225072	PEMETREXED	CHEMBL225072	PEMETREXED	4	Dihydrofolate reductase	CHEMBL202	SINGLE PROTEIN	P00374	Small molecule	2004	INHIBITOR	Dihydrofolate reductase inhibitor	NEGATIVE MODULATOR	D002294	Carcinoma, Squamous Cell	EFO_0000181	head and neck squamous cell carcinoma	2	111802	ENSG00000228716	EFO_0000616	neoplasm	3	PEMETREXED_EFO_0000181	squamous cell carcinoma;cancer of oropharynx	MATCHED	DHFR	head and neck squamous cell carcinoma_DHFR	34791	head and neck squamous cell carcinoma	3	4	3	phe_172_22;phe_149_1
DHFR	CHEMBL225072	PEMETREXED	CHEMBL225072	PEMETREXED	4	Dihydrofolate reductase	CHEMBL202	SINGLE PROTEIN	P00374	Small molecule	2004	INHIBITOR	Dihydrofolate reductase inhibitor	NEGATIVE MODULATOR	D000230	Adenocarcinoma	EFO_0000228	adenocarcinoma	2	111804	ENSG00000228716	EFO_0000616	neoplasm	3	PEMETREXED_EFO_0000228	anal and rectal conditions;anal and rectal polyp;malignant neoplasm of rectum | rectosigmoid junction | and anus;neoplasm of unspecified nature of digestive system;colorectal cancer;secondary malignant neoplasm of digestive systems;benign neoplasm of colon;screening for malignant neoplasms;colon cancer;takes medication for colon polyps?;colon polyps;takes medication for colon cancer/rectal cancer…	MATCHED	DHFR	adenocarcinoma_DHFR	34790	adenocarcinoma	3	4	4	phe_565;phe_565_1;phe_153_3;phe_158;phe_153;phe_198_3;phe_208;phe_1010_2;phe_153_2;GIPolypMed;GIPolyp;CaColonMed;phe_578_8;phe_965;phe_172_21;phe_172_22;phe_172_3
DHFR	CHEMBL225072	PEMETREXED	CHEMBL225072	PEMETREXED	4	Dihydrofolate reductase	CHEMBL202	SINGLE PROTEIN	P00374	Small molecule	2004	INHIBITOR	Dihydrofolate reductase inhibitor	NEGATIVE MODULATOR	D000077192	Adenocarcinoma of Lung	EFO_0000571	lung adenocarcinoma	3	111809	ENSG00000228716	EFO_0000616 | EFO_0000684	neoplasm | respiratory system disease	3	PEMETREXED_EFO_0000571	cancer of bronchus; lung;Cancer of bronchus;Cancer within the respiratory system	MATCHED	DHFR	lung adenocarcinoma_DHFR	34788	lung adenocarcinoma	3,12	4	4
DHFR	CHEMBL225072	PEMETREXED	CHEMBL225072	PEMETREXED	4	Dihydrofolate reductase	CHEMBL202	SINGLE PROTEIN	P00374	Small molecule	2004	INHIBITOR	Dihydrofolate reductase inhibitor	NEGATIVE MODULATOR	D008223	Lymphoma	EFO_0000574	lymphoma	1	111810	ENSG00000228716	EFO_0000616 | HP_0001197 | HP_0001871	neoplasm | abnormality of prenatal development or birth | abnormality of blood and blood-forming tissues	3	PEMETREXED_EFO_0000574	cancer of other lymphoid | histiocytic tissue;lymphoid leukemia;lymphoid leukemia | acute;lymphoid leukemia | chronic;non-hodgkins lymphoma;nodular lymphoma;large cell lymphoma;leukemia;myeloid leukemia;myeloid leukemia | acute;myeloid leukemia | chronic;monocytic leukemia;diseases of white blood cells;hodgkin's disease;hodgkins lymphoma;lymphoma;anaplastic large cell lymphoma;kaposi's sarcoma;Di…	MATCHED	DHFR	lymphoma_DHFR	22840	lymphoma	3,11,28	4	4	phe_202;phe_204_1;phe_204_12;phe_202_2;phe_202_21;phe_202_24;phe_204;phe_204_2;phe_204_21;phe_204_22;phe_288;phe_201;phe_245_21;Lymph_Abs_Max;Lymph_Abs_Max_INT;Lymph_Abs_Mean;Lymph_Abs_Mean_INT;Lymph_Abs_Min;Lymph_Abs_Min_INT;Lymph_Fra_Max;Lymph_Fra_Max_INT;Lymph_Fra_Mean;Lymph_Fra_Mean_INT;Lymph_Fra_Min;Lymph_Fra_Min_INT;phe_371_21;phe_476;phe_500_1;phe_930;phe_681_7
DHFR	CHEMBL225072	PEMETREXED	CHEMBL225072	PEMETREXED	4	Dihydrofolate reductase	CHEMBL202	SINGLE PROTEIN	P00374	Small molecule	2004	INHIBITOR	Dihydrofolate reductase inhibitor	NEGATIVE MODULATOR	D008654	Mesothelioma	EFO_0000588	mesothelioma	4	111811	ENSG00000228716	EFO_0000616	neoplasm	3	PEMETREXED_EFO_0000588		MATCHED	DHFR	mesothelioma_DHFR	22784	mesothelioma	3,12	4	4
DHFR	CHEMBL225072	PEMETREXED	CHEMBL225072	PEMETREXED	4	Dihydrofolate reductase	CHEMBL202	SINGLE PROTEIN	P00374	Small molecule	2004	INHIBITOR	Dihydrofolate reductase inhibitor	NEGATIVE MODULATOR	D012516	Osteosarcoma	EFO_0000637	osteosarcoma	2	111812	ENSG00000228716	HP_0000924 | HP_0003011 | EFO_0000616	abnormality of the skeletal system | abnormality of the musculature | neoplasm	3	PEMETREXED_EFO_0000637	cancer of bone and connective tissue;bone cancer;secondary malignancy of bone;benign neoplasm of bone and articular cartilage;osteomyelitis | periostitis | and other infections involving bone;osteitis deformans [paget's disease of bone];other disorders of bone and cartilage;aseptic necrosis of bone;osteopenia or other disorder of bone and cartilage;fracture of unspecified bones	MATCHED	DHFR	osteosarcoma_DHFR	22774	osteosarcoma	3,24	4	3	phe_170;phe_170_1;phe_198_6;phe_213;phe_710;phe_731_1;phe_733;phe_733_4;phe_743_9;phe_809
DHFR	CHEMBL225072	PEMETREXED	CHEMBL225072	PEMETREXED	4	Dihydrofolate reductase	CHEMBL202	SINGLE PROTEIN	P00374	Small molecule	2004	INHIBITOR	Dihydrofolate reductase inhibitor	NEGATIVE MODULATOR	D002292	Carcinoma, Renal Cell	EFO_0000681	renal cell carcinoma	2	111813	ENSG00000228716	EFO_0000616 | HP_0000079	neoplasm | abnormality of the urinary system	3	PEMETREXED_EFO_0000681	cancer of urinary organs (incl. kidney and bladder);malignant neoplasm of other urinary organs;benign neoplasm of kidney and other urinary organs;cancer of bladder;malignant neoplasm of bladder;cancer of kidney and renal pelvis;malignant neoplasm of renal pelvis;benign neoplasm of adrenal gland	MATCHED	DHFR	renal cell carcinoma_DHFR	34787	renal cell carcinoma	3,13,14	4	3	phe_189;phe_189_4;phe_223;phe_189_2;phe_189_21;phe_189_1;phe_189_12;phe_227_1
DHFR	CHEMBL225072	PEMETREXED	CHEMBL225072	PEMETREXED	4	Dihydrofolate reductase	CHEMBL202	SINGLE PROTEIN	P00374	Small molecule	2004	INHIBITOR	Dihydrofolate reductase inhibitor	NEGATIVE MODULATOR	D012509	Sarcoma	EFO_0000691	sarcoma	2	111814	ENSG00000228716	EFO_0000616	neoplasm	3	PEMETREXED_EFO_0000691	cancer of bone and connective tissue;bone cancer;secondary malignancy of bone;benign neoplasm of bone and articular cartilage;osteomyelitis | periostitis | and other infections involving bone;osteitis deformans [paget's disease of bone];other disorders of bone and cartilage;aseptic necrosis of bone;osteopenia or other disorder of bone and cartilage;fracture of unspecified bones	MATCHED	DHFR	sarcoma_DHFR	22774	sarcoma	3,26	4	3	phe_170;phe_170_1;phe_198_6;phe_213;phe_710;phe_731_1;phe_733;phe_733_4;phe_743_9;phe_809
DHFR	CHEMBL225072	PEMETREXED	CHEMBL225072	PEMETREXED	4	Dihydrofolate reductase	CHEMBL202	SINGLE PROTEIN	P00374	Small molecule	2004	INHIBITOR	Dihydrofolate reductase inhibitor	NEGATIVE MODULATOR	D055752	Small Cell Lung Carcinoma	EFO_0000702	small cell lung carcinoma	3	111815	ENSG00000228716	EFO_0000616 | EFO_0000684 | EFO_0000589 | HP_0001197	neoplasm | respiratory system disease | metabolic disease | abnormality of prenatal development or birth	3	PEMETREXED_EFO_0000702	cancer of bronchus; lung;Cancer of bronchus;Cancer within the respiratory system	MATCHED	DHFR	small cell lung carcinoma_DHFR	34788	small cell lung carcinoma	3,12	4	4
DHFR	CHEMBL225072	PEMETREXED	CHEMBL225072	PEMETREXED	4	Dihydrofolate reductase	CHEMBL202	SINGLE PROTEIN	P00374	Small molecule	2004	INHIBITOR	Dihydrofolate reductase inhibitor	NEGATIVE MODULATOR	D002294	Carcinoma, Squamous Cell	EFO_0000708	squamous cell lung carcinoma	2	111816	ENSG00000228716	EFO_0000616 | EFO_0000684	neoplasm | respiratory system disease	3	PEMETREXED_EFO_0000708	cancer of bronchus; lung;Cancer of bronchus;Cancer within the respiratory system	MATCHED	DHFR	squamous cell lung carcinoma_DHFR	34788	squamous cell lung carcinoma	3,12	4	4
DHFR	CHEMBL225072	PEMETREXED	CHEMBL225072	PEMETREXED	4	Dihydrofolate reductase	CHEMBL202	SINGLE PROTEIN	P00374	Small molecule	2004	INHIBITOR	Dihydrofolate reductase inhibitor	NEGATIVE MODULATOR	D008654	Mesothelioma	EFO_0000770	malignant pleural mesothelioma	4	111817	ENSG00000228716	EFO_0000616 | EFO_0000684	neoplasm | respiratory system disease	3	PEMETREXED_EFO_0000770		MATCHED	DHFR	malignant pleural mesothelioma_DHFR	22784	malignant pleural mesothelioma	3,12	4	4
DHFR	CHEMBL225072	PEMETREXED	CHEMBL225072	PEMETREXED	4	Dihydrofolate reductase	CHEMBL202	SINGLE PROTEIN	P00374	Small molecule	2004	INHIBITOR	Dihydrofolate reductase inhibitor	NEGATIVE MODULATOR	D010190	Pancreatic Neoplasms	EFO_0002618	pancreatic carcinoma	2	111822	ENSG00000228716	EFO_0000616 | EFO_0000589	neoplasm | metabolic disease	3	PEMETREXED_EFO_0002618	pancreatic cancer	MATCHED	DHFR	pancreatic carcinoma_DHFR	22841	pancreatic carcinoma	3,6	4	3	phe_157
DHFR	CHEMBL225072	PEMETREXED	CHEMBL225072	PEMETREXED	4	Dihydrofolate reductase	CHEMBL202	SINGLE PROTEIN	P00374	Small molecule	2004	INHIBITOR	Dihydrofolate reductase inhibitor	NEGATIVE MODULATOR	D004938	Esophageal Neoplasms	EFO_0002916	esophageal carcinoma	2	111824	ENSG00000228716	EFO_0000616 | EFO_0000405	neoplasm | digestive system disease	3	PEMETREXED_EFO_0002916		MATCHED	DHFR	esophageal carcinoma_DHFR	34789	esophageal carcinoma	3,6	4	3
DHFR	CHEMBL225072	PEMETREXED	CHEMBL225072	PEMETREXED	4	Dihydrofolate reductase	CHEMBL202	SINGLE PROTEIN	P00374	Small molecule	2004	INHIBITOR	Dihydrofolate reductase inhibitor	NEGATIVE MODULATOR	D008527	Medulloblastoma	EFO_0002939	medulloblastoma	2	111825	ENSG00000228716	EFO_0000616 | EFO_0000618	neoplasm | nervous system disease	3	PEMETREXED_EFO_0002939	manlignant and unknown neoplasms of brain and nervous system;cancer of brain and nervous system;cancer of brain;secondary malignancy of brain/spine;benign neoplasm of brain and other parts of nervous system;benign neoplasm of brain | cranial nerves | meninges;specific nonpsychotic mental disorders due to brain damage;brain neoplasm	MATCHED	DHFR	medulloblastoma_DHFR	34800	medulloblastoma	3,9,25	4	3	phe_191;phe_191_1;phe_191_11;phe_198_5;phe_225;phe_225_1;phe_291_4
DHFR	CHEMBL225072	PEMETREXED	CHEMBL225072	PEMETREXED	4	Dihydrofolate reductase	CHEMBL202	SINGLE PROTEIN	P00374	Small molecule	2004	INHIBITOR	Dihydrofolate reductase inhibitor	NEGATIVE MODULATOR	D014565	Urogenital Neoplasms	EFO_0003863	urogenital neoplasm	2	111826	ENSG00000228716	EFO_0000616 | HP_0000079	neoplasm | abnormality of the urinary system	3	PEMETREXED_EFO_0003863	cancer of urinary organs (incl. kidney and bladder);malignant neoplasm of other urinary organs;benign neoplasm of kidney and other urinary organs;cancer of bladder;malignant neoplasm of bladder;cancer of kidney and renal pelvis;malignant neoplasm of renal pelvis;benign neoplasm of adrenal gland	MATCHED	DHFR	urogenital neoplasm_DHFR	34787	urogenital neoplasm	13,14,3	4	3	phe_189;phe_189_4;phe_223;phe_189_2;phe_189_21;phe_189_1;phe_189_12;phe_227_1
DHFR	CHEMBL225072	PEMETREXED	CHEMBL225072	PEMETREXED	4	Dihydrofolate reductase	CHEMBL202	SINGLE PROTEIN	P00374	Small molecule	2004	INHIBITOR	Dihydrofolate reductase inhibitor	NEGATIVE MODULATOR	D001943	Breast Neoplasms	EFO_0003869	breast neoplasm	2	111827	ENSG00000228716	EFO_0000616 | EFO_0010285 | EFO_0000512	neoplasm | integumentary system disease | reproductive system disease	3	PEMETREXED_EFO_0003869	breast cancer;breast cancer [female];malignant neoplasm of female breast;breast cancer [male];neoplasm of uncertain behavior of breast;acquired absence of breast;fibroadenosis of breast;benign neoplasm of breast;lump or mass in breast;hypertrophy of breast (gynecomastia);other specified disorders of breast;breast disorder nos;take medication for breast cancer?;abnormal findings on mammogram or br…	MATCHED	DHFR	breast neoplasm_DHFR	34799	breast neoplasm	3	4	4	phe_174;phe_174_1;phe_174_11;phe_175;phe_610_2;phe_610_4;phe_611_3;phe_612_2;phe_613_8;phe_613_9;CaBrstMed;phe_611;phe_612;phe_613;phe_613_7;phe_256
DHFR	CHEMBL225072	PEMETREXED	CHEMBL225072	PEMETREXED	4	Dihydrofolate reductase	CHEMBL202	SINGLE PROTEIN	P00374	Small molecule	2004	INHIBITOR	Dihydrofolate reductase inhibitor	NEGATIVE MODULATOR	D013274	Stomach Neoplasms	EFO_0003897	stomach neoplasm	3	111829	ENSG00000228716	EFO_0000616	neoplasm	3	PEMETREXED_EFO_0003897	cancer of stomach;disorders of function of stomach;other disorders of stomach and duodenum;lesions of stomach and duodenum	MATCHED	DHFR	stomach neoplasm_DHFR	34786	stomach neoplasm	3,6	4	3	phe_151;phe_536;phe_537;phe_537_1
DHFR	CHEMBL225072	PEMETREXED	CHEMBL225072	PEMETREXED	4	Dihydrofolate reductase	CHEMBL202	SINGLE PROTEIN	P00374	Small molecule	2004	INHIBITOR	Dihydrofolate reductase inhibitor	NEGATIVE MODULATOR	D015179	Colorectal Neoplasms	EFO_0004142	colorectal neoplasm	2	111830	ENSG00000228716	EFO_0000616	neoplasm	3	PEMETREXED_EFO_0004142	anal and rectal conditions;anal and rectal polyp;malignant neoplasm of rectum | rectosigmoid junction | and anus;neoplasm of unspecified nature of digestive system;colorectal cancer;secondary malignant neoplasm of digestive systems;benign neoplasm of colon;screening for malignant neoplasms;colon cancer;takes medication for colon polyps?;colon polyps;takes medication for colon cancer/rectal cancer…	MATCHED	DHFR	colorectal neoplasm_DHFR	34790	colorectal neoplasm	3,6	4	4	phe_565;phe_565_1;phe_153_3;phe_158;phe_153;phe_198_3;phe_208;phe_1010_2;phe_153_2;GIPolypMed;GIPolyp;CaColonMed;phe_578_8;phe_965;phe_172_21;phe_172_22;phe_172_3
DHFR	CHEMBL225072	PEMETREXED	CHEMBL225072	PEMETREXED	4	Dihydrofolate reductase	CHEMBL202	SINGLE PROTEIN	P00374	Small molecule	2004	INHIBITOR	Dihydrofolate reductase inhibitor	NEGATIVE MODULATOR	D009303	Nasopharyngeal Neoplasms	EFO_0004252	nasopharyngeal neoplasm	2	111831	ENSG00000228716	EFO_0000684 | EFO_0000616	respiratory system disease | neoplasm	3	PEMETREXED_EFO_0004252	squamous cell carcinoma;cancer of oropharynx	MATCHED	DHFR	nasopharyngeal neoplasm_DHFR	34791	nasopharyngeal neoplasm	3,12	4	3	phe_172_22;phe_149_1
DHFR	CHEMBL225072	PEMETREXED	CHEMBL225072	PEMETREXED	4	Dihydrofolate reductase	CHEMBL202	SINGLE PROTEIN	P00374	Small molecule	2004	INHIBITOR	Dihydrofolate reductase inhibitor	NEGATIVE MODULATOR	D006258	Head and Neck Neoplasms	EFO_0004284	upper aerodigestive tract neoplasm	3	111832	ENSG00000228716	EFO_0000616	neoplasm	3	PEMETREXED_EFO_0004284		MATCHED	DHFR	upper aerodigestive tract neoplasm_DHFR	34789	upper aerodigestive tract neoplasm	3	4	3
DHFR	CHEMBL225072	PEMETREXED	CHEMBL225072	PEMETREXED	4	Dihydrofolate reductase	CHEMBL202	SINGLE PROTEIN	P00374	Small molecule	2004	INHIBITOR	Dihydrofolate reductase inhibitor	NEGATIVE MODULATOR	D008228	Lymphoma, Non-Hodgkin	EFO_0005952	non-Hodgkins lymphoma	1	111833	ENSG00000228716	EFO_0000616 | HP_0001871 | EFO_0004503	neoplasm | abnormality of blood and blood-forming tissues | hematological measurement	3	PEMETREXED_EFO_0005952	cancer of other lymphoid | histiocytic tissue;lymphoid leukemia;lymphoid leukemia | acute;lymphoid leukemia | chronic;non-hodgkins lymphoma;nodular lymphoma;large cell lymphoma;leukemia;myeloid leukemia;myeloid leukemia | acute;myeloid leukemia | chronic;monocytic leukemia;diseases of white blood cells;hodgkin's disease;hodgkins lymphoma;lymphoma;anaplastic large cell lymphoma;kaposi's sarcoma;Di…	MATCHED	DHFR	non-hodgkins lymphoma_DHFR	22840	non-hodgkins lymphoma	3,11,28	4	4	phe_202;phe_204_1;phe_204_12;phe_202_2;phe_202_21;phe_202_24;phe_204;phe_204_2;phe_204_21;phe_204_22;phe_288;phe_201;phe_245_21;Lymph_Abs_Max;Lymph_Abs_Max_INT;Lymph_Abs_Mean;Lymph_Abs_Mean_INT;Lymph_Abs_Min;Lymph_Abs_Min_INT;Lymph_Fra_Max;Lymph_Fra_Max_INT;Lymph_Fra_Mean;Lymph_Fra_Mean_INT;Lymph_Fra_Min;Lymph_Fra_Min_INT;phe_371_21;phe_476;phe_500_1;phe_930;phe_681_7
DHFR	CHEMBL225072	PEMETREXED	CHEMBL225072	PEMETREXED	4	Dihydrofolate reductase	CHEMBL202	SINGLE PROTEIN	P00374	Small molecule	2004	INHIBITOR	Dihydrofolate reductase inhibitor	NEGATIVE MODULATOR	D006258	Head and Neck Neoplasms	EFO_0006859	head and neck malignant neoplasia	3	111834	ENSG00000228716	EFO_0000616	neoplasm	3	PEMETREXED_EFO_0006859	squamous cell carcinoma;cancer of oropharynx	MATCHED	DHFR	head and neck malignant neoplasia_DHFR	34791	head and neck malignant neoplasia	3	4	3	phe_172_22;phe_149_1
DHFR	CHEMBL225072	PEMETREXED	CHEMBL225072	PEMETREXED	4	Dihydrofolate reductase	CHEMBL202	SINGLE PROTEIN	P00374	Small molecule	2004	INHIBITOR	Dihydrofolate reductase inhibitor	NEGATIVE MODULATOR	D018567	Breast Neoplasms, Male	EFO_0006861	male breast carcinoma	2	111835	ENSG00000228716	EFO_0000616 | EFO_0000512 | EFO_0010285	neoplasm | reproductive system disease | integumentary system disease	3	PEMETREXED_EFO_0006861	breast cancer;breast cancer [female];malignant neoplasm of female breast;breast cancer [male];neoplasm of uncertain behavior of breast;acquired absence of breast;fibroadenosis of breast;benign neoplasm of breast;lump or mass in breast;hypertrophy of breast (gynecomastia);other specified disorders of breast;breast disorder nos;take medication for breast cancer?;abnormal findings on mammogram or br…	MATCHED	DHFR	male breast carcinoma_DHFR	34792	male breast carcinoma	3	4	4	phe_174;phe_174_1;phe_174_11;phe_175;phe_610_2;phe_610_4;phe_611_3;phe_612_2;phe_613_8;phe_613_9;CaBrstMed;phe_611;phe_612;phe_613;phe_613_7;phe_256
DHFR	CHEMBL225072	PEMETREXED	CHEMBL225072	PEMETREXED	4	Dihydrofolate reductase	CHEMBL202	SINGLE PROTEIN	P00374	Small molecule	2004	INHIBITOR	Dihydrofolate reductase inhibitor	NEGATIVE MODULATOR	D001749	Urinary Bladder Neoplasms	EFO_0008528	urothelial carcinoma	2	111836	ENSG00000228716	EFO_0000616 | HP_0000079	neoplasm | abnormality of the urinary system	3	PEMETREXED_EFO_0008528	cancer of urinary organs (incl. kidney and bladder);malignant neoplasm of other urinary organs;benign neoplasm of kidney and other urinary organs;cancer of bladder;malignant neoplasm of bladder;cancer of kidney and renal pelvis;malignant neoplasm of renal pelvis;benign neoplasm of adrenal gland	MATCHED	DHFR	urothelial carcinoma_DHFR	34787	urothelial carcinoma	3,13,14	4	3	phe_189;phe_189_4;phe_223;phe_189_2;phe_189_21;phe_189_1;phe_189_12;phe_227_1
DHFR	CHEMBL225072	PEMETREXED	CHEMBL225072	PEMETREXED	4	Dihydrofolate reductase	CHEMBL202	SINGLE PROTEIN	P00374	Small molecule	2004	INHIBITOR	Dihydrofolate reductase inhibitor	NEGATIVE MODULATOR	D013945	Thymoma	EFO_1000581	Thymoma	1	111840	ENSG00000228716	EFO_0000589 | EFO_0000540 | EFO_0000616 | HP_0001871	metabolic disease | immune system disease | neoplasm | abnormality of blood and blood-forming tissues	3	PEMETREXED_EFO_1000581		MATCHED	DHFR	thymoma_DHFR	22842	thymoma	3,16,17	4	2
DHFR	CHEMBL225072	PEMETREXED	CHEMBL225072	PEMETREXED	4	Dihydrofolate reductase	CHEMBL202	SINGLE PROTEIN	P00374	Small molecule	2004	INHIBITOR	Dihydrofolate reductase inhibitor	NEGATIVE MODULATOR	D012004	Rectal Neoplasms	EFO_1000657	rectum cancer	2	111841	ENSG00000228716	EFO_0000616 | EFO_0000405	neoplasm | digestive system disease	3	PEMETREXED_EFO_1000657	anal and rectal conditions;anal and rectal polyp;malignant neoplasm of rectum | rectosigmoid junction | and anus;neoplasm of unspecified nature of digestive system;colorectal cancer;secondary malignant neoplasm of digestive systems;benign neoplasm of colon;screening for malignant neoplasms;colon cancer;takes medication for colon polyps?;colon polyps;takes medication for colon cancer/rectal cancer…	MATCHED	DHFR	rectum cancer_DHFR	34790	rectum cancer	3,6	4	4	phe_565;phe_565_1;phe_153_3;phe_158;phe_153;phe_198_3;phe_208;phe_1010_2;phe_153_2;GIPolypMed;GIPolyp;CaColonMed;phe_578_8;phe_965;phe_172_21;phe_172_22;phe_172_3
DHFR	CHEMBL225072	PEMETREXED	CHEMBL225072	PEMETREXED	4	Dihydrofolate reductase	CHEMBL202	SINGLE PROTEIN	P00374	Small molecule	2004	INHIBITOR	Dihydrofolate reductase inhibitor	NEGATIVE MODULATOR	D055756	Meningeal Carcinomatosis	EFO_1001012	leptomeningeal metastasis	1	111842	ENSG00000228716	EFO_0000616 | EFO_0000618	neoplasm | nervous system disease	3	PEMETREXED_EFO_1001012		MATCHED	DHFR	leptomeningeal metastasis_DHFR	22819	leptomeningeal metastasis	3,9,25	4	4
DHFR	CHEMBL225072	PEMETREXED	CHEMBL225072	PEMETREXED	4	Dihydrofolate reductase	CHEMBL202	SINGLE PROTEIN	P00374	Small molecule	2004	INHIBITOR	Dihydrofolate reductase inhibitor	NEGATIVE MODULATOR	D015179	Colorectal Neoplasms	EFO_1001951	colorectal carcinoma	2	111844	ENSG00000228716	EFO_0000616 | EFO_0000405	neoplasm | digestive system disease	3	PEMETREXED_EFO_1001951	anal and rectal conditions;anal and rectal polyp;malignant neoplasm of rectum | rectosigmoid junction | and anus;neoplasm of unspecified nature of digestive system;colorectal cancer;secondary malignant neoplasm of digestive systems;benign neoplasm of colon;screening for malignant neoplasms;colon cancer;takes medication for colon polyps?;colon polyps;takes medication for colon cancer/rectal cancer…	MATCHED	DHFR	colorectal carcinoma_DHFR	34790	colorectal carcinoma	3,6	4	4	phe_565;phe_565_1;phe_153_3;phe_158;phe_153;phe_198_3;phe_208;phe_1010_2;phe_153_2;GIPolypMed;GIPolyp;CaColonMed;phe_578_8;phe_965;phe_172_21;phe_172_22;phe_172_3
DHFR	CHEMBL225072	PEMETREXED	CHEMBL225072	PEMETREXED	4	Dihydrofolate reductase	CHEMBL202	SINGLE PROTEIN	P00374	Small molecule	2004	INHIBITOR	Dihydrofolate reductase inhibitor	NEGATIVE MODULATOR	D018358	Neuroendocrine Tumors	EFO_1001901	neuroendocrine neoplasm	2	123322	ENSG00000228716	EFO_0000589 | EFO_0000616	metabolic disease | neoplasm	3	PEMETREXED_EFO_1001901	carcinoid syndrome;neuroendocrine tumors	MATCHED	DHFR	neuroendocrine neoplasm_DHFR	34793	neuroendocrine neoplasm	3,18	4	2	phe_209
DHFR	CHEMBL225072	PEMETREXED	CHEMBL225072	PEMETREXED	4	Dihydrofolate reductase	CHEMBL202	SINGLE PROTEIN	P00374	Small molecule	2004	INHIBITOR	Dihydrofolate reductase inhibitor	NEGATIVE MODULATOR	D013274	Stomach Neoplasms	MONDO_0001056	gastric cancer	3	123323	ENSG00000228716	EFO_0000616 | EFO_0000405	neoplasm | digestive system disease	3	PEMETREXED_MONDO_0001056	cancer of stomach;disorders of function of stomach;other disorders of stomach and duodenum;lesions of stomach and duodenum	MATCHED	DHFR	gastric cancer_DHFR	34786	gastric cancer	3,6	4	3	phe_151;phe_536;phe_537;phe_537_1
DHFR	CHEMBL225072	PEMETREXED	CHEMBL225072	PEMETREXED	4	Dihydrofolate reductase	CHEMBL202	SINGLE PROTEIN	P00374	Small molecule	2004	INHIBITOR	Dihydrofolate reductase inhibitor	NEGATIVE MODULATOR	D001749	Urinary Bladder Neoplasms	MONDO_0001187	urinary bladder cancer	2	123324	ENSG00000228716	EFO_0000616 | HP_0000079 | HP_0000078	neoplasm | abnormality of the urinary system | abnormality of the genital system	3	PEMETREXED_MONDO_0001187	cancer of urinary organs (incl. kidney and bladder);malignant neoplasm of other urinary organs;benign neoplasm of kidney and other urinary organs;cancer of bladder;malignant neoplasm of bladder;cancer of kidney and renal pelvis;malignant neoplasm of renal pelvis;benign neoplasm of adrenal gland	MATCHED	DHFR	urinary bladder cancer_DHFR	34787	urinary bladder cancer	3,13,14	4	3	phe_189;phe_189_4;phe_223;phe_189_2;phe_189_21;phe_189_1;phe_189_12;phe_227_1
DHFR	CHEMBL225072	PEMETREXED	CHEMBL225072	PEMETREXED	4	Dihydrofolate reductase	CHEMBL202	SINGLE PROTEIN	P00374	Small molecule	2004	INHIBITOR	Dihydrofolate reductase inhibitor	NEGATIVE MODULATOR	D010534	Peritoneal Neoplasms	MONDO_0002087	peritoneum cancer	2	123325	ENSG00000228716	EFO_0000616	neoplasm	3	PEMETREXED_MONDO_0002087	breast cancer;breast cancer [female];malignant neoplasm of female breast;breast cancer [male];neoplasm of uncertain behavior of breast;acquired absence of breast;fibroadenosis of breast;benign neoplasm of breast;lump or mass in breast;hypertrophy of breast (gynecomastia);other specified disorders of breast;breast disorder nos;take medication for breast cancer?;abnormal findings on mammogram or br…	MATCHED	DHFR	peritoneum cancer_DHFR	34799	peritoneum cancer	3,6	4	4	phe_174;phe_174_1;phe_174_11;phe_175;phe_610_2;phe_610_4;phe_611_3;phe_612_2;phe_613_8;phe_613_9;CaBrstMed;phe_611;phe_612;phe_613;phe_613_7;phe_256
DHFR	CHEMBL225072	PEMETREXED	CHEMBL225072	PEMETREXED	4	Dihydrofolate reductase	CHEMBL202	SINGLE PROTEIN	P00374	Small molecule	2004	INHIBITOR	Dihydrofolate reductase inhibitor	NEGATIVE MODULATOR	D013964	Thyroid Neoplasms	MONDO_0002108	thyroid cancer	2	123326	ENSG00000228716	EFO_0000616 | EFO_0000589	neoplasm | metabolic disease	3	PEMETREXED_MONDO_0002108		MATCHED	DHFR	thyroid cancer_DHFR	34794	thyroid cancer	3,18	4	2
DHFR	CHEMBL225072	PEMETREXED	CHEMBL225072	PEMETREXED	4	Dihydrofolate reductase	CHEMBL202	SINGLE PROTEIN	P00374	Small molecule	2004	INHIBITOR	Dihydrofolate reductase inhibitor	NEGATIVE MODULATOR	D005185	Fallopian Tube Neoplasms	MONDO_0002158	fallopian tube cancer	2	123327	ENSG00000228716	EFO_0000616 | EFO_0000512	neoplasm | reproductive system disease	3	PEMETREXED_MONDO_0002158	breast cancer;breast cancer [female];malignant neoplasm of female breast;breast cancer [male];neoplasm of uncertain behavior of breast;acquired absence of breast;fibroadenosis of breast;benign neoplasm of breast;lump or mass in breast;hypertrophy of breast (gynecomastia);other specified disorders of breast;breast disorder nos;take medication for breast cancer?;abnormal findings on mammogram or br…	MATCHED	DHFR	fallopian tube cancer_DHFR	34799	fallopian tube cancer	3,27	4	4	phe_174;phe_174_1;phe_174_11;phe_175;phe_610_2;phe_610_4;phe_611_3;phe_612_2;phe_613_8;phe_613_9;CaBrstMed;phe_611;phe_612;phe_613;phe_613_7;phe_256
DHFR	CHEMBL225072	PEMETREXED	CHEMBL225072	PEMETREXED	4	Dihydrofolate reductase	CHEMBL202	SINGLE PROTEIN	P00374	Small molecule	2004	INHIBITOR	Dihydrofolate reductase inhibitor	NEGATIVE MODULATOR	D013953	Thymus Neoplasms	MONDO_0002586	thymus cancer	1	123328	ENSG00000228716	EFO_0000616 | EFO_0000589 | EFO_0000540 | HP_0001871	neoplasm | metabolic disease | immune system disease | abnormality of blood and blood-forming tissues	3	PEMETREXED_MONDO_0002586		MATCHED	DHFR	thymus cancer_DHFR	34795	thymus cancer	3,16,17	4	1
DHFR	CHEMBL225072	PEMETREXED	CHEMBL225072	PEMETREXED	4	Dihydrofolate reductase	CHEMBL202	SINGLE PROTEIN	P00374	Small molecule	2004	INHIBITOR	Dihydrofolate reductase inhibitor	NEGATIVE MODULATOR	D008113	Liver Neoplasms	MONDO_0002691	liver cancer	2	123329	ENSG00000228716	EFO_0000616 | EFO_0000589	neoplasm | metabolic disease	3	PEMETREXED_MONDO_0002691	cancer of liver and intrahepatic bile duct;malignant neoplasm of liver | primary;secondary malignant neoplasm of liver;alcoholic liver damage;chronic liver disease and cirrhosis;other chronic nonalcoholic liver disease;cirrhosis of liver without mention of alcohol;liver abscess and sequelae of chronic liver disease;other disorders of liver;liver replaced by transplant;acute and subacute necrosis …	MATCHED	DHFR	liver cancer_DHFR	34796	liver cancer	3,6,31	4	2	phe_155;phe_155_1;phe_198_4;phe_317_11;phe_571;phe_571_5;phe_571_51;phe_571_8;phe_573;phe_573_2;phe_573_7
DHFR	CHEMBL225072	PEMETREXED	CHEMBL225072	PEMETREXED	4	Dihydrofolate reductase	CHEMBL202	SINGLE PROTEIN	P00374	Small molecule	2004	INHIBITOR	Dihydrofolate reductase inhibitor	NEGATIVE MODULATOR	D002583	Uterine Cervical Neoplasms	MONDO_0002974	cervical cancer	3	123330	ENSG00000228716	EFO_0000616 | EFO_0000512	neoplasm | reproductive system disease	3	PEMETREXED_MONDO_0002974	cervical cancer and dysplasia;cervical cancer;cervical intraepithelial neoplasia [cin] [cervical dysplasia];cervical incompetence;other disorders of cervical region;abnormal papanicolaou smear of cervix and cervical hpv	MATCHED	DHFR	cervical cancer_DHFR	34803	cervical cancer	3	4	3	phe_180;phe_180_1;phe_180_3;phe_723
DHFR	CHEMBL225072	PEMETREXED	CHEMBL225072	PEMETREXED	4	Dihydrofolate reductase	CHEMBL202	SINGLE PROTEIN	P00374	Small molecule	2004	INHIBITOR	Dihydrofolate reductase inhibitor	NEGATIVE MODULATOR	D001661	Biliary Tract Neoplasms	MONDO_0003060	biliary tract cancer	2	123331	ENSG00000228716	EFO_0000616 | EFO_0000589	neoplasm | metabolic disease	3	PEMETREXED_MONDO_0003060	cancer of liver and intrahepatic bile duct;malignant neoplasm of gallbladder and extrahepatic bile ducts;calculus of bile duct;primary biliary cirrhosis;other biliary tract disease;other disorders of biliary tract;cholesterolosis of gallbladder;other disorders of gallbladder;congenital anomaly of gallbladder | bile ducts | liver | pancreas	MATCHED	DHFR	biliary tract cancer_DHFR	34797	biliary tract cancer	3,6,31	4	2	phe_155;phe_159_3;phe_574_2;phe_571_6;phe_575;phe_575_8;phe_575_6;phe_575_7;phe_750_22
DHFR	CHEMBL225072	PEMETREXED	CHEMBL225072	PEMETREXED	4	Dihydrofolate reductase	CHEMBL202	SINGLE PROTEIN	P00374	Small molecule	2004	INHIBITOR	Dihydrofolate reductase inhibitor	NEGATIVE MODULATOR	D001943	Breast Neoplasms	MONDO_0007254	breast cancer	2	123332	ENSG00000228716	EFO_0000616	neoplasm	3	PEMETREXED_MONDO_0007254	breast cancer;breast cancer [female];malignant neoplasm of female breast;breast cancer [male];neoplasm of uncertain behavior of breast;acquired absence of breast;fibroadenosis of breast;benign neoplasm of breast;lump or mass in breast;hypertrophy of breast (gynecomastia);other specified disorders of breast;breast disorder nos;take medication for breast cancer?;abnormal findings on mammogram or br…	MATCHED	DHFR	breast cancer_DHFR	34799	breast cancer	3	4	4	phe_174;phe_174_1;phe_174_11;phe_175;phe_610_2;phe_610_4;phe_611_3;phe_612_2;phe_613_8;phe_613_9;CaBrstMed;phe_611;phe_612;phe_613;phe_613_7;phe_256
DHFR	CHEMBL225072	PEMETREXED	CHEMBL225072	PEMETREXED	4	Dihydrofolate reductase	CHEMBL202	SINGLE PROTEIN	P00374	Small molecule	2004	INHIBITOR	Dihydrofolate reductase inhibitor	NEGATIVE MODULATOR	D004938	Esophageal Neoplasms	MONDO_0007576	esophageal cancer	2	123333	ENSG00000228716	EFO_0000616 | EFO_0000405	neoplasm | digestive system disease	3	PEMETREXED_MONDO_0007576		MATCHED	DHFR	esophageal cancer_DHFR	34789	esophageal cancer	3,6	4	3
DHFR	CHEMBL225072	PEMETREXED	CHEMBL225072	PEMETREXED	4	Dihydrofolate reductase	CHEMBL202	SINGLE PROTEIN	P00374	Small molecule	2004	INHIBITOR	Dihydrofolate reductase inhibitor	NEGATIVE MODULATOR	D010051	Ovarian Neoplasms	MONDO_0008170	ovarian cancer	2	123334	ENSG00000228716	EFO_0005741 | EFO_0000512	infectious disease | reproductive system disease	3	PEMETREXED_MONDO_0008170	breast cancer;breast cancer [female];malignant neoplasm of female breast;breast cancer [male];neoplasm of uncertain behavior of breast;acquired absence of breast;fibroadenosis of breast;benign neoplasm of breast;lump or mass in breast;hypertrophy of breast (gynecomastia);other specified disorders of breast;breast disorder nos;take medication for breast cancer?;abnormal findings on mammogram or br…	MATCHED	DHFR	ovarian cancer_DHFR	34799	ovarian cancer	3,27	4	4	phe_174;phe_174_1;phe_174_11;phe_175;phe_610_2;phe_610_4;phe_611_3;phe_612_2;phe_613_8;phe_613_9;CaBrstMed;phe_611;phe_612;phe_613;phe_613_7;phe_256
DHFR	CHEMBL225072	PEMETREXED	CHEMBL225072	PEMETREXED	4	Dihydrofolate reductase	CHEMBL202	SINGLE PROTEIN	P00374	Small molecule	2004	INHIBITOR	Dihydrofolate reductase inhibitor	NEGATIVE MODULATOR	D064129	Prostatic Neoplasms, Castration-Resistant	MONDO_0008315	prostate cancer	2	123335	ENSG00000228716	EFO_0000616 | HP_0000078 | HP_0000079	neoplasm | abnormality of the genital system | abnormality of the urinary system	3	PEMETREXED_MONDO_0008315	cancer of prostate;hyperplasia of prostate;inflammatory diseases of prostate;other disorders of prostate;dysplasia of prostate;elevated prostate specific antigen [psa];prostate specififc antigen measurement;takes medication for prostate cancer?	MATCHED	DHFR	prostate cancer_DHFR	22844	prostate cancer	3	4	2	phe_185;phe_600;phe_601;phe_602;PSA_Max;PSA_Max_INT;PSA_Mean;PSA_Mean_INT;PSA_Min;PSA_Min_INT
DHFR	CHEMBL225072	PEMETREXED	CHEMBL225072	PEMETREXED	4	Dihydrofolate reductase	CHEMBL202	SINGLE PROTEIN	P00374	Small molecule	2004	INHIBITOR	Dihydrofolate reductase inhibitor	NEGATIVE MODULATOR	D008175	Lung Neoplasms	MONDO_0008903	lung cancer	3	123336	ENSG00000228716	EFO_0000616 | EFO_0000684	neoplasm | respiratory system disease	3	PEMETREXED_MONDO_0008903	cancer of bronchus; lung;Cancer of bronchus;Cancer within the respiratory system	MATCHED	DHFR	lung cancer_DHFR	34788	lung cancer	3,12	4	4
DHFR	CHEMBL225072	PEMETREXED	CHEMBL225072	PEMETREXED	4	Dihydrofolate reductase	CHEMBL202	SINGLE PROTEIN	P00374	Small molecule	2004	INHIBITOR	Dihydrofolate reductase inhibitor	NEGATIVE MODULATOR	D008175	Lung Neoplasms	MONDO_0021117	lung neoplasm	3	123338	ENSG00000228716	EFO_0000684 | EFO_0000616	respiratory system disease | neoplasm	3	PEMETREXED_MONDO_0021117	cancer of bronchus; lung;Cancer of bronchus;Cancer within the respiratory system	MATCHED	DHFR	lung neoplasm_DHFR	34788	lung neoplasm	12,3	4	4
DHFR	CHEMBL225072	PEMETREXED	CHEMBL225072	PEMETREXED	4	Dihydrofolate reductase	CHEMBL202	SINGLE PROTEIN	P00374	Small molecule	2004	INHIBITOR	Dihydrofolate reductase inhibitor	NEGATIVE MODULATOR	D008545	Melanoma	EFO_0000389	cutaneous melanoma	1	128927	ENSG00000228716	EFO_0000616 | EFO_0000589 | EFO_0010285	neoplasm | metabolic disease | integumentary system disease	3	PEMETREXED_EFO_0000389	melanomas of skin | dx or hx;c43 malignant melanoma of skin;d03 melanoma in situ;Skin cancer;Melanomas of skin | dx or hx;Other non-epithelial cancer of skin	MATCHED	DHFR	cutaneous melanoma_DHFR	34798	cutaneous melanoma	3,10	4	2	phe_172_1;phe_172_11
DHFR	CHEMBL225072	PEMETREXED	CHEMBL225072	PEMETREXED	4	Dihydrofolate reductase	CHEMBL202	SINGLE PROTEIN	P00374	Small molecule	2004	INHIBITOR	Dihydrofolate reductase inhibitor	NEGATIVE MODULATOR	D010051	Ovarian Neoplasms	EFO_0001075	ovarian carcinoma	2	128928	ENSG00000228716	EFO_0000616 | EFO_0000512 | EFO_0000589	neoplasm | reproductive system disease | metabolic disease	3	PEMETREXED_EFO_0001075		MATCHED	DHFR	ovarian carcinoma_DHFR	22786	ovarian carcinoma	3,27	4	2
DHFR	CHEMBL225072	PEMETREXED	CHEMBL225072	PEMETREXED	4	Dihydrofolate reductase	CHEMBL202	SINGLE PROTEIN	P00374	Small molecule	2004	INHIBITOR	Dihydrofolate reductase inhibitor	NEGATIVE MODULATOR	D008545	Melanoma	EFO_0002617	metastatic melanoma	1	128929	ENSG00000228716	EFO_0000589 | EFO_0000616	metabolic disease | neoplasm	3	PEMETREXED_EFO_0002617	melanomas of skin | dx or hx;c43 malignant melanoma of skin;d03 melanoma in situ;Skin cancer;Melanomas of skin | dx or hx;Other non-epithelial cancer of skin	MATCHED	DHFR	metastatic melanoma_DHFR	34798	metastatic melanoma	3,10	4	2	phe_172_1;phe_172_11
DHFR	CHEMBL225072	PEMETREXED	CHEMBL225072	PEMETREXED	4	Dihydrofolate reductase	CHEMBL202	SINGLE PROTEIN	P00374	Small molecule	2004	INHIBITOR	Dihydrofolate reductase inhibitor	NEGATIVE MODULATOR	D005185	Fallopian Tube Neoplasms	EFO_1000251	Fallopian Tube Carcinoma	2	128930	ENSG00000228716	EFO_0000616 | EFO_0000512	neoplasm | reproductive system disease	3	PEMETREXED_EFO_1000251	breast cancer;breast cancer [female];malignant neoplasm of female breast;breast cancer [male];neoplasm of uncertain behavior of breast;acquired absence of breast;fibroadenosis of breast;benign neoplasm of breast;lump or mass in breast;hypertrophy of breast (gynecomastia);other specified disorders of breast;breast disorder nos;take medication for breast cancer?;abnormal findings on mammogram or br…	MATCHED	DHFR	fallopian tube carcinoma_DHFR	34799	fallopian tube carcinoma	3,27	4	4	phe_174;phe_174_1;phe_174_11;phe_175;phe_610_2;phe_610_4;phe_611_3;phe_612_2;phe_613_8;phe_613_9;CaBrstMed;phe_611;phe_612;phe_613;phe_613_7;phe_256
DHFR	CHEMBL225072	PEMETREXED	CHEMBL225072	PEMETREXED	4	Dihydrofolate reductase	CHEMBL202	SINGLE PROTEIN	P00374	Small molecule	2004	INHIBITOR	Dihydrofolate reductase inhibitor	NEGATIVE MODULATOR	D005910	Glioma	MONDO_0100342	malignant glioma	0.5	128931	ENSG00000228716	EFO_0000616 | EFO_0000618 | HP_0000707	neoplasm | nervous system disease | abnormality of the nervous system	3	PEMETREXED_MONDO_0100342	manlignant and unknown neoplasms of brain and nervous system;cancer of brain and nervous system;cancer of brain;secondary malignancy of brain/spine;benign neoplasm of brain and other parts of nervous system;benign neoplasm of brain | cranial nerves | meninges;specific nonpsychotic mental disorders due to brain damage;brain neoplasm	MATCHED	DHFR	malignant glioma_DHFR	34800	malignant glioma	3,9	4	3	phe_191;phe_191_1;phe_191_11;phe_198_5;phe_225;phe_225_1;phe_291_4
DHFR	CHEMBL225072	PEMETREXED	CHEMBL225072	PEMETREXED	4	Dihydrofolate reductase	CHEMBL202	SINGLE PROTEIN	P00374	Small molecule	2004	INHIBITOR	Dihydrofolate reductase inhibitor	NEGATIVE MODULATOR	D016403	Lymphoma, Large B-Cell, Diffuse	EFO_0000403	diffuse large B-cell lymphoma	2	141117	ENSG00000228716	EFO_0000616 | EFO_0000540 | HP_0001197 | HP_0001871	neoplasm | immune system disease | abnormality of prenatal development or birth | abnormality of blood and blood-forming tissues	3	PEMETREXED_EFO_0000403	cancer of other lymphoid | histiocytic tissue;lymphoid leukemia;lymphoid leukemia | acute;lymphoid leukemia | chronic;non-hodgkins lymphoma;nodular lymphoma;large cell lymphoma;leukemia;myeloid leukemia;myeloid leukemia | acute;myeloid leukemia | chronic;monocytic leukemia;diseases of white blood cells;hodgkin's disease;hodgkins lymphoma;lymphoma;anaplastic large cell lymphoma;kaposi's sarcoma;Di…	MATCHED	DHFR	diffuse large b-cell lymphoma_DHFR	22840	diffuse large b-cell lymphoma	3,11,28	4	4	phe_202;phe_204_1;phe_204_12;phe_202_2;phe_202_21;phe_202_24;phe_204;phe_204_2;phe_204_21;phe_204_22;phe_288;phe_201;phe_245_21;Lymph_Abs_Max;Lymph_Abs_Max_INT;Lymph_Abs_Mean;Lymph_Abs_Mean_INT;Lymph_Abs_Min;Lymph_Abs_Min_INT;Lymph_Fra_Max;Lymph_Fra_Max_INT;Lymph_Fra_Mean;Lymph_Fra_Mean_INT;Lymph_Fra_Min;Lymph_Fra_Min_INT;phe_371_21;phe_476;phe_500_1;phe_930;phe_681_7
DHFR	CHEMBL225072	PEMETREXED	CHEMBL225072	PEMETREXED	4	Dihydrofolate reductase	CHEMBL202	SINGLE PROTEIN	P00374	Small molecule	2004	INHIBITOR	Dihydrofolate reductase inhibitor	NEGATIVE MODULATOR	D002294	Carcinoma, Squamous Cell	EFO_0000707	squamous cell carcinoma	2	141118	ENSG00000228716	EFO_0000616 | EFO_0010285	neoplasm | integumentary system disease	3	PEMETREXED_EFO_0000707	squamous cell carcinoma;cancer of oropharynx	MATCHED	DHFR	squamous cell carcinoma_DHFR	22766	squamous cell carcinoma	3,12	4	3	phe_172_22;phe_149_1
DHFR	CHEMBL225072	PEMETREXED	CHEMBL225072	PEMETREXED	4	Dihydrofolate reductase	CHEMBL202	SINGLE PROTEIN	P00374	Small molecule	2004	INHIBITOR	Dihydrofolate reductase inhibitor	NEGATIVE MODULATOR	D018287	Carcinoma, Large Cell	EFO_0003050	large cell lung carcinoma	2	141119	ENSG00000228716	EFO_0000616 | EFO_0000684	neoplasm | respiratory system disease	3	PEMETREXED_EFO_0003050	cancer of bronchus; lung;Cancer of bronchus;Cancer within the respiratory system	MATCHED	DHFR	large cell lung carcinoma_DHFR	34788	large cell lung carcinoma	3,12	4	4
DHFR	CHEMBL225072	PEMETREXED	CHEMBL225072	PEMETREXED	4	Dihydrofolate reductase	CHEMBL202	SINGLE PROTEIN	P00374	Small molecule	2004	INHIBITOR	Dihydrofolate reductase inhibitor	NEGATIVE MODULATOR	D008654	Mesothelioma	EFO_0005567	malignant peritoneal mesothelioma	4	141120	ENSG00000228716	EFO_0000616 | EFO_0000684	neoplasm | respiratory system disease	3	PEMETREXED_EFO_0005567	malignant neoplasm of retroperitoneum and peritoneum	MATCHED	DHFR	malignant peritoneal mesothelioma_DHFR	34801	malignant peritoneal mesothelioma	3,6	4	4	phe_159_4
DHFR	CHEMBL225072	PEMETREXED	CHEMBL225072	PEMETREXED	4	Dihydrofolate reductase	CHEMBL202	SINGLE PROTEIN	P00374	Small molecule	2004	INHIBITOR	Dihydrofolate reductase inhibitor	NEGATIVE MODULATOR	D002817	Chordoma	MONDO_0008978	chordoma	1	141121	ENSG00000228716	HP_0000924 | HP_0003011 | EFO_0000616 | EFO_1001986	abnormality of the skeletal system | abnormality of the musculature | neoplasm | connective tissue disease	3	PEMETREXED_MONDO_0008978		MATCHED	DHFR	chordoma_DHFR	34802	chordoma	3,9,25	4	1
DHFR	CHEMBL225072	PEMETREXED	CHEMBL225072	PEMETREXED	4	Dihydrofolate reductase	CHEMBL202	SINGLE PROTEIN	P00374	Small molecule	2004	INHIBITOR	Dihydrofolate reductase inhibitor	NEGATIVE MODULATOR	D016889	Endometrial Neoplasms	MONDO_0011962	endometrial cancer	1	141122	ENSG00000228716	EFO_0000616 | EFO_0000512	neoplasm | reproductive system disease	3	PEMETREXED_MONDO_0011962		MATCHED	DHFR	endometrial cancer_DHFR	22845	endometrial cancer	3,27	4	2
DHFR	CHEMBL225072	PEMETREXED	CHEMBL225072	PEMETREXED	4	Dihydrofolate reductase	CHEMBL202	SINGLE PROTEIN	P00374	Small molecule	2004	INHIBITOR	Dihydrofolate reductase inhibitor	NEGATIVE MODULATOR	D055728	Primary Myelofibrosis	MONDO_0044903	myelofibrosis	1	141123	ENSG00000228716	HP_0000924 | HP_0003011 | EFO_0000540 | HP_0001871	abnormality of the skeletal system | abnormality of the musculature | immune system disease | abnormality of blood and blood-forming tissues	3	PEMETREXED_MONDO_0044903	multiple myeloma;myeloproliferative disease;myelofibrosis;polycythemia vera;polycythemia | secondary	MATCHED	DHFR	myelofibrosis_DHFR	22779	myelofibrosis	3,16,17,11,28	4	3	phe_204_4;phe_200;phe_200_1;phe_289_8
DHFR	CHEMBL225072	PEMETREXED	CHEMBL225072	PEMETREXED	4	Dihydrofolate reductase	CHEMBL202	SINGLE PROTEIN	P00374	Small molecule	2004	INHIBITOR	Dihydrofolate reductase inhibitor	NEGATIVE MODULATOR	D002583	Uterine Cervical Neoplasms	EFO_0001416	cervical adenocarcinoma	3	146357	ENSG00000228716	EFO_0000616 | EFO_0000512	neoplasm | reproductive system disease	3	PEMETREXED_EFO_0001416	cervical cancer and dysplasia;cervical cancer;cervical intraepithelial neoplasia [cin] [cervical dysplasia];cervical incompetence;other disorders of cervical region;abnormal papanicolaou smear of cervix and cervical hpv	MATCHED	DHFR	cervical adenocarcinoma_DHFR	34803	cervical adenocarcinoma	3,27	4	3	phe_180;phe_180_1;phe_180_3;phe_723
DHFR	CHEMBL225072	PEMETREXED	CHEMBL225072	PEMETREXED	4	Dihydrofolate reductase	CHEMBL202	SINGLE PROTEIN	P00374	Small molecule	2004	INHIBITOR	Dihydrofolate reductase inhibitor	NEGATIVE MODULATOR	D064726	Triple Negative Breast Neoplasms	EFO_0005537	triple-negative breast cancer	1	146358	ENSG00000228716	EFO_0000616 | EFO_0000512 | EFO_0010285	neoplasm | reproductive system disease | integumentary system disease	3	PEMETREXED_EFO_0005537	breast cancer;breast cancer [female];malignant neoplasm of female breast;breast cancer [male];neoplasm of uncertain behavior of breast;acquired absence of breast;fibroadenosis of breast;benign neoplasm of breast;lump or mass in breast;hypertrophy of breast (gynecomastia);other specified disorders of breast;breast disorder nos;take medication for breast cancer?;abnormal findings on mammogram or br…	MATCHED	DHFR	triple-negative breast cancer_DHFR	34799	triple-negative breast cancer	3,27	4	4	phe_174;phe_174_1;phe_174_11;phe_175;phe_610_2;phe_610_4;phe_611_3;phe_612_2;phe_613_8;phe_613_9;CaBrstMed;phe_611;phe_612;phe_613;phe_613_7;phe_256
DHFR	CHEMBL1201746	PRALATREXATE	CHEMBL1201746	PRALATREXATE	4	Dihydrofolate reductase	CHEMBL202	SINGLE PROTEIN	P00374	Small molecule	2009	INHIBITOR	Dihydrofolate reductase inhibitor	NEGATIVE MODULATOR	D016411	Lymphoma, T-Cell, Peripheral	EFO_0000211	unspecified peripheral T-cell lymphoma	4	26227	ENSG00000228716	EFO_0000616 | HP_0001197 | HP_0001871	neoplasm | abnormality of prenatal development or birth | abnormality of blood and blood-forming tissues	1	PRALATREXATE_EFO_0000211	cancer of other lymphoid | histiocytic tissue;lymphoid leukemia;lymphoid leukemia | acute;lymphoid leukemia | chronic;non-hodgkins lymphoma;nodular lymphoma;large cell lymphoma;leukemia;myeloid leukemia;myeloid leukemia | acute;myeloid leukemia | chronic;monocytic leukemia;diseases of white blood cells;hodgkin's disease;hodgkins lymphoma;lymphoma;anaplastic large cell lymphoma;kaposi's sarcoma;Di…	MATCHED	DHFR	unspecified peripheral t-cell lymphoma_DHFR	22840	unspecified peripheral t-cell lymphoma	3,11,28	4	4	phe_202;phe_204_1;phe_204_12;phe_202_2;phe_202_21;phe_202_24;phe_204;phe_204_2;phe_204_21;phe_204_22;phe_288;phe_201;phe_245_21;Lymph_Abs_Max;Lymph_Abs_Max_INT;Lymph_Abs_Mean;Lymph_Abs_Mean_INT;Lymph_Abs_Min;Lymph_Abs_Min_INT;Lymph_Fra_Max;Lymph_Fra_Max_INT;Lymph_Fra_Mean;Lymph_Fra_Mean_INT;Lymph_Fra_Min;Lymph_Fra_Min_INT;phe_371_21;phe_476;phe_500_1;phe_930;phe_681_7
DHFR	CHEMBL1201746	PRALATREXATE	CHEMBL1201746	PRALATREXATE	4	Dihydrofolate reductase	CHEMBL202	SINGLE PROTEIN	P00374	Small molecule	2009	INHIBITOR	Dihydrofolate reductase inhibitor	NEGATIVE MODULATOR	D008223	Lymphoma	EFO_0000574	lymphoma	3	66294	ENSG00000228716	EFO_0000616 | HP_0001197 | HP_0001871	neoplasm | abnormality of prenatal development or birth | abnormality of blood and blood-forming tissues	1	PRALATREXATE_EFO_0000574	cancer of other lymphoid | histiocytic tissue;lymphoid leukemia;lymphoid leukemia | acute;lymphoid leukemia | chronic;non-hodgkins lymphoma;nodular lymphoma;large cell lymphoma;leukemia;myeloid leukemia;myeloid leukemia | acute;myeloid leukemia | chronic;monocytic leukemia;diseases of white blood cells;hodgkin's disease;hodgkins lymphoma;lymphoma;anaplastic large cell lymphoma;kaposi's sarcoma;Di…	MATCHED	DHFR	lymphoma_DHFR	22840	lymphoma	3,11,28	4	4	phe_202;phe_204_1;phe_204_12;phe_202_2;phe_202_21;phe_202_24;phe_204;phe_204_2;phe_204_21;phe_204_22;phe_288;phe_201;phe_245_21;Lymph_Abs_Max;Lymph_Abs_Max_INT;Lymph_Abs_Mean;Lymph_Abs_Mean_INT;Lymph_Abs_Min;Lymph_Abs_Min_INT;Lymph_Fra_Max;Lymph_Fra_Max_INT;Lymph_Fra_Mean;Lymph_Fra_Mean_INT;Lymph_Fra_Min;Lymph_Fra_Min_INT;phe_371_21;phe_476;phe_500_1;phe_930;phe_681_7
DHFR	CHEMBL1201746	PRALATREXATE	CHEMBL1201746	PRALATREXATE	4	Dihydrofolate reductase	CHEMBL202	SINGLE PROTEIN	P00374	Small molecule	2009	INHIBITOR	Dihydrofolate reductase inhibitor	NEGATIVE MODULATOR	D009101	Multiple Myeloma	EFO_0001378	multiple myeloma	1	66296	ENSG00000228716	HP_0001871 | EFO_0004503 | EFO_0004872 | EFO_0000540 | HP_0002715 | EFO_0000616	abnormality of blood and blood-forming tissues | hematological measurement | inflammatory biomarker measurement | immune system disease | abnormality of the immune system | neoplasm	1	PRALATREXATE_EFO_0001378	multiple myeloma;myeloproliferative disease;myelofibrosis;Diseases of white blood cells	MATCHED	DHFR	multiple myeloma_DHFR	22814	multiple myeloma	3,11,28,16,17	4	2	phe_204_4;phe_200
DHFR	CHEMBL1201746	PRALATREXATE	CHEMBL1201746	PRALATREXATE	4	Dihydrofolate reductase	CHEMBL202	SINGLE PROTEIN	P00374	Small molecule	2009	INHIBITOR	Dihydrofolate reductase inhibitor	NEGATIVE MODULATOR	D016410	Lymphoma, T-Cell, Cutaneous	EFO_0002913	Cutaneous T-cell lymphoma	1	66297	ENSG00000228716	EFO_0000616 | HP_0001197 | EFO_0010285 | HP_0001871	neoplasm | abnormality of prenatal development or birth | integumentary system disease | abnormality of blood and blood-forming tissues	1	PRALATREXATE_EFO_0002913	cancer of other lymphoid | histiocytic tissue;lymphoid leukemia;lymphoid leukemia | acute;lymphoid leukemia | chronic;non-hodgkins lymphoma;nodular lymphoma;large cell lymphoma;leukemia;myeloid leukemia;myeloid leukemia | acute;myeloid leukemia | chronic;monocytic leukemia;diseases of white blood cells;hodgkin's disease;hodgkins lymphoma;lymphoma;anaplastic large cell lymphoma;kaposi's sarcoma;Di…	MATCHED	DHFR	cutaneous t-cell lymphoma_DHFR	22840	cutaneous t-cell lymphoma	10,3,16,17,11,28	4	4	phe_202;phe_204_1;phe_204_12;phe_202_2;phe_202_21;phe_202_24;phe_204;phe_204_2;phe_204_21;phe_204_22;phe_288;phe_201;phe_245_21;Lymph_Abs_Max;Lymph_Abs_Max_INT;Lymph_Abs_Mean;Lymph_Abs_Mean_INT;Lymph_Abs_Min;Lymph_Abs_Min_INT;Lymph_Fra_Max;Lymph_Fra_Max_INT;Lymph_Fra_Mean;Lymph_Fra_Mean_INT;Lymph_Fra_Min;Lymph_Fra_Min_INT;phe_371_21;phe_476;phe_500_1;phe_930;phe_681_7
DHFR	CHEMBL1201746	PRALATREXATE	CHEMBL1201746	PRALATREXATE	4	Dihydrofolate reductase	CHEMBL202	SINGLE PROTEIN	P00374	Small molecule	2009	INHIBITOR	Dihydrofolate reductase inhibitor	NEGATIVE MODULATOR	D017728	Lymphoma, Large-Cell, Anaplastic	EFO_0003032	anaplastic large cell lymphoma	1	66298	ENSG00000228716	EFO_0000616 | HP_0001197 | HP_0001871	neoplasm | abnormality of prenatal development or birth | abnormality of blood and blood-forming tissues	1	PRALATREXATE_EFO_0003032	dermatophytosis / dermatomycosis;coccidioidomycosis;large cell lymphoma;diseases of white blood cells;non-hodgkins lymphoma;nodular lymphoma;leukemia;lymphoid leukemia;lymphoid leukemia | acute;lymphoid leukemia | chronic;myeloid leukemia;myeloid leukemia | acute;myeloid leukemia | chronic;monocytic leukemia;hodgkins lymphoma;cancer of other lymphoid | histiocytic tissue;hodgkin's disease;lymphom…	MATCHED	DHFR	anaplastic large cell lymphoma_DHFR	22802	anaplastic large cell lymphoma	3,11,28	4	4	phe_110;phe_202_24;phe_288;phe_202_2;phe_202_21;phe_204;phe_204_1;phe_204_12;phe_204_2;phe_204_21;phe_204_22;phe_202;phe_201
DHFR	CHEMBL1201746	PRALATREXATE	CHEMBL1201746	PRALATREXATE	4	Dihydrofolate reductase	CHEMBL202	SINGLE PROTEIN	P00374	Small molecule	2009	INHIBITOR	Dihydrofolate reductase inhibitor	NEGATIVE MODULATOR	D002289	Carcinoma, Non-Small-Cell Lung	EFO_0003060	non-small cell lung carcinoma	2	66299	ENSG00000228716	EFO_0000616 | EFO_0000684	neoplasm | respiratory system disease	1	PRALATREXATE_EFO_0003060	cancer of bronchus; lung;Cancer of bronchus;Cancer within the respiratory system	MATCHED	DHFR	non-small cell lung carcinoma_DHFR	34788	non-small cell lung carcinoma	3,12	4	4
DHFR	CHEMBL1201746	PRALATREXATE	CHEMBL1201746	PRALATREXATE	4	Dihydrofolate reductase	CHEMBL202	SINGLE PROTEIN	P00374	Small molecule	2009	INHIBITOR	Dihydrofolate reductase inhibitor	NEGATIVE MODULATOR	D006258	Head and Neck Neoplasms	EFO_0006859	head and neck malignant neoplasia	2	66300	ENSG00000228716	EFO_0000616	neoplasm	1	PRALATREXATE_EFO_0006859	squamous cell carcinoma;cancer of oropharynx	MATCHED	DHFR	head and neck malignant neoplasia_DHFR	34791	head and neck malignant neoplasia	3	4	3	phe_172_22;phe_149_1
DHFR	CHEMBL1201746	PRALATREXATE	CHEMBL1201746	PRALATREXATE	4	Dihydrofolate reductase	CHEMBL202	SINGLE PROTEIN	P00374	Small molecule	2009	INHIBITOR	Dihydrofolate reductase inhibitor	NEGATIVE MODULATOR	D012751	Sezary Syndrome	EFO_1000785	Sezary's disease	1	66301	ENSG00000228716	HP_0001871 | EFO_0000616 | HP_0001197 | EFO_0010285	abnormality of blood and blood-forming tissues | neoplasm | abnormality of prenatal development or birth | integumentary system disease	1	PRALATREXATE_EFO_1000785	dermatophytosis / dermatomycosis;coccidioidomycosis;large cell lymphoma;diseases of white blood cells;non-hodgkins lymphoma;nodular lymphoma;leukemia;lymphoid leukemia;lymphoid leukemia | acute;lymphoid leukemia | chronic;myeloid leukemia;myeloid leukemia | acute;myeloid leukemia | chronic;monocytic leukemia;hodgkins lymphoma;cancer of other lymphoid | histiocytic tissue;hodgkin's disease;lymphom…	MATCHED	DHFR	sezary's disease_DHFR	22802	sezary's disease	3,11,28	4	4	phe_110;phe_202_24;phe_288;phe_202_2;phe_202_21;phe_204;phe_204_1;phe_204_12;phe_204_2;phe_204_21;phe_204_22;phe_202;phe_201
DHFR	CHEMBL1201746	PRALATREXATE	CHEMBL1201746	PRALATREXATE	4	Dihydrofolate reductase	CHEMBL202	SINGLE PROTEIN	P00374	Small molecule	2009	INHIBITOR	Dihydrofolate reductase inhibitor	NEGATIVE MODULATOR	D009182	Mycosis Fungoides	EFO_1001051	mycosis fungoides	1	66302	ENSG00000228716	HP_0001871 | EFO_0000616 | HP_0001197 | EFO_0010285	abnormality of blood and blood-forming tissues | neoplasm | abnormality of prenatal development or birth | integumentary system disease	1	PRALATREXATE_EFO_1001051	dermatophytosis / dermatomycosis;coccidioidomycosis;large cell lymphoma;diseases of white blood cells;non-hodgkins lymphoma;nodular lymphoma;leukemia;lymphoid leukemia;lymphoid leukemia | acute;lymphoid leukemia | chronic;myeloid leukemia;myeloid leukemia | acute;myeloid leukemia | chronic;monocytic leukemia;hodgkins lymphoma;cancer of other lymphoid | histiocytic tissue;hodgkin's disease;lymphom…	MATCHED	DHFR	mycosis fungoides_DHFR	22802	mycosis fungoides	3,11,28	4	4	phe_110;phe_202_24;phe_288;phe_202_2;phe_202_21;phe_204;phe_204_1;phe_204_12;phe_204_2;phe_204_21;phe_204_22;phe_202;phe_201
DHFR	CHEMBL1201746	PRALATREXATE	CHEMBL1201746	PRALATREXATE	4	Dihydrofolate reductase	CHEMBL202	SINGLE PROTEIN	P00374	Small molecule	2009	INHIBITOR	Dihydrofolate reductase inhibitor	NEGATIVE MODULATOR	D001943	Breast Neoplasms	EFO_0000305	breast carcinoma	2	111079	ENSG00000228716	EFO_0000616 | EFO_0000512 | EFO_0010285	neoplasm | reproductive system disease | integumentary system disease	1	PRALATREXATE_EFO_0000305	breast cancer;breast cancer [female];malignant neoplasm of female breast;breast cancer [male];neoplasm of uncertain behavior of breast;acquired absence of breast;fibroadenosis of breast;benign neoplasm of breast;lump or mass in breast;hypertrophy of breast (gynecomastia);other specified disorders of breast;breast disorder nos;take medication for breast cancer?;abnormal findings on mammogram or br…	MATCHED	DHFR	breast carcinoma_DHFR	34792	breast carcinoma	3	4	4	phe_174;phe_174_1;phe_174_11;phe_175;phe_610_2;phe_610_4;phe_611_3;phe_612_2;phe_613_8;phe_613_9;CaBrstMed;phe_611;phe_612;phe_613;phe_613_7;phe_256
DHFR	CHEMBL1201746	PRALATREXATE	CHEMBL1201746	PRALATREXATE	4	Dihydrofolate reductase	CHEMBL202	SINGLE PROTEIN	P00374	Small molecule	2009	INHIBITOR	Dihydrofolate reductase inhibitor	NEGATIVE MODULATOR	D016411	Lymphoma, T-Cell, Peripheral	MONDO_0000430	mature T-cell and NK-cell non-Hodgkin lymphoma	4	122367	ENSG00000228716	EFO_0000616 | HP_0001197 | HP_0001871	neoplasm | abnormality of prenatal development or birth | abnormality of blood and blood-forming tissues	1	PRALATREXATE_MONDO_0000430	cancer of other lymphoid | histiocytic tissue;lymphoid leukemia;lymphoid leukemia | acute;lymphoid leukemia | chronic;non-hodgkins lymphoma;nodular lymphoma;large cell lymphoma;leukemia;myeloid leukemia;myeloid leukemia | acute;myeloid leukemia | chronic;monocytic leukemia;diseases of white blood cells;hodgkin's disease;hodgkins lymphoma;lymphoma;anaplastic large cell lymphoma;kaposi's sarcoma;Di…	MATCHED	DHFR	mature t-cell and nk-cell non-hodgkin lymphoma_DHFR	22840	mature t-cell and nk-cell non-hodgkin lymphoma	3,11,28	4	4	phe_202;phe_204_1;phe_204_12;phe_202_2;phe_202_21;phe_202_24;phe_204;phe_204_2;phe_204_21;phe_204_22;phe_288;phe_201;phe_245_21;Lymph_Abs_Max;Lymph_Abs_Max_INT;Lymph_Abs_Mean;Lymph_Abs_Mean_INT;Lymph_Abs_Min;Lymph_Abs_Min_INT;Lymph_Fra_Max;Lymph_Fra_Max_INT;Lymph_Fra_Mean;Lymph_Fra_Mean_INT;Lymph_Fra_Min;Lymph_Fra_Min_INT;phe_371_21;phe_476;phe_500_1;phe_930;phe_681_7
DHFR	CHEMBL1201746	PRALATREXATE	CHEMBL1201746	PRALATREXATE	4	Dihydrofolate reductase	CHEMBL202	SINGLE PROTEIN	P00374	Small molecule	2009	INHIBITOR	Dihydrofolate reductase inhibitor	NEGATIVE MODULATOR	D010534	Peritoneal Neoplasms	MONDO_0002087	peritoneum cancer	1	122368	ENSG00000228716	EFO_0000616	neoplasm	1	PRALATREXATE_MONDO_0002087	breast cancer;breast cancer [female];malignant neoplasm of female breast;breast cancer [male];neoplasm of uncertain behavior of breast;acquired absence of breast;fibroadenosis of breast;benign neoplasm of breast;lump or mass in breast;hypertrophy of breast (gynecomastia);other specified disorders of breast;breast disorder nos;take medication for breast cancer?;abnormal findings on mammogram or br…	MATCHED	DHFR	peritoneum cancer_DHFR	34799	peritoneum cancer	3,6	4	4	phe_174;phe_174_1;phe_174_11;phe_175;phe_610_2;phe_610_4;phe_611_3;phe_612_2;phe_613_8;phe_613_9;CaBrstMed;phe_611;phe_612;phe_613;phe_613_7;phe_256
DHFR	CHEMBL1201746	PRALATREXATE	CHEMBL1201746	PRALATREXATE	4	Dihydrofolate reductase	CHEMBL202	SINGLE PROTEIN	P00374	Small molecule	2009	INHIBITOR	Dihydrofolate reductase inhibitor	NEGATIVE MODULATOR	D005185	Fallopian Tube Neoplasms	MONDO_0002158	fallopian tube cancer	1	122369	ENSG00000228716	EFO_0000616 | EFO_0000512	neoplasm | reproductive system disease	1	PRALATREXATE_MONDO_0002158	breast cancer;breast cancer [female];malignant neoplasm of female breast;breast cancer [male];neoplasm of uncertain behavior of breast;acquired absence of breast;fibroadenosis of breast;benign neoplasm of breast;lump or mass in breast;hypertrophy of breast (gynecomastia);other specified disorders of breast;breast disorder nos;take medication for breast cancer?;abnormal findings on mammogram or br…	MATCHED	DHFR	fallopian tube cancer_DHFR	34799	fallopian tube cancer	3,27	4	4	phe_174;phe_174_1;phe_174_11;phe_175;phe_610_2;phe_610_4;phe_611_3;phe_612_2;phe_613_8;phe_613_9;CaBrstMed;phe_611;phe_612;phe_613;phe_613_7;phe_256
DHFR	CHEMBL1201746	PRALATREXATE	CHEMBL1201746	PRALATREXATE	4	Dihydrofolate reductase	CHEMBL202	SINGLE PROTEIN	P00374	Small molecule	2009	INHIBITOR	Dihydrofolate reductase inhibitor	NEGATIVE MODULATOR	D010051	Ovarian Neoplasms	MONDO_0008170	ovarian cancer	1	122370	ENSG00000228716	EFO_0005741 | EFO_0000512	infectious disease | reproductive system disease	1	PRALATREXATE_MONDO_0008170	breast cancer;breast cancer [female];malignant neoplasm of female breast;breast cancer [male];neoplasm of uncertain behavior of breast;acquired absence of breast;fibroadenosis of breast;benign neoplasm of breast;lump or mass in breast;hypertrophy of breast (gynecomastia);other specified disorders of breast;breast disorder nos;take medication for breast cancer?;abnormal findings on mammogram or br…	MATCHED	DHFR	ovarian cancer_DHFR	34799	ovarian cancer	3,27	4	4	phe_174;phe_174_1;phe_174_11;phe_175;phe_610_2;phe_610_4;phe_611_3;phe_612_2;phe_613_8;phe_613_9;CaBrstMed;phe_611;phe_612;phe_613;phe_613_7;phe_256
DHFR	CHEMBL1201746	PRALATREXATE	CHEMBL1201746	PRALATREXATE	4	Dihydrofolate reductase	CHEMBL202	SINGLE PROTEIN	P00374	Small molecule	2009	INHIBITOR	Dihydrofolate reductase inhibitor	NEGATIVE MODULATOR	D008175	Lung Neoplasms	MONDO_0008903	lung cancer	2	122371	ENSG00000228716	EFO_0000616 | EFO_0000684	neoplasm | respiratory system disease	1	PRALATREXATE_MONDO_0008903	cancer of bronchus; lung;Cancer of bronchus;Cancer within the respiratory system	MATCHED	DHFR	lung cancer_DHFR	34788	lung cancer	3,12	4	4
DHFR	CHEMBL1201746	PRALATREXATE	CHEMBL1201746	PRALATREXATE	4	Dihydrofolate reductase	CHEMBL202	SINGLE PROTEIN	P00374	Small molecule	2009	INHIBITOR	Dihydrofolate reductase inhibitor	NEGATIVE MODULATOR	D015459	Leukemia-Lymphoma, Adult T-Cell	MONDO_0019471	adult T-cell leukemia/lymphoma	2	122372	ENSG00000228716	HP_0001871 | EFO_0000616 | EFO_0005741 | EFO_0000540 | HP_0001197 | EFO_1001986 | HP_0000924 | HP_0003011 | EFO_0010285	abnormality of blood and blood-forming tissues | neoplasm | infectious disease | immune system disease | abnormality of prenatal development or birth | connective tissue disease | abnormality of the skeletal system | abnormality of the musculature | integumentary system disease	1	PRALATREXATE_MONDO_0019471	leukemia;lymphoid leukemia;lymphoid leukemia | acute;lymphoid leukemia | chronic;myeloid leukemia;myeloid leukemia | acute;myeloid leukemia | chronic;monocytic leukemia;chronic lymphocytic thyroiditis;NA;diseases of white blood cells;cancer of other lymphoid | histiocytic tissue;non-hodgkins lymphoma;nodular lymphoma;large cell lymphoma;cellulitis and abscess of trunk;hodgkins lymphoma;takes medi…	MATCHED	DHFR	adult t-cell leukemia/lymphoma_DHFR	22768	adult t-cell leukemia/lymphoma	3,11,28	4	4	phe_204;phe_204_1;phe_204_12;phe_204_2;phe_204_21;phe_204_22;phe_245_21;phe_288;phe_202;phe_202_2;phe_202_21;phe_202_24;phe_681_7;Lymph_Abs_Max;Lymph_Abs_Max_INT;Lymph_Abs_Mean;Lymph_Abs_Mean_INT;Lymph_Abs_Min;Lymph_Abs_Min_INT;Lymph_Fra_Max;Lymph_Fra_Max_INT;Lymph_Fra_Mean;Lymph_Fra_Mean_INT;Lymph_Fra_Min;Lymph_Fra_Min_INT;phe_371_21;phe_476;phe_500_1;phe_930;phe_201;phe_785;phe_338;phe_338_1;ph…
DHFR	CHEMBL1201746	PRALATREXATE	CHEMBL1201746	PRALATREXATE	4	Dihydrofolate reductase	CHEMBL202	SINGLE PROTEIN	P00374	Small molecule	2009	INHIBITOR	Dihydrofolate reductase inhibitor	NEGATIVE MODULATOR	D016399	Lymphoma, T-Cell	MONDO_0015760	T-cell non-Hodgkin lymphoma	4	135672	ENSG00000228716	EFO_0000616 | HP_0001197 | HP_0001871	neoplasm | abnormality of prenatal development or birth | abnormality of blood and blood-forming tissues	1	PRALATREXATE_MONDO_0015760	dermatophytosis / dermatomycosis;coccidioidomycosis;large cell lymphoma;diseases of white blood cells;non-hodgkins lymphoma;nodular lymphoma;leukemia;lymphoid leukemia;lymphoid leukemia | acute;lymphoid leukemia | chronic;myeloid leukemia;myeloid leukemia | acute;myeloid leukemia | chronic;monocytic leukemia;hodgkins lymphoma;cancer of other lymphoid | histiocytic tissue;hodgkin's disease;lymphom…	MATCHED	DHFR	t-cell non-hodgkin lymphoma_DHFR	22802	t-cell non-hodgkin lymphoma	3,11,28,16,17	4	4	phe_110;phe_202_24;phe_288;phe_202_2;phe_202_21;phe_204;phe_204_1;phe_204_12;phe_204_2;phe_204_21;phe_204_22;phe_202;phe_201
DHFR	CHEMBL225072	PEMETREXED	CHEMBL2360464	PEMETREXED DISODIUM	4	Dihydrofolate reductase	CHEMBL202	SINGLE PROTEIN	P00374	Small molecule	2004	INHIBITOR	Dihydrofolate reductase inhibitor	NEGATIVE MODULATOR	D002289	Carcinoma, Non-Small-Cell Lung	EFO_0003060	non-small cell lung carcinoma	4	73207	ENSG00000228716	EFO_0000616 | EFO_0000684	neoplasm | respiratory system disease	3	PEMETREXED DISODIUM_EFO_0003060	cancer of bronchus; lung;Cancer of bronchus;Cancer within the respiratory system	MATCHED	DHFR	non-small cell lung carcinoma_DHFR	34788	non-small cell lung carcinoma	3,12	4	4
DHFR	CHEMBL225072	PEMETREXED	CHEMBL2360464	PEMETREXED DISODIUM	4	Dihydrofolate reductase	CHEMBL202	SINGLE PROTEIN	P00374	Small molecule	2004	INHIBITOR	Dihydrofolate reductase inhibitor	NEGATIVE MODULATOR	D015179	Colorectal Neoplasms	EFO_0000365	colorectal adenocarcinoma	2	109821	ENSG00000228716	EFO_0000616	neoplasm	3	PEMETREXED DISODIUM_EFO_0000365	anal and rectal conditions;anal and rectal polyp;malignant neoplasm of rectum | rectosigmoid junction | and anus;neoplasm of unspecified nature of digestive system;colorectal cancer;secondary malignant neoplasm of digestive systems;benign neoplasm of colon;screening for malignant neoplasms;colon cancer;takes medication for colon polyps?;colon polyps;takes medication for colon cancer/rectal cancer…	MATCHED	DHFR	colorectal adenocarcinoma_DHFR	34790	colorectal adenocarcinoma	3,6	4	4	phe_565;phe_565_1;phe_153_3;phe_158;phe_153;phe_198_3;phe_208;phe_1010_2;phe_153_2;GIPolypMed;GIPolyp;CaColonMed;phe_578_8;phe_965;phe_172_21;phe_172_22;phe_172_3
DHFR	CHEMBL225072	PEMETREXED	CHEMBL2360464	PEMETREXED DISODIUM	4	Dihydrofolate reductase	CHEMBL202	SINGLE PROTEIN	P00374	Small molecule	2004	INHIBITOR	Dihydrofolate reductase inhibitor	NEGATIVE MODULATOR	D000077192	Adenocarcinoma of Lung	EFO_0000571	lung adenocarcinoma	2	109822	ENSG00000228716	EFO_0000616 | EFO_0000684	neoplasm | respiratory system disease	3	PEMETREXED DISODIUM_EFO_0000571	cancer of bronchus; lung;Cancer of bronchus;Cancer within the respiratory system	MATCHED	DHFR	lung adenocarcinoma_DHFR	34788	lung adenocarcinoma	3,12	4	4
DHFR	CHEMBL225072	PEMETREXED	CHEMBL2360464	PEMETREXED DISODIUM	4	Dihydrofolate reductase	CHEMBL202	SINGLE PROTEIN	P00374	Small molecule	2004	INHIBITOR	Dihydrofolate reductase inhibitor	NEGATIVE MODULATOR	D008223	Lymphoma	EFO_0000574	lymphoma	1	109823	ENSG00000228716	EFO_0000616 | HP_0001197 | HP_0001871	neoplasm | abnormality of prenatal development or birth | abnormality of blood and blood-forming tissues	3	PEMETREXED DISODIUM_EFO_0000574	cancer of other lymphoid | histiocytic tissue;lymphoid leukemia;lymphoid leukemia | acute;lymphoid leukemia | chronic;non-hodgkins lymphoma;nodular lymphoma;large cell lymphoma;leukemia;myeloid leukemia;myeloid leukemia | acute;myeloid leukemia | chronic;monocytic leukemia;diseases of white blood cells;hodgkin's disease;hodgkins lymphoma;lymphoma;anaplastic large cell lymphoma;kaposi's sarcoma;Di…	MATCHED	DHFR	lymphoma_DHFR	22840	lymphoma	3,11,28	4	4	phe_202;phe_204_1;phe_204_12;phe_202_2;phe_202_21;phe_202_24;phe_204;phe_204_2;phe_204_21;phe_204_22;phe_288;phe_201;phe_245_21;Lymph_Abs_Max;Lymph_Abs_Max_INT;Lymph_Abs_Mean;Lymph_Abs_Mean_INT;Lymph_Abs_Min;Lymph_Abs_Min_INT;Lymph_Fra_Max;Lymph_Fra_Max_INT;Lymph_Fra_Mean;Lymph_Fra_Mean_INT;Lymph_Fra_Min;Lymph_Fra_Min_INT;phe_371_21;phe_476;phe_500_1;phe_930;phe_681_7
DHFR	CHEMBL225072	PEMETREXED	CHEMBL2360464	PEMETREXED DISODIUM	4	Dihydrofolate reductase	CHEMBL202	SINGLE PROTEIN	P00374	Small molecule	2004	INHIBITOR	Dihydrofolate reductase inhibitor	NEGATIVE MODULATOR	D008654	Mesothelioma	EFO_0000588	mesothelioma	3	109824	ENSG00000228716	EFO_0000616	neoplasm	3	PEMETREXED DISODIUM_EFO_0000588		MATCHED	DHFR	mesothelioma_DHFR	22784	mesothelioma	3,12	4	4
DHFR	CHEMBL225072	PEMETREXED	CHEMBL2360464	PEMETREXED DISODIUM	4	Dihydrofolate reductase	CHEMBL202	SINGLE PROTEIN	P00374	Small molecule	2004	INHIBITOR	Dihydrofolate reductase inhibitor	NEGATIVE MODULATOR	D012509	Sarcoma	EFO_0000691	sarcoma	2	109826	ENSG00000228716	EFO_0000616	neoplasm	3	PEMETREXED DISODIUM_EFO_0000691	cancer of bone and connective tissue;bone cancer;secondary malignancy of bone;benign neoplasm of bone and articular cartilage;osteomyelitis | periostitis | and other infections involving bone;osteitis deformans [paget's disease of bone];other disorders of bone and cartilage;aseptic necrosis of bone;osteopenia or other disorder of bone and cartilage;fracture of unspecified bones	MATCHED	DHFR	sarcoma_DHFR	22774	sarcoma	3,26	4	3	phe_170;phe_170_1;phe_198_6;phe_213;phe_710;phe_731_1;phe_733;phe_733_4;phe_743_9;phe_809
DHFR	CHEMBL225072	PEMETREXED	CHEMBL2360464	PEMETREXED DISODIUM	4	Dihydrofolate reductase	CHEMBL202	SINGLE PROTEIN	P00374	Small molecule	2004	INHIBITOR	Dihydrofolate reductase inhibitor	NEGATIVE MODULATOR	D002294	Carcinoma, Squamous Cell	EFO_0000708	squamous cell lung carcinoma	1	109827	ENSG00000228716	EFO_0000616 | EFO_0000684	neoplasm | respiratory system disease	3	PEMETREXED DISODIUM_EFO_0000708	cancer of bronchus; lung;Cancer of bronchus;Cancer within the respiratory system	MATCHED	DHFR	squamous cell lung carcinoma_DHFR	34788	squamous cell lung carcinoma	3,12	4	4
DHFR	CHEMBL225072	PEMETREXED	CHEMBL2360464	PEMETREXED DISODIUM	4	Dihydrofolate reductase	CHEMBL202	SINGLE PROTEIN	P00374	Small molecule	2004	INHIBITOR	Dihydrofolate reductase inhibitor	NEGATIVE MODULATOR	D008654	Mesothelioma	EFO_0000770	malignant pleural mesothelioma	3	109828	ENSG00000228716	EFO_0000616 | EFO_0000684	neoplasm | respiratory system disease	3	PEMETREXED DISODIUM_EFO_0000770		MATCHED	DHFR	malignant pleural mesothelioma_DHFR	22784	malignant pleural mesothelioma	3,12	4	4
DHFR	CHEMBL225072	PEMETREXED	CHEMBL2360464	PEMETREXED DISODIUM	4	Dihydrofolate reductase	CHEMBL202	SINGLE PROTEIN	P00374	Small molecule	2004	INHIBITOR	Dihydrofolate reductase inhibitor	NEGATIVE MODULATOR	D010190	Pancreatic Neoplasms	EFO_0002618	pancreatic carcinoma	3	109833	ENSG00000228716	EFO_0000616 | EFO_0000589	neoplasm | metabolic disease	3	PEMETREXED DISODIUM_EFO_0002618	pancreatic cancer	MATCHED	DHFR	pancreatic carcinoma_DHFR	22841	pancreatic carcinoma	3,6	4	3	phe_157
DHFR	CHEMBL225072	PEMETREXED	CHEMBL2360464	PEMETREXED DISODIUM	4	Dihydrofolate reductase	CHEMBL202	SINGLE PROTEIN	P00374	Small molecule	2004	INHIBITOR	Dihydrofolate reductase inhibitor	NEGATIVE MODULATOR	D010190	Pancreatic Neoplasms	EFO_0003860	pancreatic neoplasm	3	109835	ENSG00000228716	EFO_0000589 | EFO_0000616	metabolic disease | neoplasm	3	PEMETREXED DISODIUM_EFO_0003860	pancreatic cancer	MATCHED	DHFR	pancreatic neoplasm_DHFR	22841	pancreatic neoplasm	3,6	4	3	phe_157
DHFR	CHEMBL225072	PEMETREXED	CHEMBL2360464	PEMETREXED DISODIUM	4	Dihydrofolate reductase	CHEMBL202	SINGLE PROTEIN	P00374	Small molecule	2004	INHIBITOR	Dihydrofolate reductase inhibitor	NEGATIVE MODULATOR	D014565	Urogenital Neoplasms	EFO_0003863	urogenital neoplasm	2	109836	ENSG00000228716	EFO_0000616 | HP_0000079	neoplasm | abnormality of the urinary system	3	PEMETREXED DISODIUM_EFO_0003863	cancer of urinary organs (incl. kidney and bladder);malignant neoplasm of other urinary organs;benign neoplasm of kidney and other urinary organs;cancer of bladder;malignant neoplasm of bladder;cancer of kidney and renal pelvis;malignant neoplasm of renal pelvis;benign neoplasm of adrenal gland	MATCHED	DHFR	urogenital neoplasm_DHFR	34787	urogenital neoplasm	13,14,3	4	3	phe_189;phe_189_4;phe_223;phe_189_2;phe_189_21;phe_189_1;phe_189_12;phe_227_1
DHFR	CHEMBL225072	PEMETREXED	CHEMBL2360464	PEMETREXED DISODIUM	4	Dihydrofolate reductase	CHEMBL202	SINGLE PROTEIN	P00374	Small molecule	2004	INHIBITOR	Dihydrofolate reductase inhibitor	NEGATIVE MODULATOR	D006258	Head and Neck Neoplasms	EFO_0006859	head and neck malignant neoplasia	2	109838	ENSG00000228716	EFO_0000616	neoplasm	3	PEMETREXED DISODIUM_EFO_0006859	squamous cell carcinoma;cancer of oropharynx	MATCHED	DHFR	head and neck malignant neoplasia_DHFR	34791	head and neck malignant neoplasia	3	4	3	phe_172_22;phe_149_1
DHFR	CHEMBL225072	PEMETREXED	CHEMBL2360464	PEMETREXED DISODIUM	4	Dihydrofolate reductase	CHEMBL202	SINGLE PROTEIN	P00374	Small molecule	2004	INHIBITOR	Dihydrofolate reductase inhibitor	NEGATIVE MODULATOR	D001749	Urinary Bladder Neoplasms	EFO_0008528	urothelial carcinoma	3	109839	ENSG00000228716	EFO_0000616 | HP_0000079	neoplasm | abnormality of the urinary system	3	PEMETREXED DISODIUM_EFO_0008528	cancer of urinary organs (incl. kidney and bladder);malignant neoplasm of other urinary organs;benign neoplasm of kidney and other urinary organs;cancer of bladder;malignant neoplasm of bladder;cancer of kidney and renal pelvis;malignant neoplasm of renal pelvis;benign neoplasm of adrenal gland	MATCHED	DHFR	urothelial carcinoma_DHFR	34787	urothelial carcinoma	3,13,14	4	3	phe_189;phe_189_4;phe_223;phe_189_2;phe_189_21;phe_189_1;phe_189_12;phe_227_1
DHFR	CHEMBL225072	PEMETREXED	CHEMBL2360464	PEMETREXED DISODIUM	4	Dihydrofolate reductase	CHEMBL202	SINGLE PROTEIN	P00374	Small molecule	2004	INHIBITOR	Dihydrofolate reductase inhibitor	NEGATIVE MODULATOR	D013945	Thymoma	EFO_1000576	Thymic Carcinoma	2	109841	ENSG00000228716	EFO_0000616 | EFO_0000589 | EFO_0000540 | HP_0001871	neoplasm | metabolic disease | immune system disease | abnormality of blood and blood-forming tissues	3	PEMETREXED DISODIUM_EFO_1000576		MATCHED	DHFR	thymic carcinoma_DHFR	22842	thymic carcinoma	3,16,17	4	2
DHFR	CHEMBL225072	PEMETREXED	CHEMBL2360464	PEMETREXED DISODIUM	4	Dihydrofolate reductase	CHEMBL202	SINGLE PROTEIN	P00374	Small molecule	2004	INHIBITOR	Dihydrofolate reductase inhibitor	NEGATIVE MODULATOR	D013945	Thymoma	EFO_1000581	Thymoma	2	109842	ENSG00000228716	EFO_0000589 | EFO_0000540 | EFO_0000616 | HP_0001871	metabolic disease | immune system disease | neoplasm | abnormality of blood and blood-forming tissues	3	PEMETREXED DISODIUM_EFO_1000581		MATCHED	DHFR	thymoma_DHFR	22842	thymoma	3,16,17	4	2
DHFR	CHEMBL225072	PEMETREXED	CHEMBL2360464	PEMETREXED DISODIUM	4	Dihydrofolate reductase	CHEMBL202	SINGLE PROTEIN	P00374	Small molecule	2004	INHIBITOR	Dihydrofolate reductase inhibitor	NEGATIVE MODULATOR	D015179	Colorectal Neoplasms	EFO_1001951	colorectal carcinoma	2	109844	ENSG00000228716	EFO_0000616 | EFO_0000405	neoplasm | digestive system disease	3	PEMETREXED DISODIUM_EFO_1001951	anal and rectal conditions;anal and rectal polyp;malignant neoplasm of rectum | rectosigmoid junction | and anus;neoplasm of unspecified nature of digestive system;colorectal cancer;secondary malignant neoplasm of digestive systems;benign neoplasm of colon;screening for malignant neoplasms;colon cancer;takes medication for colon polyps?;colon polyps;takes medication for colon cancer/rectal cancer…	MATCHED	DHFR	colorectal carcinoma_DHFR	34790	colorectal carcinoma	3,6	4	4	phe_565;phe_565_1;phe_153_3;phe_158;phe_153;phe_198_3;phe_208;phe_1010_2;phe_153_2;GIPolypMed;GIPolyp;CaColonMed;phe_578_8;phe_965;phe_172_21;phe_172_22;phe_172_3
DHFR	CHEMBL225072	PEMETREXED	CHEMBL2360464	PEMETREXED DISODIUM	4	Dihydrofolate reductase	CHEMBL202	SINGLE PROTEIN	P00374	Small molecule	2004	INHIBITOR	Dihydrofolate reductase inhibitor	NEGATIVE MODULATOR	D013274	Stomach Neoplasms	MONDO_0001056	gastric cancer	2	120445	ENSG00000228716	EFO_0000616 | EFO_0000405	neoplasm | digestive system disease	3	PEMETREXED DISODIUM_MONDO_0001056	cancer of stomach;disorders of function of stomach;other disorders of stomach and duodenum;lesions of stomach and duodenum	MATCHED	DHFR	gastric cancer_DHFR	34786	gastric cancer	3,6	4	3	phe_151;phe_536;phe_537;phe_537_1
DHFR	CHEMBL225072	PEMETREXED	CHEMBL2360464	PEMETREXED DISODIUM	4	Dihydrofolate reductase	CHEMBL202	SINGLE PROTEIN	P00374	Small molecule	2004	INHIBITOR	Dihydrofolate reductase inhibitor	NEGATIVE MODULATOR	D001749	Urinary Bladder Neoplasms	MONDO_0001187	urinary bladder cancer	3	120446	ENSG00000228716	EFO_0000616 | HP_0000079 | HP_0000078	neoplasm | abnormality of the urinary system | abnormality of the genital system	3	PEMETREXED DISODIUM_MONDO_0001187	cancer of urinary organs (incl. kidney and bladder);malignant neoplasm of other urinary organs;benign neoplasm of kidney and other urinary organs;cancer of bladder;malignant neoplasm of bladder;cancer of kidney and renal pelvis;malignant neoplasm of renal pelvis;benign neoplasm of adrenal gland	MATCHED	DHFR	urinary bladder cancer_DHFR	34787	urinary bladder cancer	3,13,14	4	3	phe_189;phe_189_4;phe_223;phe_189_2;phe_189_21;phe_189_1;phe_189_12;phe_227_1
DHFR	CHEMBL225072	PEMETREXED	CHEMBL2360464	PEMETREXED DISODIUM	4	Dihydrofolate reductase	CHEMBL202	SINGLE PROTEIN	P00374	Small molecule	2004	INHIBITOR	Dihydrofolate reductase inhibitor	NEGATIVE MODULATOR	D010534	Peritoneal Neoplasms	MONDO_0002087	peritoneum cancer	2	120447	ENSG00000228716	EFO_0000616	neoplasm	3	PEMETREXED DISODIUM_MONDO_0002087	breast cancer;breast cancer [female];malignant neoplasm of female breast;breast cancer [male];neoplasm of uncertain behavior of breast;acquired absence of breast;fibroadenosis of breast;benign neoplasm of breast;lump or mass in breast;hypertrophy of breast (gynecomastia);other specified disorders of breast;breast disorder nos;take medication for breast cancer?;abnormal findings on mammogram or br…	MATCHED	DHFR	peritoneum cancer_DHFR	34799	peritoneum cancer	3,6	4	4	phe_174;phe_174_1;phe_174_11;phe_175;phe_610_2;phe_610_4;phe_611_3;phe_612_2;phe_613_8;phe_613_9;CaBrstMed;phe_611;phe_612;phe_613;phe_613_7;phe_256
DHFR	CHEMBL225072	PEMETREXED	CHEMBL2360464	PEMETREXED DISODIUM	4	Dihydrofolate reductase	CHEMBL202	SINGLE PROTEIN	P00374	Small molecule	2004	INHIBITOR	Dihydrofolate reductase inhibitor	NEGATIVE MODULATOR	D005185	Fallopian Tube Neoplasms	MONDO_0002158	fallopian tube cancer	1	120448	ENSG00000228716	EFO_0000616 | EFO_0000512	neoplasm | reproductive system disease	3	PEMETREXED DISODIUM_MONDO_0002158	breast cancer;breast cancer [female];malignant neoplasm of female breast;breast cancer [male];neoplasm of uncertain behavior of breast;acquired absence of breast;fibroadenosis of breast;benign neoplasm of breast;lump or mass in breast;hypertrophy of breast (gynecomastia);other specified disorders of breast;breast disorder nos;take medication for breast cancer?;abnormal findings on mammogram or br…	MATCHED	DHFR	fallopian tube cancer_DHFR	34799	fallopian tube cancer	3,27	4	4	phe_174;phe_174_1;phe_174_11;phe_175;phe_610_2;phe_610_4;phe_611_3;phe_612_2;phe_613_8;phe_613_9;CaBrstMed;phe_611;phe_612;phe_613;phe_613_7;phe_256
DHFR	CHEMBL225072	PEMETREXED	CHEMBL2360464	PEMETREXED DISODIUM	4	Dihydrofolate reductase	CHEMBL202	SINGLE PROTEIN	P00374	Small molecule	2004	INHIBITOR	Dihydrofolate reductase inhibitor	NEGATIVE MODULATOR	D002583	Uterine Cervical Neoplasms	MONDO_0002974	cervical cancer	2	120449	ENSG00000228716	EFO_0000616 | EFO_0000512	neoplasm | reproductive system disease	3	PEMETREXED DISODIUM_MONDO_0002974	cervical cancer and dysplasia;cervical cancer;cervical intraepithelial neoplasia [cin] [cervical dysplasia];cervical incompetence;other disorders of cervical region;abnormal papanicolaou smear of cervix and cervical hpv	MATCHED	DHFR	cervical cancer_DHFR	34803	cervical cancer	3	4	3	phe_180;phe_180_1;phe_180_3;phe_723
DHFR	CHEMBL225072	PEMETREXED	CHEMBL2360464	PEMETREXED DISODIUM	4	Dihydrofolate reductase	CHEMBL202	SINGLE PROTEIN	P00374	Small molecule	2004	INHIBITOR	Dihydrofolate reductase inhibitor	NEGATIVE MODULATOR	D014523	Urethral Neoplasms	MONDO_0004192	urethra cancer	2	120450	ENSG00000228716	EFO_0000616 | HP_0000079	neoplasm | abnormality of the urinary system	3	PEMETREXED DISODIUM_MONDO_0004192	cancer of urinary organs (incl. kidney and bladder);malignant neoplasm of other urinary organs;benign neoplasm of kidney and other urinary organs;cancer of bladder;malignant neoplasm of bladder;cancer of kidney and renal pelvis;malignant neoplasm of renal pelvis;benign neoplasm of adrenal gland	MATCHED	DHFR	urethra cancer_DHFR	34787	urethra cancer	3,14,13	4	3	phe_189;phe_189_4;phe_223;phe_189_2;phe_189_21;phe_189_1;phe_189_12;phe_227_1
DHFR	CHEMBL225072	PEMETREXED	CHEMBL2360464	PEMETREXED DISODIUM	4	Dihydrofolate reductase	CHEMBL202	SINGLE PROTEIN	P00374	Small molecule	2004	INHIBITOR	Dihydrofolate reductase inhibitor	NEGATIVE MODULATOR	D001943	Breast Neoplasms	MONDO_0007254	breast cancer	2	120451	ENSG00000228716	EFO_0000616	neoplasm	3	PEMETREXED DISODIUM_MONDO_0007254	breast cancer;breast cancer [female];malignant neoplasm of female breast;breast cancer [male];neoplasm of uncertain behavior of breast;acquired absence of breast;fibroadenosis of breast;benign neoplasm of breast;lump or mass in breast;hypertrophy of breast (gynecomastia);other specified disorders of breast;breast disorder nos;take medication for breast cancer?;abnormal findings on mammogram or br…	MATCHED	DHFR	breast cancer_DHFR	34799	breast cancer	3	4	4	phe_174;phe_174_1;phe_174_11;phe_175;phe_610_2;phe_610_4;phe_611_3;phe_612_2;phe_613_8;phe_613_9;CaBrstMed;phe_611;phe_612;phe_613;phe_613_7;phe_256
DHFR	CHEMBL225072	PEMETREXED	CHEMBL2360464	PEMETREXED DISODIUM	4	Dihydrofolate reductase	CHEMBL202	SINGLE PROTEIN	P00374	Small molecule	2004	INHIBITOR	Dihydrofolate reductase inhibitor	NEGATIVE MODULATOR	D010051	Ovarian Neoplasms	MONDO_0008170	ovarian cancer	2	120452	ENSG00000228716	EFO_0005741 | EFO_0000512	infectious disease | reproductive system disease	3	PEMETREXED DISODIUM_MONDO_0008170	breast cancer;breast cancer [female];malignant neoplasm of female breast;breast cancer [male];neoplasm of uncertain behavior of breast;acquired absence of breast;fibroadenosis of breast;benign neoplasm of breast;lump or mass in breast;hypertrophy of breast (gynecomastia);other specified disorders of breast;breast disorder nos;take medication for breast cancer?;abnormal findings on mammogram or br…	MATCHED	DHFR	ovarian cancer_DHFR	34799	ovarian cancer	3,27	4	4	phe_174;phe_174_1;phe_174_11;phe_175;phe_610_2;phe_610_4;phe_611_3;phe_612_2;phe_613_8;phe_613_9;CaBrstMed;phe_611;phe_612;phe_613;phe_613_7;phe_256
DHFR	CHEMBL225072	PEMETREXED	CHEMBL2360464	PEMETREXED DISODIUM	4	Dihydrofolate reductase	CHEMBL202	SINGLE PROTEIN	P00374	Small molecule	2004	INHIBITOR	Dihydrofolate reductase inhibitor	NEGATIVE MODULATOR	D064129	Prostatic Neoplasms, Castration-Resistant	MONDO_0008315	prostate cancer	2	120453	ENSG00000228716	EFO_0000616 | HP_0000078 | HP_0000079	neoplasm | abnormality of the genital system | abnormality of the urinary system	3	PEMETREXED DISODIUM_MONDO_0008315	cancer of prostate;hyperplasia of prostate;inflammatory diseases of prostate;other disorders of prostate;dysplasia of prostate;elevated prostate specific antigen [psa];prostate specififc antigen measurement;takes medication for prostate cancer?	MATCHED	DHFR	prostate cancer_DHFR	22844	prostate cancer	3	4	2	phe_185;phe_600;phe_601;phe_602;PSA_Max;PSA_Max_INT;PSA_Mean;PSA_Mean_INT;PSA_Min;PSA_Min_INT
DHFR	CHEMBL225072	PEMETREXED	CHEMBL2360464	PEMETREXED DISODIUM	4	Dihydrofolate reductase	CHEMBL202	SINGLE PROTEIN	P00374	Small molecule	2004	INHIBITOR	Dihydrofolate reductase inhibitor	NEGATIVE MODULATOR	D008175	Lung Neoplasms	MONDO_0008903	lung cancer	3	120454	ENSG00000228716	EFO_0000616 | EFO_0000684	neoplasm | respiratory system disease	3	PEMETREXED DISODIUM_MONDO_0008903	cancer of bronchus; lung;Cancer of bronchus;Cancer within the respiratory system	MATCHED	DHFR	lung cancer_DHFR	34788	lung cancer	3,12	4	4
DHFR	CHEMBL225072	PEMETREXED	CHEMBL2360464	PEMETREXED DISODIUM	4	Dihydrofolate reductase	CHEMBL202	SINGLE PROTEIN	P00374	Small molecule	2004	INHIBITOR	Dihydrofolate reductase inhibitor	NEGATIVE MODULATOR	D016889	Endometrial Neoplasms	MONDO_0011962	endometrial cancer	2	120455	ENSG00000228716	EFO_0000616 | EFO_0000512	neoplasm | reproductive system disease	3	PEMETREXED DISODIUM_MONDO_0011962		MATCHED	DHFR	endometrial cancer_DHFR	22845	endometrial cancer	3,27	4	2
DHFR	CHEMBL225072	PEMETREXED	CHEMBL2360464	PEMETREXED DISODIUM	4	Dihydrofolate reductase	CHEMBL202	SINGLE PROTEIN	P00374	Small molecule	2004	INHIBITOR	Dihydrofolate reductase inhibitor	NEGATIVE MODULATOR	D008175	Lung Neoplasms	MONDO_0021117	lung neoplasm	3	120456	ENSG00000228716	EFO_0000684 | EFO_0000616	respiratory system disease | neoplasm	3	PEMETREXED DISODIUM_MONDO_0021117	cancer of bronchus; lung;Cancer of bronchus;Cancer within the respiratory system	MATCHED	DHFR	lung neoplasm_DHFR	34788	lung neoplasm	12,3	4	4
DHFR	CHEMBL225072	PEMETREXED	CHEMBL2360464	PEMETREXED DISODIUM	4	Dihydrofolate reductase	CHEMBL202	SINGLE PROTEIN	P00374	Small molecule	2004	INHIBITOR	Dihydrofolate reductase inhibitor	NEGATIVE MODULATOR	D002282	Adenocarcinoma, Bronchiolo-Alveolar	EFO_0000308	bronchoalveolar adenocarcinoma	2	128150	ENSG00000228716	EFO_0000616 | EFO_0000684	neoplasm | respiratory system disease	3	PEMETREXED DISODIUM_EFO_0000308	lung cancer	MATCHED	DHFR	bronchoalveolar adenocarcinoma_DHFR	22846	bronchoalveolar adenocarcinoma	12,3	4	2
DHFR	CHEMBL225072	PEMETREXED	CHEMBL2360464	PEMETREXED DISODIUM	4	Dihydrofolate reductase	CHEMBL202	SINGLE PROTEIN	P00374	Small molecule	2004	INHIBITOR	Dihydrofolate reductase inhibitor	NEGATIVE MODULATOR	D018287	Carcinoma, Large Cell	EFO_0003050	large cell lung carcinoma	2	128151	ENSG00000228716	EFO_0000616 | EFO_0000684	neoplasm | respiratory system disease	3	PEMETREXED DISODIUM_EFO_0003050	cancer of bronchus; lung;Cancer of bronchus;Cancer within the respiratory system	MATCHED	DHFR	large cell lung carcinoma_DHFR	34788	large cell lung carcinoma	3,12	4	4
DHFR	CHEMBL225072	PEMETREXED	CHEMBL2360464	PEMETREXED DISODIUM	4	Dihydrofolate reductase	CHEMBL202	SINGLE PROTEIN	P00374	Small molecule	2004	INHIBITOR	Dihydrofolate reductase inhibitor	NEGATIVE MODULATOR	D012468	Salivary Gland Neoplasms	MONDO_0000521	salivary gland carcinoma	2	135129	ENSG00000228716	EFO_0000616	neoplasm	3	PEMETREXED DISODIUM_MONDO_0000521		MATCHED	DHFR	salivary gland carcinoma_DHFR	22847	salivary gland carcinoma	3,6	4	2
DHFR	CHEMBL225072	PEMETREXED	CHEMBL2360464	PEMETREXED DISODIUM	4	Dihydrofolate reductase	CHEMBL202	SINGLE PROTEIN	P00374	Small molecule	2004	INHIBITOR	Dihydrofolate reductase inhibitor	NEGATIVE MODULATOR	D031901	Gestational Trophoblastic Disease	MONDO_0018944	gestational trophoblastic neoplasm	2	139295	ENSG00000228716	EFO_0000616 | EFO_0000512 | HP_0001197	neoplasm | reproductive system disease | abnormality of prenatal development or birth	3	PEMETREXED DISODIUM_MONDO_0018944		MATCHED	DHFR	gestational trophoblastic neoplasm_DHFR	22835	gestational trophoblastic neoplasm	3,27,23	4	3
DHFR	CHEMBL34259	METHOTREXATE	CHEMBL3244648	METHOTREXATE SODIUM	4	Dihydrofolate reductase	CHEMBL202	SINGLE PROTEIN	P00374	Small molecule	1953	INHIBITOR	Dihydrofolate reductase inhibitor	NEGATIVE MODULATOR	D054198	Precursor Cell Lymphoblastic Leukemia-Lymphoma	EFO_0000220	acute lymphoblastic leukemia	2	124080	ENSG00000228716	HP_0000924 | HP_0003011 | HP_0001871 | EFO_0000616 | EFO_0000540 | HP_0001197	abnormality of the skeletal system | abnormality of the musculature | abnormality of blood and blood-forming tissues | neoplasm | immune system disease | abnormality of prenatal development or birth	1	METHOTREXATE SODIUM_EFO_0000220	leukemia;lymphoid leukemia;lymphoid leukemia | acute;lymphoid leukemia | chronic;myeloid leukemia;myeloid leukemia | acute;myeloid leukemia | chronic;monocytic leukemia;chronic lymphocytic thyroiditis;NA;diseases of white blood cells;cancer of other lymphoid | histiocytic tissue;non-hodgkins lymphoma;nodular lymphoma;large cell lymphoma;cellulitis and abscess of trunk;hodgkins lymphoma;takes medi…	MATCHED	DHFR	acute lymphoblastic leukemia_DHFR	22768	acute lymphoblastic leukemia	3,11,28	4	4	phe_204;phe_204_1;phe_204_12;phe_204_2;phe_204_21;phe_204_22;phe_245_21;phe_288;phe_202;phe_202_2;phe_202_21;phe_202_24;phe_681_7;Lymph_Abs_Max;Lymph_Abs_Max_INT;Lymph_Abs_Mean;Lymph_Abs_Mean_INT;Lymph_Abs_Min;Lymph_Abs_Min_INT;Lymph_Fra_Max;Lymph_Fra_Max_INT;Lymph_Fra_Mean;Lymph_Fra_Mean_INT;Lymph_Fra_Min;Lymph_Fra_Min_INT;phe_371_21;phe_476;phe_500_1;phe_930;phe_201;phe_785;phe_338;phe_338_1;ph…
DHFR	CHEMBL34259	METHOTREXATE	CHEMBL3244648	METHOTREXATE SODIUM	4	Dihydrofolate reductase	CHEMBL202	SINGLE PROTEIN	P00374	Small molecule	1953	INHIBITOR	Dihydrofolate reductase inhibitor	NEGATIVE MODULATOR	D000236	Adenoma	EFO_0000232	adenoma	4	146547	ENSG00000228716	EFO_0000616	neoplasm	1	METHOTREXATE SODIUM_EFO_0000232	NEEDS_CURATION	MATCHED	DHFR	adenoma_DHFR	22817	adenoma	3	4	4
DHFR	CHEMBL34259	METHOTREXATE	CHEMBL3244648	METHOTREXATE SODIUM	4	Dihydrofolate reductase	CHEMBL202	SINGLE PROTEIN	P00374	Small molecule	1953	INHIBITOR	Dihydrofolate reductase inhibitor	NEGATIVE MODULATOR	D011565	Psoriasis	EFO_0000676	psoriasis	4	146548	ENSG00000228716	EFO_0010285 | EFO_0000540 | HP_0002715 | EFO_0004872 | EFO_1001986	integumentary system disease | immune system disease | abnormality of the immune system | inflammatory biomarker measurement | connective tissue disease	1	METHOTREXATE SODIUM_EFO_0000676	psoriasis and related disorders;parapsoriasis;psoriasis;psoriasis vulgaris;takes medication for skin condition (ex. eczema, psoriasis)?;psoriatic arthropathy;rheumatoid arthritis and other inflammatory polyarthropathies;rheumatoid arthritis;osteoarthritis; localized;takes medication for osteoarthritis?;takes medication for rheumatoid arthritis?;takes medication for other arthritis?;unspecified po…	MATCHED	DHFR	psoriasis_DHFR	22765	psoriasis	10,16,17	4	4	phe_696;phe_696_4;phe_696_41;DoSkinMed;phe_696_42;phe_714;phe_714_1;SkMsOAMed;SkMsRAMed;SkMsOthArthMed;phe_716_1
DHFR	CHEMBL34259	METHOTREXATE	CHEMBL3244648	METHOTREXATE SODIUM	4	Dihydrofolate reductase	CHEMBL202	SINGLE PROTEIN	P00374	Small molecule	1953	INHIBITOR	Dihydrofolate reductase inhibitor	NEGATIVE MODULATOR	D001172	Arthritis, Rheumatoid	EFO_0000685	rheumatoid arthritis	4	146549	ENSG00000228716	EFO_1001986 | HP_0000924 | EFO_0004872 | EFO_0000540 | HP_0002715	connective tissue disease | abnormality of the skeletal system | inflammatory biomarker measurement | immune system disease | abnormality of the immune system	1	METHOTREXATE SODIUM_EFO_0000685	rheumatoid arthritis and other inflammatory polyarthropathies;rheumatoid arthritis;rheumatoid factor measurement;takes medication for rheumatoid arthritis?;osteoarthritis; localized;takes medication for osteoarthritis?;takes medication for other arthritis?;unspecified polyarthropathy or polyarthritis;unspecified monoarthritis;Ankylosis of joint;gouty arthropathy;psoriatic arthropathy;arthropathy …	MATCHED	DHFR	rheumatoid arthritis_DHFR	22764	rheumatoid arthritis	5,16,17,24,30	4	4	phe_714;phe_714_1;RF_Max;RF_Max_INT;RF_Mean;RF_Mean_INT;RF_Min;RF_Min_INT;SkMsRAMed;SkMsOAMed;SkMsOthArthMed;phe_716_1;phe_716_2;phe_274_11;phe_696_42;phe_711;phe_713;phe_713_5;phe_716_9;phe_836
DHFR	CHEMBL34259	METHOTREXATE	CHEMBL3244648	METHOTREXATE SODIUM	4	Dihydrofolate reductase	CHEMBL202	SINGLE PROTEIN	P00374	Small molecule	1953	INHIBITOR	Dihydrofolate reductase inhibitor	NEGATIVE MODULATOR	D001171	Arthritis, Juvenile	EFO_0002609	juvenile idiopathic arthritis	4	146550	ENSG00000228716	HP_0000924 | HP_0003011 | EFO_0000540 | EFO_1001986	abnormality of the skeletal system | abnormality of the musculature | immune system disease | connective tissue disease	1	METHOTREXATE SODIUM_EFO_0002609	rheumatoid arthritis and other inflammatory polyarthropathies;rheumatoid arthritis;rheumatoid factor measurement;takes medication for rheumatoid arthritis?;osteoarthritis; localized;takes medication for osteoarthritis?;takes medication for other arthritis?;unspecified polyarthropathy or polyarthritis;unspecified monoarthritis;Ankylosis of joint;gouty arthropathy;psoriatic arthropathy;arthropathy …	MATCHED	DHFR	juvenile idiopathic arthritis_DHFR	22764	juvenile idiopathic arthritis	24	4	4	phe_714;phe_714_1;RF_Max;RF_Max_INT;RF_Mean;RF_Mean_INT;RF_Min;RF_Min_INT;SkMsRAMed;SkMsOAMed;SkMsOthArthMed;phe_716_1;phe_716_2;phe_274_11;phe_696_42;phe_711;phe_713;phe_713_5;phe_716_9;phe_836
DHFR	CHEMBL34259	METHOTREXATE	CHEMBL3244648	METHOTREXATE SODIUM	4	Dihydrofolate reductase	CHEMBL202	SINGLE PROTEIN	P00374	Small molecule	1953	INHIBITOR	Dihydrofolate reductase inhibitor	NEGATIVE MODULATOR	D002822	Choriocarcinoma	EFO_0002893	choriocarcinoma	4	146551	ENSG00000228716	EFO_0000512 | EFO_0000616	reproductive system disease | neoplasm	1	METHOTREXATE SODIUM_EFO_0002893	testicular carcinoma;uterine leiomyoma;ovarian cyst;uterine cancer;benign ovarian neoplasm	MATCHED	DHFR	choriocarcinoma_DHFR	22804	choriocarcinoma	27,24,3	4	4	phe_218_1;phe_628
DHFR	CHEMBL34259	METHOTREXATE	CHEMBL3244648	METHOTREXATE SODIUM	4	Dihydrofolate reductase	CHEMBL202	SINGLE PROTEIN	P00374	Small molecule	1953	INHIBITOR	Dihydrofolate reductase inhibitor	NEGATIVE MODULATOR	D001168	Arthritis	EFO_0005856	arthritis	4	146552	ENSG00000228716	EFO_1001986 | EFO_0004872	connective tissue disease | inflammatory biomarker measurement	1	METHOTREXATE SODIUM_EFO_0005856	rheumatoid arthritis and other inflammatory polyarthropathies;rheumatoid arthritis;rheumatoid factor measurement;takes medication for rheumatoid arthritis?;osteoarthritis; localized;takes medication for osteoarthritis?;takes medication for other arthritis?;unspecified polyarthropathy or polyarthritis;unspecified monoarthritis;Ankylosis of joint;gouty arthropathy;psoriatic arthropathy;arthropathy …	MATCHED	DHFR	arthritis_DHFR	22764	arthritis	5,24,16,17,30	4	4	phe_714;phe_714_1;RF_Max;RF_Max_INT;RF_Mean;RF_Mean_INT;RF_Min;RF_Min_INT;SkMsRAMed;SkMsOAMed;SkMsOthArthMed;phe_716_1;phe_716_2;phe_274_11;phe_696_42;phe_711;phe_713;phe_713_5;phe_716_9;phe_836
DHFR	CHEMBL34259	METHOTREXATE	CHEMBL3244648	METHOTREXATE SODIUM	4	Dihydrofolate reductase	CHEMBL202	SINGLE PROTEIN	P00374	Small molecule	1953	INHIBITOR	Dihydrofolate reductase inhibitor	NEGATIVE MODULATOR	D008228	Lymphoma, Non-Hodgkin	EFO_0005952	non-Hodgkins lymphoma	4	146553	ENSG00000228716	EFO_0000616 | HP_0001871 | EFO_0004503	neoplasm | abnormality of blood and blood-forming tissues | hematological measurement	1	METHOTREXATE SODIUM_EFO_0005952	cancer of other lymphoid | histiocytic tissue;lymphoid leukemia;lymphoid leukemia | acute;lymphoid leukemia | chronic;non-hodgkins lymphoma;nodular lymphoma;large cell lymphoma;leukemia;myeloid leukemia;myeloid leukemia | acute;myeloid leukemia | chronic;monocytic leukemia;diseases of white blood cells;hodgkin's disease;hodgkins lymphoma;lymphoma;anaplastic large cell lymphoma;kaposi's sarcoma;Di…	MATCHED	DHFR	non-hodgkins lymphoma_DHFR	22840	non-hodgkins lymphoma	3,11,28	4	4	phe_202;phe_204_1;phe_204_12;phe_202_2;phe_202_21;phe_202_24;phe_204;phe_204_2;phe_204_21;phe_204_22;phe_288;phe_201;phe_245_21;Lymph_Abs_Max;Lymph_Abs_Max_INT;Lymph_Abs_Mean;Lymph_Abs_Mean_INT;Lymph_Abs_Min;Lymph_Abs_Min_INT;Lymph_Fra_Max;Lymph_Fra_Max_INT;Lymph_Fra_Mean;Lymph_Fra_Mean_INT;Lymph_Fra_Min;Lymph_Fra_Min_INT;phe_371_21;phe_476;phe_500_1;phe_930;phe_681_7
DHFR	CHEMBL34259	METHOTREXATE	CHEMBL3244648	METHOTREXATE SODIUM	4	Dihydrofolate reductase	CHEMBL202	SINGLE PROTEIN	P00374	Small molecule	1953	INHIBITOR	Dihydrofolate reductase inhibitor	NEGATIVE MODULATOR	D055756	Meningeal Carcinomatosis	EFO_1001012	leptomeningeal metastasis	4	146554	ENSG00000228716	EFO_0000616 | EFO_0000618	neoplasm | nervous system disease	1	METHOTREXATE SODIUM_EFO_1001012		MATCHED	DHFR	leptomeningeal metastasis_DHFR	22819	leptomeningeal metastasis	3,9,25	4	4
DHFR	CHEMBL34259	METHOTREXATE	CHEMBL3244648	METHOTREXATE SODIUM	4	Dihydrofolate reductase	CHEMBL202	SINGLE PROTEIN	P00374	Small molecule	1953	INHIBITOR	Dihydrofolate reductase inhibitor	NEGATIVE MODULATOR	D003141	Communicable Diseases	MONDO_0002041	fungal infectious disease	4	146555	ENSG00000228716	EFO_0005741	infectious disease	1	METHOTREXATE SODIUM_MONDO_0002041		MATCHED	DHFR	fungal infectious disease_DHFR	22821	fungal infectious disease	2	4	4
DHFR	CHEMBL34259	METHOTREXATE	CHEMBL3244648	METHOTREXATE SODIUM	4	Dihydrofolate reductase	CHEMBL202	SINGLE PROTEIN	P00374	Small molecule	1953	INHIBITOR	Dihydrofolate reductase inhibitor	NEGATIVE MODULATOR	D001943	Breast Neoplasms	MONDO_0007254	breast cancer	4	146556	ENSG00000228716	EFO_0000616	neoplasm	1	METHOTREXATE SODIUM_MONDO_0007254	breast cancer;breast cancer [female];malignant neoplasm of female breast;breast cancer [male];neoplasm of uncertain behavior of breast;acquired absence of breast;fibroadenosis of breast;benign neoplasm of breast;lump or mass in breast;hypertrophy of breast (gynecomastia);other specified disorders of breast;breast disorder nos;take medication for breast cancer?;abnormal findings on mammogram or br…	MATCHED	DHFR	breast cancer_DHFR	34799	breast cancer	3	4	4	phe_174;phe_174_1;phe_174_11;phe_175;phe_610_2;phe_610_4;phe_611_3;phe_612_2;phe_613_8;phe_613_9;CaBrstMed;phe_611;phe_612;phe_613;phe_613_7;phe_256
DHFR	CHEMBL34259	METHOTREXATE	CHEMBL3244648	METHOTREXATE SODIUM	4	Dihydrofolate reductase	CHEMBL202	SINGLE PROTEIN	P00374	Small molecule	1953	INHIBITOR	Dihydrofolate reductase inhibitor	NEGATIVE MODULATOR	D008175	Lung Neoplasms	MONDO_0008903	lung cancer	4	146557	ENSG00000228716	EFO_0000616 | EFO_0000684	neoplasm | respiratory system disease	1	METHOTREXATE SODIUM_MONDO_0008903	cancer of bronchus; lung;Cancer of bronchus;Cancer within the respiratory system	MATCHED	DHFR	lung cancer_DHFR	34788	lung cancer	3,12	4	4
DHFR	CHEMBL225072	PEMETREXED	CHEMBL3989962	PEMETREXED TROMETHAMINE	4	Dihydrofolate reductase	CHEMBL202	SINGLE PROTEIN	P00374	Small molecule	2022	INHIBITOR	Dihydrofolate reductase inhibitor	NEGATIVE MODULATOR	D000230	Adenocarcinoma	EFO_0000228	adenocarcinoma	4	142282	ENSG00000228716	EFO_0000616	neoplasm	2	PEMETREXED TROMETHAMINE_EFO_0000228	anal and rectal conditions;anal and rectal polyp;malignant neoplasm of rectum | rectosigmoid junction | and anus;neoplasm of unspecified nature of digestive system;colorectal cancer;secondary malignant neoplasm of digestive systems;benign neoplasm of colon;screening for malignant neoplasms;colon cancer;takes medication for colon polyps?;colon polyps;takes medication for colon cancer/rectal cancer…	MATCHED	DHFR	adenocarcinoma_DHFR	34790	adenocarcinoma	3	4	4	phe_565;phe_565_1;phe_153_3;phe_158;phe_153;phe_198_3;phe_208;phe_1010_2;phe_153_2;GIPolypMed;GIPolyp;CaColonMed;phe_578_8;phe_965;phe_172_21;phe_172_22;phe_172_3
DHFR	CHEMBL225072	PEMETREXED	CHEMBL3989962	PEMETREXED TROMETHAMINE	4	Dihydrofolate reductase	CHEMBL202	SINGLE PROTEIN	P00374	Small molecule	2022	INHIBITOR	Dihydrofolate reductase inhibitor	NEGATIVE MODULATOR	D018287	Carcinoma, Large Cell	EFO_0003050	large cell lung carcinoma	4	142283	ENSG00000228716	EFO_0000616 | EFO_0000684	neoplasm | respiratory system disease	2	PEMETREXED TROMETHAMINE_EFO_0003050	cancer of bronchus; lung;Cancer of bronchus;Cancer within the respiratory system	MATCHED	DHFR	large cell lung carcinoma_DHFR	34788	large cell lung carcinoma	3,12	4	4
DHFR	CHEMBL225072	PEMETREXED	CHEMBL5315053	PEMETREXED MONOHYDRATE	4	Dihydrofolate reductase	CHEMBL202	SINGLE PROTEIN	P00374	Small molecule	2016	INHIBITOR	Dihydrofolate reductase inhibitor	NEGATIVE MODULATOR	D008654	Mesothelioma	EFO_0000588	mesothelioma	4	149153	ENSG00000228716	EFO_0000616	neoplasm	3	PEMETREXED MONOHYDRATE_EFO_0000588		MATCHED	DHFR	mesothelioma_DHFR	22784	mesothelioma	3,12	4	4
DHFR	CHEMBL225072	PEMETREXED	CHEMBL5315053	PEMETREXED MONOHYDRATE	4	Dihydrofolate reductase	CHEMBL202	SINGLE PROTEIN	P00374	Small molecule	2016	INHIBITOR	Dihydrofolate reductase inhibitor	NEGATIVE MODULATOR	D002289	Carcinoma, Non-Small-Cell Lung	EFO_0003060	non-small cell lung carcinoma	4	149154	ENSG00000228716	EFO_0000616 | EFO_0000684	neoplasm | respiratory system disease	3	PEMETREXED MONOHYDRATE_EFO_0003060	cancer of bronchus; lung;Cancer of bronchus;Cancer within the respiratory system	MATCHED	DHFR	non-small cell lung carcinoma_DHFR	34788	non-small cell lung carcinoma	3,12	4	4
ABL1	CHEMBL288441	BOSUTINIB	CHEMBL288441	BOSUTINIB	4	Tyrosine-protein kinase ABL	CHEMBL1862	SINGLE PROTEIN	P00519	Small molecule	2012	INHIBITOR	Tyrosine-protein kinase ABL inhibitor	NEGATIVE MODULATOR	D005909	Glioblastoma	EFO_0000519	glioblastoma multiforme	2	22786	ENSG00000097007	EFO_0000616 | EFO_0000618 | HP_0000707 | EFO_0000677	neoplasm | nervous system disease | abnormality of the nervous system | mental or behavioural disorder	4	BOSUTINIB_EFO_0000519	manlignant and unknown neoplasms of brain and nervous system;cancer of brain and nervous system;cancer of brain;secondary malignancy of brain/spine;benign neoplasm of brain and other parts of nervous system;benign neoplasm of brain | cranial nerves | meninges;specific nonpsychotic mental disorders due to brain damage;brain neoplasm	MATCHED	ABL1	glioblastoma multiforme_ABL1	22354	glioblastoma multiforme	9,25	4	3	phe_191;phe_191_1;phe_191_11;phe_198_5;phe_225;phe_225_1;phe_291_4
ABL1	CHEMBL288441	BOSUTINIB	CHEMBL288441	BOSUTINIB	4	Tyrosine-protein kinase ABL	CHEMBL1862	SINGLE PROTEIN	P00519	Small molecule	2012	INHIBITOR	Tyrosine-protein kinase ABL inhibitor	NEGATIVE MODULATOR	D015464	Leukemia, Myelogenous, Chronic, BCR-ABL Positive	EFO_0000339	chronic myelogenous leukemia	3	25120	ENSG00000097007	HP_0000924 | HP_0003011 | HP_0001871 | EFO_0000616 | EFO_0000540 | HP_0001197 | EFO_1001986	abnormality of the skeletal system | abnormality of the musculature | abnormality of blood and blood-forming tissues | neoplasm | immune system disease | abnormality of prenatal development or birth | connective tissue disease	4	BOSUTINIB_EFO_0000339	myeloid leukemia;myeloid leukemia | acute;myeloid leukemia | chronic;leukemia;lymphoid leukemia;lymphoid leukemia | acute;lymphoid leukemia | chronic;monocytic leukemia;NA;chronic lymphocytic thyroiditis;hodgkins lymphoma;diseases of white blood cells;cancer of other lymphoid | histiocytic tissue;large cell lymphoma;takes medication for enlarged prostrate (benign prostatic hyperplasia)?;lymphocyt…	MATCHED	ABL1	chronic myelogenous leukemia_ABL1	22355	chronic myelogenous leukemia	3,11,28	4	4	phe_204_2;phe_204_21;phe_204_22;phe_204;phe_204_1;phe_204_12;phe_245_21;phe_288;phe_202;phe_202_24;Lymph_Abs_Max;Lymph_Abs_Max_INT;Lymph_Abs_Mean;Lymph_Abs_Mean_INT;Lymph_Abs_Min;Lymph_Abs_Min_INT;Lymph_Fra_Max;Lymph_Fra_Max_INT;Lymph_Fra_Mean;Lymph_Fra_Mean_INT;Lymph_Fra_Min;Lymph_Fra_Min_INT;phe_202_2;phe_202_21;phe_681_7;phe_371_21;phe_476;phe_500_1;phe_930
ABL1	CHEMBL288441	BOSUTINIB	CHEMBL288441	BOSUTINIB	4	Tyrosine-protein kinase ABL	CHEMBL1862	SINGLE PROTEIN	P00519	Small molecule	2012	INHIBITOR	Tyrosine-protein kinase ABL inhibitor	NEGATIVE MODULATOR	D007938	Leukemia	EFO_0000565	leukemia	2	47275	ENSG00000097007	HP_0000924 | HP_0003011 | EFO_0000540 | EFO_0000616 | HP_0001871	abnormality of the skeletal system | abnormality of the musculature | immune system disease | neoplasm | abnormality of blood and blood-forming tissues	4	BOSUTINIB_EFO_0000565	leukemia;lymphoid leukemia;lymphoid leukemia | acute;lymphoid leukemia | chronic;myeloid leukemia;myeloid leukemia | acute;myeloid leukemia | chronic;monocytic leukemia;chronic lymphocytic thyroiditis;NA;diseases of white blood cells;cellulitis and abscess of trunk;hodgkins lymphoma;cancer of other lymphoid | histiocytic tissue;large cell lymphoma;takes medication for enlarged prostrate (benign p…	MATCHED	ABL1	leukemia_ABL1	22376	leukemia	3,11,28	4	4	phe_204;phe_204_1;phe_204_12;phe_204_2;phe_204_21;phe_204_22;phe_245_21;phe_288;phe_681_7;phe_202;phe_202_24;Lymph_Abs_Max;Lymph_Abs_Max_INT;Lymph_Abs_Mean;Lymph_Abs_Mean_INT;Lymph_Abs_Min;Lymph_Abs_Min_INT;Lymph_Fra_Max;Lymph_Fra_Max_INT;Lymph_Fra_Mean;Lymph_Fra_Mean_INT;Lymph_Fra_Min;Lymph_Fra_Min_INT;phe_371_21;phe_476;phe_500_1;phe_930;phe_202_2;phe_202_21;phe_201;phe_110
ABL1	CHEMBL288441	BOSUTINIB	CHEMBL288441	BOSUTINIB	4	Tyrosine-protein kinase ABL	CHEMBL1862	SINGLE PROTEIN	P00519	Small molecule	2012	INHIBITOR	Tyrosine-protein kinase ABL inhibitor	NEGATIVE MODULATOR	D001943	Breast Neoplasms	EFO_0000305	breast carcinoma	2	65934	ENSG00000097007	EFO_0000616 | EFO_0000512 | EFO_0010285	neoplasm | reproductive system disease | integumentary system disease	4	BOSUTINIB_EFO_0000305	breast cancer;breast cancer [female];malignant neoplasm of female breast;breast cancer [male];neoplasm of uncertain behavior of breast;acquired absence of breast;fibroadenosis of breast;benign neoplasm of breast;lump or mass in breast;hypertrophy of breast (gynecomastia);other specified disorders of breast;breast disorder nos;take medication for breast cancer?;abnormal findings on mammogram or br…	MATCHED	ABL1	breast carcinoma_ABL1	22356	breast carcinoma	3	4	2	phe_174;phe_174_1;phe_174_11;phe_175;phe_610_2;phe_610_4;phe_611_3;phe_612_2;phe_613_8;phe_613_9;CaBrstMed;phe_611;phe_612;phe_613;phe_613_7;phe_256
ABL1	CHEMBL288441	BOSUTINIB	CHEMBL288441	BOSUTINIB	4	Tyrosine-protein kinase ABL	CHEMBL1862	SINGLE PROTEIN	P00519	Small molecule	2012	INHIBITOR	Tyrosine-protein kinase ABL inhibitor	NEGATIVE MODULATOR	D010190	Pancreatic Neoplasms	EFO_0002618	pancreatic carcinoma	1	65935	ENSG00000097007	EFO_0000616 | EFO_0000589	neoplasm | metabolic disease	4	BOSUTINIB_EFO_0002618	pancreatic cancer	MATCHED	ABL1	pancreatic carcinoma_ABL1	22357	pancreatic carcinoma	3,6	4	2	phe_157
ABL1	CHEMBL288441	BOSUTINIB	CHEMBL288441	BOSUTINIB	4	Tyrosine-protein kinase ABL	CHEMBL1862	SINGLE PROTEIN	P00519	Small molecule	2012	INHIBITOR	Tyrosine-protein kinase ABL inhibitor	NEGATIVE MODULATOR	D016891	Polycystic Kidney, Autosomal Dominant	EFO_1001496	Autosomal dominant polycystic kidney disease	2	65936	ENSG00000097007	HP_0000079 | EFO_0000512 | HP_0001197	abnormality of the urinary system | reproductive system disease | abnormality of prenatal development or birth	4	BOSUTINIB_EFO_1001496	cyst of kidney | acquired;cystic kidney disease	MATCHED	ABL1	autosomal dominant polycystic kidney disease_ABL1	22358	autosomal dominant polycystic kidney disease	13,14	4	2	phe_586_2;phe_751_21
ABL1	CHEMBL288441	BOSUTINIB	CHEMBL288441	BOSUTINIB	4	Tyrosine-protein kinase ABL	CHEMBL1862	SINGLE PROTEIN	P00519	Small molecule	2012	INHIBITOR	Tyrosine-protein kinase ABL inhibitor	NEGATIVE MODULATOR	D003704	Dementia	HP_0000726	Dementia	1	65937	ENSG00000097007	HP_0000707	abnormality of the nervous system	4	BOSUTINIB_HP_0000726	alzheimer's disease;takes medication for dementia (includes alzheimer's, vascular, etc.)?;delirium dementia and amnestic and other cognitive disorders;mild cognitive impairment;takes medication for memory loss or impairment?;dementias;dementia with cerebral degenerations;senile dementia;vascular dementia;aphasia/speech disturbance;aphasia;attention deficit hyperactivity disorder;cognitive disorde…	MATCHED	ABL1	dementia_ABL1	22359	dementia	9,25	4	2	phe_290_11;NSDemMed;phe_290;phe_292_2;NSMemLossMed;phe_290_1;phe_290_12;phe_290_16;phe_292_1;phe_292_6
ABL1	CHEMBL288441	BOSUTINIB	CHEMBL288441	BOSUTINIB	4	Tyrosine-protein kinase ABL	CHEMBL1862	SINGLE PROTEIN	P00519	Small molecule	2012	INHIBITOR	Tyrosine-protein kinase ABL inhibitor	NEGATIVE MODULATOR	D054198	Precursor Cell Lymphoblastic Leukemia-Lymphoma	EFO_0000220	acute lymphoblastic leukemia	1	110951	ENSG00000097007	HP_0000924 | HP_0003011 | HP_0001871 | EFO_0000616 | EFO_0000540 | HP_0001197	abnormality of the skeletal system | abnormality of the musculature | abnormality of blood and blood-forming tissues | neoplasm | immune system disease | abnormality of prenatal development or birth	4	BOSUTINIB_EFO_0000220	leukemia;lymphoid leukemia;lymphoid leukemia | acute;lymphoid leukemia | chronic;myeloid leukemia;myeloid leukemia | acute;myeloid leukemia | chronic;monocytic leukemia;chronic lymphocytic thyroiditis;NA;diseases of white blood cells;cellulitis and abscess of trunk;hodgkins lymphoma;cancer of other lymphoid | histiocytic tissue;large cell lymphoma;takes medication for enlarged prostrate (benign p…	MATCHED	ABL1	acute lymphoblastic leukemia_ABL1	22376	acute lymphoblastic leukemia	3,11,28	4	4	phe_204;phe_204_1;phe_204_12;phe_204_2;phe_204_21;phe_204_22;phe_245_21;phe_288;phe_681_7;phe_202;phe_202_24;Lymph_Abs_Max;Lymph_Abs_Max_INT;Lymph_Abs_Mean;Lymph_Abs_Mean_INT;Lymph_Abs_Min;Lymph_Abs_Min_INT;Lymph_Fra_Max;Lymph_Fra_Max_INT;Lymph_Fra_Mean;Lymph_Fra_Mean_INT;Lymph_Fra_Min;Lymph_Fra_Min_INT;phe_371_21;phe_476;phe_500_1;phe_930;phe_202_2;phe_202_21;phe_201;phe_110
ABL1	CHEMBL288441	BOSUTINIB	CHEMBL288441	BOSUTINIB	4	Tyrosine-protein kinase ABL	CHEMBL1862	SINGLE PROTEIN	P00519	Small molecule	2012	INHIBITOR	Tyrosine-protein kinase ABL inhibitor	NEGATIVE MODULATOR	D008654	Mesothelioma	EFO_0000588	mesothelioma	1	110953	ENSG00000097007	EFO_0000616	neoplasm	4	BOSUTINIB_EFO_0000588		MATCHED	ABL1	mesothelioma_ABL1	22360	mesothelioma	3,12	4	2
ABL1	CHEMBL288441	BOSUTINIB	CHEMBL288441	BOSUTINIB	4	Tyrosine-protein kinase ABL	CHEMBL1862	SINGLE PROTEIN	P00519	Small molecule	2012	INHIBITOR	Tyrosine-protein kinase ABL inhibitor	NEGATIVE MODULATOR	D002289	Carcinoma, Non-Small-Cell Lung	EFO_0003060	non-small cell lung carcinoma	1	110956	ENSG00000097007	EFO_0000616 | EFO_0000684	neoplasm | respiratory system disease	4	BOSUTINIB_EFO_0003060	cancer of bronchus; lung;Cancer of bronchus;Cancer within the respiratory system	MATCHED	ABL1	non-small cell lung carcinoma_ABL1	22361	non-small cell lung carcinoma	3,12	4	2
ABL1	CHEMBL288441	BOSUTINIB	CHEMBL288441	BOSUTINIB	4	Tyrosine-protein kinase ABL	CHEMBL1862	SINGLE PROTEIN	P00519	Small molecule	2012	INHIBITOR	Tyrosine-protein kinase ABL inhibitor	NEGATIVE MODULATOR	D013945	Thymoma	EFO_1000581	Thymoma	1	110958	ENSG00000097007	EFO_0000589 | EFO_0000540 | EFO_0000616 | HP_0001871	metabolic disease | immune system disease | neoplasm | abnormality of blood and blood-forming tissues	4	BOSUTINIB_EFO_1000581		MATCHED	ABL1	thymoma_ABL1	22362	thymoma	3,16,17	4	2
ABL1	CHEMBL288441	BOSUTINIB	CHEMBL288441	BOSUTINIB	4	Tyrosine-protein kinase ABL	CHEMBL1862	SINGLE PROTEIN	P00519	Small molecule	2012	INHIBITOR	Tyrosine-protein kinase ABL inhibitor	NEGATIVE MODULATOR	D001752	Blast Crisis	EFO_1000131	Blast Phase Chronic Myelogenous Leukemia, BCR-ABL1 Positive	1	122123	ENSG00000097007	EFO_0000616 | HP_0001871	neoplasm | abnormality of blood and blood-forming tissues	4	BOSUTINIB_EFO_1000131	myeloid leukemia;myeloid leukemia | acute;myeloid leukemia | chronic;leukemia;lymphoid leukemia;lymphoid leukemia | acute;lymphoid leukemia | chronic;monocytic leukemia;NA;chronic lymphocytic thyroiditis;hodgkins lymphoma;diseases of white blood cells;cancer of other lymphoid | histiocytic tissue;large cell lymphoma;takes medication for enlarged prostrate (benign prostatic hyperplasia)?;lymphocyt…	MATCHED	ABL1	blast phase chronic myelogenous leukemia, bcr-abl1 positive_ABL1	22355	blast phase chronic myelogenous leukemia, bcr-abl1 positive	3,11,28	4	4	phe_204_2;phe_204_21;phe_204_22;phe_204;phe_204_1;phe_204_12;phe_245_21;phe_288;phe_202;phe_202_24;Lymph_Abs_Max;Lymph_Abs_Max_INT;Lymph_Abs_Mean;Lymph_Abs_Mean_INT;Lymph_Abs_Min;Lymph_Abs_Min_INT;Lymph_Fra_Max;Lymph_Fra_Max_INT;Lymph_Fra_Mean;Lymph_Fra_Mean_INT;Lymph_Fra_Min;Lymph_Fra_Min_INT;phe_202_2;phe_202_21;phe_681_7;phe_371_21;phe_476;phe_500_1;phe_930
ABL1	CHEMBL288441	BOSUTINIB	CHEMBL288441	BOSUTINIB	4	Tyrosine-protein kinase ABL	CHEMBL1862	SINGLE PROTEIN	P00519	Small molecule	2012	INHIBITOR	Tyrosine-protein kinase ABL inhibitor	NEGATIVE MODULATOR	D001749	Urinary Bladder Neoplasms	MONDO_0001187	urinary bladder cancer	1	122124	ENSG00000097007	EFO_0000616 | HP_0000079 | HP_0000078	neoplasm | abnormality of the urinary system | abnormality of the genital system	4	BOSUTINIB_MONDO_0001187		MATCHED	ABL1	urinary bladder cancer_ABL1	22363	urinary bladder cancer	3,13,14	4	1
ABL1	CHEMBL288441	BOSUTINIB	CHEMBL288441	BOSUTINIB	4	Tyrosine-protein kinase ABL	CHEMBL1862	SINGLE PROTEIN	P00519	Small molecule	2012	INHIBITOR	Tyrosine-protein kinase ABL inhibitor	NEGATIVE MODULATOR	D010534	Peritoneal Neoplasms	MONDO_0002087	peritoneum cancer	1	122125	ENSG00000097007	EFO_0000616	neoplasm	4	BOSUTINIB_MONDO_0002087	breast cancer;breast cancer [female];malignant neoplasm of female breast;breast cancer [male];neoplasm of uncertain behavior of breast;acquired absence of breast;fibroadenosis of breast;benign neoplasm of breast;lump or mass in breast;hypertrophy of breast (gynecomastia);other specified disorders of breast;breast disorder nos;take medication for breast cancer?;abnormal findings on mammogram or br…	MATCHED	ABL1	peritoneum cancer_ABL1	33293	peritoneum cancer	3,6	4	2	phe_174;phe_174_1;phe_174_11;phe_175;phe_610_2;phe_610_4;phe_611_3;phe_612_2;phe_613_8;phe_613_9;CaBrstMed;phe_611;phe_612;phe_613;phe_613_7;phe_256
ABL1	CHEMBL288441	BOSUTINIB	CHEMBL288441	BOSUTINIB	4	Tyrosine-protein kinase ABL	CHEMBL1862	SINGLE PROTEIN	P00519	Small molecule	2012	INHIBITOR	Tyrosine-protein kinase ABL inhibitor	NEGATIVE MODULATOR	D013953	Thymus Neoplasms	MONDO_0002586	thymus cancer	1	122126	ENSG00000097007	EFO_0000616 | EFO_0000589 | EFO_0000540 | HP_0001871	neoplasm | metabolic disease | immune system disease | abnormality of blood and blood-forming tissues	4	BOSUTINIB_MONDO_0002586		MATCHED	ABL1	thymus cancer_ABL1	22365	thymus cancer	3,16,17	4	1
ABL1	CHEMBL288441	BOSUTINIB	CHEMBL288441	BOSUTINIB	4	Tyrosine-protein kinase ABL	CHEMBL1862	SINGLE PROTEIN	P00519	Small molecule	2012	INHIBITOR	Tyrosine-protein kinase ABL inhibitor	NEGATIVE MODULATOR	D002583	Uterine Cervical Neoplasms	MONDO_0002974	cervical cancer	1	122127	ENSG00000097007	EFO_0000616 | EFO_0000512	neoplasm | reproductive system disease	4	BOSUTINIB_MONDO_0002974	cervical cancer and dysplasia;cervical cancer;cervical intraepithelial neoplasia [cin] [cervical dysplasia];cervical incompetence;other disorders of cervical region;abnormal papanicolaou smear of cervix and cervical hpv	MATCHED	ABL1	cervical cancer_ABL1	22366	cervical cancer	3	4	1	phe_180;phe_180_1;phe_180_3;phe_723
ABL1	CHEMBL288441	BOSUTINIB	CHEMBL288441	BOSUTINIB	4	Tyrosine-protein kinase ABL	CHEMBL1862	SINGLE PROTEIN	P00519	Small molecule	2012	INHIBITOR	Tyrosine-protein kinase ABL inhibitor	NEGATIVE MODULATOR	D001943	Breast Neoplasms	MONDO_0007254	breast cancer	2	122128	ENSG00000097007	EFO_0000616	neoplasm	4	BOSUTINIB_MONDO_0007254	breast cancer;breast cancer [female];malignant neoplasm of female breast;breast cancer [male];neoplasm of uncertain behavior of breast;acquired absence of breast;fibroadenosis of breast;benign neoplasm of breast;lump or mass in breast;hypertrophy of breast (gynecomastia);other specified disorders of breast;breast disorder nos;take medication for breast cancer?;abnormal findings on mammogram or br…	MATCHED	ABL1	breast cancer_ABL1	33293	breast cancer	3	4	2	phe_174;phe_174_1;phe_174_11;phe_175;phe_610_2;phe_610_4;phe_611_3;phe_612_2;phe_613_8;phe_613_9;CaBrstMed;phe_611;phe_612;phe_613;phe_613_7;phe_256
ABL1	CHEMBL288441	BOSUTINIB	CHEMBL288441	BOSUTINIB	4	Tyrosine-protein kinase ABL	CHEMBL1862	SINGLE PROTEIN	P00519	Small molecule	2012	INHIBITOR	Tyrosine-protein kinase ABL inhibitor	NEGATIVE MODULATOR	D010051	Ovarian Neoplasms	MONDO_0008170	ovarian cancer	1	122129	ENSG00000097007	EFO_0005741 | EFO_0000512	infectious disease | reproductive system disease	4	BOSUTINIB_MONDO_0008170	breast cancer;breast cancer [female];malignant neoplasm of female breast;breast cancer [male];neoplasm of uncertain behavior of breast;acquired absence of breast;fibroadenosis of breast;benign neoplasm of breast;lump or mass in breast;hypertrophy of breast (gynecomastia);other specified disorders of breast;breast disorder nos;take medication for breast cancer?;abnormal findings on mammogram or br…	MATCHED	ABL1	ovarian cancer_ABL1	33293	ovarian cancer	3,27	4	2	phe_174;phe_174_1;phe_174_11;phe_175;phe_610_2;phe_610_4;phe_611_3;phe_612_2;phe_613_8;phe_613_9;CaBrstMed;phe_611;phe_612;phe_613;phe_613_7;phe_256
ABL1	CHEMBL288441	BOSUTINIB	CHEMBL288441	BOSUTINIB	4	Tyrosine-protein kinase ABL	CHEMBL1862	SINGLE PROTEIN	P00519	Small molecule	2012	INHIBITOR	Tyrosine-protein kinase ABL inhibitor	NEGATIVE MODULATOR	D000690	Amyotrophic Lateral Sclerosis	MONDO_0004976	amyotrophic lateral sclerosis	1	140439	ENSG00000097007	EFO_0000618	nervous system disease	4	BOSUTINIB_MONDO_0004976	amyotrophic lateral sclerosis;takes medication for amytrophic lateral sclerosis (als or lou gehrig's disease)?	MATCHED	ABL1	amyotrophic lateral sclerosis_ABL1	22367	amyotrophic lateral sclerosis	9,25	4	1	NSALSMed
ABL1	CHEMBL206834	BAFETINIB	CHEMBL206834	BAFETINIB	2	Tyrosine-protein kinase ABL	CHEMBL1862	SINGLE PROTEIN	P00519	Small molecule	NA	INHIBITOR	Tyrosine-protein kinase ABL inhibitor	NEGATIVE MODULATOR	D015451	Leukemia, Lymphocytic, Chronic, B-Cell	EFO_0000095	chronic lymphocytic leukemia	2	44334	ENSG00000097007	HP_0001871 | EFO_0004503	abnormality of blood and blood-forming tissues | hematological measurement	2	BAFETINIB_EFO_0000095	leukemia;lymphoid leukemia;lymphoid leukemia | acute;lymphoid leukemia | chronic;myeloid leukemia;myeloid leukemia | acute;myeloid leukemia | chronic;monocytic leukemia;chronic lymphocytic thyroiditis;NA;diseases of white blood cells;cellulitis and abscess of trunk;hodgkins lymphoma;cancer of other lymphoid | histiocytic tissue;large cell lymphoma;takes medication for enlarged prostrate (benign p…	MATCHED	ABL1	chronic lymphocytic leukemia_ABL1	22376	chronic lymphocytic leukemia	3,11,28	4	4	phe_204;phe_204_1;phe_204_12;phe_204_2;phe_204_21;phe_204_22;phe_245_21;phe_288;phe_681_7;phe_202;phe_202_24;Lymph_Abs_Max;Lymph_Abs_Max_INT;Lymph_Abs_Mean;Lymph_Abs_Mean_INT;Lymph_Abs_Min;Lymph_Abs_Min_INT;Lymph_Fra_Max;Lymph_Fra_Max_INT;Lymph_Fra_Mean;Lymph_Fra_Mean_INT;Lymph_Fra_Min;Lymph_Fra_Min_INT;phe_371_21;phe_476;phe_500_1;phe_930;phe_202_2;phe_202_21;phe_201;phe_110
ABL1	CHEMBL206834	BAFETINIB	CHEMBL206834	BAFETINIB	2	Tyrosine-protein kinase ABL	CHEMBL1862	SINGLE PROTEIN	P00519	Small molecule	NA	INHIBITOR	Tyrosine-protein kinase ABL inhibitor	NEGATIVE MODULATOR	D064129	Prostatic Neoplasms, Castration-Resistant	MONDO_0008315	prostate cancer	2	116345	ENSG00000097007	EFO_0000616 | HP_0000078 | HP_0000079	neoplasm | abnormality of the genital system | abnormality of the urinary system	2	BAFETINIB_MONDO_0008315	cancer of prostate;hyperplasia of prostate;inflammatory diseases of prostate;other disorders of prostate;dysplasia of prostate;elevated prostate specific antigen [psa];prostate specififc antigen measurement;takes medication for prostate cancer?	MATCHED	ABL1	prostate cancer_ABL1	22368	prostate cancer	3	4	3	phe_185;phe_600;phe_601;phe_602;PSA_Max;PSA_Max_INT;PSA_Mean;PSA_Mean_INT;PSA_Min;PSA_Min_INT
ABL1	CHEMBL217092	SARACATINIB	CHEMBL217092	SARACATINIB	3	Tyrosine-protein kinase ABL	CHEMBL1862	SINGLE PROTEIN	P00519	Small molecule	NA	INHIBITOR	Tyrosine-protein kinase ABL inhibitor	NEGATIVE MODULATOR	D012516	Osteosarcoma	EFO_0000637	osteosarcoma	2	44687	ENSG00000097007	HP_0000924 | HP_0003011 | EFO_0000616	abnormality of the skeletal system | abnormality of the musculature | neoplasm	2	SARACATINIB_EFO_0000637		MATCHED	ABL1	osteosarcoma_ABL1	22369	osteosarcoma	3,24	4	2
ABL1	CHEMBL217092	SARACATINIB	CHEMBL217092	SARACATINIB	3	Tyrosine-protein kinase ABL	CHEMBL1862	SINGLE PROTEIN	P00519	Small molecule	NA	INHIBITOR	Tyrosine-protein kinase ABL inhibitor	NEGATIVE MODULATOR	D002289	Carcinoma, Non-Small-Cell Lung	EFO_0003060	non-small cell lung carcinoma	2	45889	ENSG00000097007	EFO_0000616 | EFO_0000684	neoplasm | respiratory system disease	2	SARACATINIB_EFO_0003060	cancer of bronchus; lung;Cancer of bronchus;Cancer within the respiratory system	MATCHED	ABL1	non-small cell lung carcinoma_ABL1	22361	non-small cell lung carcinoma	3,12	4	2
ABL1	CHEMBL217092	SARACATINIB	CHEMBL217092	SARACATINIB	3	Tyrosine-protein kinase ABL	CHEMBL1862	SINGLE PROTEIN	P00519	Small molecule	NA	INHIBITOR	Tyrosine-protein kinase ABL inhibitor	NEGATIVE MODULATOR	D018567	Breast Neoplasms, Male	EFO_0006861	male breast carcinoma	2	46977	ENSG00000097007	EFO_0000616 | EFO_0000512 | EFO_0010285	neoplasm | reproductive system disease | integumentary system disease	2	SARACATINIB_EFO_0006861	breast cancer;breast cancer [female];malignant neoplasm of female breast;breast cancer [male];neoplasm of uncertain behavior of breast;acquired absence of breast;fibroadenosis of breast;benign neoplasm of breast;lump or mass in breast;hypertrophy of breast (gynecomastia);other specified disorders of breast;breast disorder nos;take medication for breast cancer?;abnormal findings on mammogram or br…	MATCHED	ABL1	male breast carcinoma_ABL1	22356	male breast carcinoma	3	4	2	phe_174;phe_174_1;phe_174_11;phe_175;phe_610_2;phe_610_4;phe_611_3;phe_612_2;phe_613_8;phe_613_9;CaBrstMed;phe_611;phe_612;phe_613;phe_613_7;phe_256
ABL1	CHEMBL217092	SARACATINIB	CHEMBL217092	SARACATINIB	3	Tyrosine-protein kinase ABL	CHEMBL1862	SINGLE PROTEIN	P00519	Small molecule	NA	INHIBITOR	Tyrosine-protein kinase ABL inhibitor	NEGATIVE MODULATOR	D008545	Melanoma	EFO_0000756	melanoma	2	47384	ENSG00000097007	EFO_0000616 | EFO_0010285	neoplasm | integumentary system disease	2	SARACATINIB_EFO_0000756	melanomas of skin | dx or hx;c43 malignant melanoma of skin;d03 melanoma in situ;Skin cancer;Melanomas of skin | dx or hx;Other non-epithelial cancer of skin	MATCHED	ABL1	melanoma_ABL1	22370	melanoma	3,10	4	2	phe_172_1;phe_172_11
ABL1	CHEMBL217092	SARACATINIB	CHEMBL217092	SARACATINIB	3	Tyrosine-protein kinase ABL	CHEMBL1862	SINGLE PROTEIN	P00519	Small molecule	NA	INHIBITOR	Tyrosine-protein kinase ABL inhibitor	NEGATIVE MODULATOR	D000428	Alcohol Drinking	EFO_0004329	alcohol drinking	2	47708	ENSG00000097007	EFO_0000677 | EFO_0000319 | EFO_0000405	mental or behavioural disorder | cardiovascular disease | digestive system disease	2	SARACATINIB_EFO_0004329	alcohol-related disorders;alcoholism;alcoholic liver damage;do you drink alcohol?	MATCHED	ABL1	alcohol drinking_ABL1	22371	alcohol drinking	1	4	2	phe_317;phe_317_1;phe_317_11
ABL1	CHEMBL217092	SARACATINIB	CHEMBL217092	SARACATINIB	3	Tyrosine-protein kinase ABL	CHEMBL1862	SINGLE PROTEIN	P00519	Small molecule	NA	INHIBITOR	Tyrosine-protein kinase ABL inhibitor	NEGATIVE MODULATOR	D010190	Pancreatic Neoplasms	EFO_0002618	pancreatic carcinoma	1	56101	ENSG00000097007	EFO_0000616 | EFO_0000589	neoplasm | metabolic disease	2	SARACATINIB_EFO_0002618	pancreatic cancer	MATCHED	ABL1	pancreatic carcinoma_ABL1	22357	pancreatic carcinoma	3,6	4	2	phe_157
ABL1	CHEMBL217092	SARACATINIB	CHEMBL217092	SARACATINIB	3	Tyrosine-protein kinase ABL	CHEMBL1862	SINGLE PROTEIN	P00519	Small molecule	NA	INHIBITOR	Tyrosine-protein kinase ABL inhibitor	NEGATIVE MODULATOR	D013945	Thymoma	EFO_1000581	Thymoma	2	56102	ENSG00000097007	EFO_0000589 | EFO_0000540 | EFO_0000616 | HP_0001871	metabolic disease | immune system disease | neoplasm | abnormality of blood and blood-forming tissues	2	SARACATINIB_EFO_1000581		MATCHED	ABL1	thymoma_ABL1	22362	thymoma	3,16,17	4	2
ABL1	CHEMBL217092	SARACATINIB	CHEMBL217092	SARACATINIB	3	Tyrosine-protein kinase ABL	CHEMBL1862	SINGLE PROTEIN	P00519	Small molecule	NA	INHIBITOR	Tyrosine-protein kinase ABL inhibitor	NEGATIVE MODULATOR	D015179	Colorectal Neoplasms	EFO_0000365	colorectal adenocarcinoma	2	116538	ENSG00000097007	EFO_0000616	neoplasm	2	SARACATINIB_EFO_0000365	anal and rectal conditions;anal and rectal polyp;malignant neoplasm of rectum | rectosigmoid junction | and anus;neoplasm of unspecified nature of digestive system;colorectal cancer;secondary malignant neoplasm of digestive systems;benign neoplasm of colon;screening for malignant neoplasms;colon cancer;takes medication for colon polyps?;colon polyps;takes medication for colon cancer/rectal cancer…	MATCHED	ABL1	colorectal adenocarcinoma_ABL1	22372	colorectal adenocarcinoma	3,6	4	4	phe_565;phe_565_1;phe_153_3;phe_158;phe_153;phe_198_3;phe_208;phe_1010_2;phe_153_2;GIPolypMed;GIPolyp;CaColonMed;phe_965;phe_172_21;phe_172_22;phe_172_3;phe_578_8
ABL1	CHEMBL217092	SARACATINIB	CHEMBL217092	SARACATINIB	3	Tyrosine-protein kinase ABL	CHEMBL1862	SINGLE PROTEIN	P00519	Small molecule	NA	INHIBITOR	Tyrosine-protein kinase ABL inhibitor	NEGATIVE MODULATOR	D012004	Rectal Neoplasms	EFO_1000657	rectum cancer	2	116539	ENSG00000097007	EFO_0000616 | EFO_0000405	neoplasm | digestive system disease	2	SARACATINIB_EFO_1000657	anal and rectal conditions;anal and rectal polyp;malignant neoplasm of rectum | rectosigmoid junction | and anus;neoplasm of unspecified nature of digestive system;colorectal cancer;secondary malignant neoplasm of digestive systems;benign neoplasm of colon;screening for malignant neoplasms;colon cancer;takes medication for colon polyps?;colon polyps;takes medication for colon cancer/rectal cancer…	MATCHED	ABL1	rectum cancer_ABL1	22372	rectum cancer	3,6	4	4	phe_565;phe_565_1;phe_153_3;phe_158;phe_153;phe_198_3;phe_208;phe_1010_2;phe_153_2;GIPolypMed;GIPolyp;CaColonMed;phe_965;phe_172_21;phe_172_22;phe_172_3;phe_578_8
ABL1	CHEMBL217092	SARACATINIB	CHEMBL217092	SARACATINIB	3	Tyrosine-protein kinase ABL	CHEMBL1862	SINGLE PROTEIN	P00519	Small molecule	NA	INHIBITOR	Tyrosine-protein kinase ABL inhibitor	NEGATIVE MODULATOR	D005185	Fallopian Tube Neoplasms	MONDO_0002158	fallopian tube cancer	2	116540	ENSG00000097007	EFO_0000616 | EFO_0000512	neoplasm | reproductive system disease	2	SARACATINIB_MONDO_0002158	breast cancer;breast cancer [female];malignant neoplasm of female breast;breast cancer [male];neoplasm of uncertain behavior of breast;acquired absence of breast;fibroadenosis of breast;benign neoplasm of breast;lump or mass in breast;hypertrophy of breast (gynecomastia);other specified disorders of breast;breast disorder nos;take medication for breast cancer?;abnormal findings on mammogram or br…	MATCHED	ABL1	fallopian tube cancer_ABL1	33293	fallopian tube cancer	3,27	4	2	phe_174;phe_174_1;phe_174_11;phe_175;phe_610_2;phe_610_4;phe_611_3;phe_612_2;phe_613_8;phe_613_9;CaBrstMed;phe_611;phe_612;phe_613;phe_613_7;phe_256
ABL1	CHEMBL217092	SARACATINIB	CHEMBL217092	SARACATINIB	3	Tyrosine-protein kinase ABL	CHEMBL1862	SINGLE PROTEIN	P00519	Small molecule	NA	INHIBITOR	Tyrosine-protein kinase ABL inhibitor	NEGATIVE MODULATOR	D010051	Ovarian Neoplasms	MONDO_0008170	ovarian cancer	2	116541	ENSG00000097007	EFO_0005741 | EFO_0000512	infectious disease | reproductive system disease	2	SARACATINIB_MONDO_0008170	breast cancer;breast cancer [female];malignant neoplasm of female breast;breast cancer [male];neoplasm of uncertain behavior of breast;acquired absence of breast;fibroadenosis of breast;benign neoplasm of breast;lump or mass in breast;hypertrophy of breast (gynecomastia);other specified disorders of breast;breast disorder nos;take medication for breast cancer?;abnormal findings on mammogram or br…	MATCHED	ABL1	ovarian cancer_ABL1	33293	ovarian cancer	3,27	4	2	phe_174;phe_174_1;phe_174_11;phe_175;phe_610_2;phe_610_4;phe_611_3;phe_612_2;phe_613_8;phe_613_9;CaBrstMed;phe_611;phe_612;phe_613;phe_613_7;phe_256
ABL1	CHEMBL217092	SARACATINIB	CHEMBL217092	SARACATINIB	3	Tyrosine-protein kinase ABL	CHEMBL1862	SINGLE PROTEIN	P00519	Small molecule	NA	INHIBITOR	Tyrosine-protein kinase ABL inhibitor	NEGATIVE MODULATOR	D064129	Prostatic Neoplasms, Castration-Resistant	MONDO_0008315	prostate cancer	2	116542	ENSG00000097007	EFO_0000616 | HP_0000078 | HP_0000079	neoplasm | abnormality of the genital system | abnormality of the urinary system	2	SARACATINIB_MONDO_0008315	cancer of prostate;hyperplasia of prostate;inflammatory diseases of prostate;other disorders of prostate;dysplasia of prostate;elevated prostate specific antigen [psa];prostate specififc antigen measurement;takes medication for prostate cancer?	MATCHED	ABL1	prostate cancer_ABL1	22368	prostate cancer	3	4	3	phe_185;phe_600;phe_601;phe_602;PSA_Max;PSA_Max_INT;PSA_Mean;PSA_Mean_INT;PSA_Min;PSA_Min_INT
ABL1	CHEMBL217092	SARACATINIB	CHEMBL217092	SARACATINIB	3	Tyrosine-protein kinase ABL	CHEMBL1862	SINGLE PROTEIN	P00519	Small molecule	NA	INHIBITOR	Tyrosine-protein kinase ABL inhibitor	NEGATIVE MODULATOR	D003110	Colonic Neoplasms	MONDO_0021063	malignant colon neoplasm	2	116543	ENSG00000097007	EFO_0000616 | EFO_0000405	neoplasm | digestive system disease	2	SARACATINIB_MONDO_0021063	anal and rectal conditions;anal and rectal polyp;malignant neoplasm of rectum | rectosigmoid junction | and anus;neoplasm of unspecified nature of digestive system;colorectal cancer;secondary malignant neoplasm of digestive systems;benign neoplasm of colon;screening for malignant neoplasms;colon cancer;takes medication for colon polyps?;colon polyps;takes medication for colon cancer/rectal cancer…	MATCHED	ABL1	malignant colon neoplasm_ABL1	22372	malignant colon neoplasm	3,6	4	4	phe_565;phe_565_1;phe_153_3;phe_158;phe_153;phe_198_3;phe_208;phe_1010_2;phe_153_2;GIPolypMed;GIPolyp;CaColonMed;phe_965;phe_172_21;phe_172_22;phe_172_3;phe_578_8
ABL1	CHEMBL217092	SARACATINIB	CHEMBL217092	SARACATINIB	3	Tyrosine-protein kinase ABL	CHEMBL1862	SINGLE PROTEIN	P00519	Small molecule	NA	INHIBITOR	Tyrosine-protein kinase ABL inhibitor	NEGATIVE MODULATOR	D001943	Breast Neoplasms	MONDO_0007254	breast cancer	1	133716	ENSG00000097007	EFO_0000616	neoplasm	2	SARACATINIB_MONDO_0007254	breast cancer;breast cancer [female];malignant neoplasm of female breast;breast cancer [male];neoplasm of uncertain behavior of breast;acquired absence of breast;fibroadenosis of breast;benign neoplasm of breast;lump or mass in breast;hypertrophy of breast (gynecomastia);other specified disorders of breast;breast disorder nos;take medication for breast cancer?;abnormal findings on mammogram or br…	MATCHED	ABL1	breast cancer_ABL1	33293	breast cancer	3	4	2	phe_174;phe_174_1;phe_174_11;phe_175;phe_610_2;phe_610_4;phe_611_3;phe_612_2;phe_613_8;phe_613_9;CaBrstMed;phe_611;phe_612;phe_613;phe_613_7;phe_256
ABL1	CHEMBL217092	SARACATINIB	CHEMBL217092	SARACATINIB	3	Tyrosine-protein kinase ABL	CHEMBL1862	SINGLE PROTEIN	P00519	Small molecule	NA	INHIBITOR	Tyrosine-protein kinase ABL inhibitor	NEGATIVE MODULATOR	D000544	Alzheimer Disease	MONDO_0004975	Alzheimer disease	2	136964	ENSG00000097007	EFO_0000677 | EFO_0000618 | HP_0000707	mental or behavioural disorder | nervous system disease | abnormality of the nervous system	2	SARACATINIB_MONDO_0004975	alzheimer's disease;takes medication for dementia (includes alzheimer's, vascular, etc.)?;delirium dementia and amnestic and other cognitive disorders;mild cognitive impairment;takes medication for memory loss or impairment?;dementias;dementia with cerebral degenerations;senile dementia;vascular dementia;aphasia/speech disturbance;aphasia;attention deficit hyperactivity disorder;cognitive disorde…	MATCHED	ABL1	alzheimer disease_ABL1	33297	alzheimer disease	9,25	4	2	phe_290_11;NSDemMed;phe_290;phe_292_2;NSMemLossMed;phe_290_1;phe_290_12;phe_290_16;phe_292_1;phe_292_6
ABL1	CHEMBL217092	SARACATINIB	CHEMBL217092	SARACATINIB	3	Tyrosine-protein kinase ABL	CHEMBL1862	SINGLE PROTEIN	P00519	Small molecule	NA	INHIBITOR	Tyrosine-protein kinase ABL inhibitor	NEGATIVE MODULATOR	D000437	Alcoholism	MONDO_0007079	alcohol dependence	1	136965	ENSG00000097007	EFO_0000677 | EFO_0000618 | HP_0000707 | EFO_0000319 | EFO_0000405 | EFO_0000616	mental or behavioural disorder | nervous system disease | abnormality of the nervous system | cardiovascular disease | digestive system disease | neoplasm	2	SARACATINIB_MONDO_0007079	alcohol-related disorders;alcoholism;alcoholic liver damage;do you drink alcohol?	MATCHED	ABL1	alcohol dependence_ABL1	22371	alcohol dependence	1	4	2	phe_317;phe_317_1;phe_317_11
ABL1	CHEMBL217092	SARACATINIB	CHEMBL217092	SARACATINIB	3	Tyrosine-protein kinase ABL	CHEMBL1862	SINGLE PROTEIN	P00519	Small molecule	NA	INHIBITOR	Tyrosine-protein kinase ABL inhibitor	NEGATIVE MODULATOR	D009221	Myositis Ossificans	MONDO_0007606	fibrodysplasia ossificans progressiva	2	136966	ENSG00000097007	HP_0000924 | HP_0003011 | HP_0001197 | EFO_0010285	abnormality of the skeletal system | abnormality of the musculature | abnormality of prenatal development or birth | integumentary system disease	2	SARACATINIB_MONDO_0007606		MATCHED	ABL1	fibrodysplasia ossificans progressiva_ABL1	22373	fibrodysplasia ossificans progressiva	24	4	2
ABL1	CHEMBL217092	SARACATINIB	CHEMBL217092	SARACATINIB	3	Tyrosine-protein kinase ABL	CHEMBL1862	SINGLE PROTEIN	P00519	Small molecule	NA	INHIBITOR	Tyrosine-protein kinase ABL inhibitor	NEGATIVE MODULATOR	D018192	Lymphangioleiomyomatosis	MONDO_0011705	lymphangioleiomyomatosis	2	136967	ENSG00000097007	EFO_0000616	neoplasm	2	SARACATINIB_MONDO_0011705		MATCHED	ABL1	lymphangioleiomyomatosis_ABL1	22374	lymphangioleiomyomatosis	3	4	2
ABL1	CHEMBL1421	DASATINIB	CHEMBL1421	DASATINIB	4	Tyrosine-protein kinase ABL	CHEMBL1862	SINGLE PROTEIN	P00519	Small molecule	2006	INHIBITOR	Tyrosine-protein kinase ABL inhibitor	NEGATIVE MODULATOR	D015451	Leukemia, Lymphocytic, Chronic, B-Cell	EFO_0000095	chronic lymphocytic leukemia	2	22980	ENSG00000097007	HP_0001871 | EFO_0004503	abnormality of blood and blood-forming tissues | hematological measurement	15	DASATINIB_EFO_0000095	leukemia;lymphoid leukemia;lymphoid leukemia | acute;lymphoid leukemia | chronic;myeloid leukemia;myeloid leukemia | acute;myeloid leukemia | chronic;monocytic leukemia;chronic lymphocytic thyroiditis;NA;diseases of white blood cells;cellulitis and abscess of trunk;hodgkins lymphoma;cancer of other lymphoid | histiocytic tissue;large cell lymphoma;takes medication for enlarged prostrate (benign p…	MATCHED	ABL1	chronic lymphocytic leukemia_ABL1	22376	chronic lymphocytic leukemia	3,11,28	4	4	phe_204;phe_204_1;phe_204_12;phe_204_2;phe_204_21;phe_204_22;phe_245_21;phe_288;phe_681_7;phe_202;phe_202_24;Lymph_Abs_Max;Lymph_Abs_Max_INT;Lymph_Abs_Mean;Lymph_Abs_Mean_INT;Lymph_Abs_Min;Lymph_Abs_Min_INT;Lymph_Fra_Max;Lymph_Fra_Max_INT;Lymph_Fra_Mean;Lymph_Fra_Mean_INT;Lymph_Fra_Min;Lymph_Fra_Min_INT;phe_371_21;phe_476;phe_500_1;phe_930;phe_202_2;phe_202_21;phe_201;phe_110
ABL1	CHEMBL1421	DASATINIB	CHEMBL1421	DASATINIB	4	Tyrosine-protein kinase ABL	CHEMBL1862	SINGLE PROTEIN	P00519	Small molecule	2006	INHIBITOR	Tyrosine-protein kinase ABL inhibitor	NEGATIVE MODULATOR	D007938	Leukemia	EFO_0000565	leukemia	3	22981	ENSG00000097007	HP_0000924 | HP_0003011 | EFO_0000540 | EFO_0000616 | HP_0001871	abnormality of the skeletal system | abnormality of the musculature | immune system disease | neoplasm | abnormality of blood and blood-forming tissues	15	DASATINIB_EFO_0000565	leukemia;lymphoid leukemia;lymphoid leukemia | acute;lymphoid leukemia | chronic;myeloid leukemia;myeloid leukemia | acute;myeloid leukemia | chronic;monocytic leukemia;chronic lymphocytic thyroiditis;NA;diseases of white blood cells;cellulitis and abscess of trunk;hodgkins lymphoma;cancer of other lymphoid | histiocytic tissue;large cell lymphoma;takes medication for enlarged prostrate (benign p…	MATCHED	ABL1	leukemia_ABL1	22376	leukemia	3,11,28	4	4	phe_204;phe_204_1;phe_204_12;phe_204_2;phe_204_21;phe_204_22;phe_245_21;phe_288;phe_681_7;phe_202;phe_202_24;Lymph_Abs_Max;Lymph_Abs_Max_INT;Lymph_Abs_Mean;Lymph_Abs_Mean_INT;Lymph_Abs_Min;Lymph_Abs_Min_INT;Lymph_Fra_Max;Lymph_Fra_Max_INT;Lymph_Fra_Mean;Lymph_Fra_Mean_INT;Lymph_Fra_Min;Lymph_Fra_Min_INT;phe_371_21;phe_476;phe_500_1;phe_930;phe_202_2;phe_202_21;phe_201;phe_110
ABL1	CHEMBL1421	DASATINIB	CHEMBL1421	DASATINIB	4	Tyrosine-protein kinase ABL	CHEMBL1862	SINGLE PROTEIN	P00519	Small molecule	2006	INHIBITOR	Tyrosine-protein kinase ABL inhibitor	NEGATIVE MODULATOR	D009101	Multiple Myeloma	EFO_0001378	multiple myeloma	2	22982	ENSG00000097007	HP_0001871 | EFO_0004503 | EFO_0004872 | EFO_0000540 | HP_0002715 | EFO_0000616	abnormality of blood and blood-forming tissues | hematological measurement | inflammatory biomarker measurement | immune system disease | abnormality of the immune system | neoplasm	15	DASATINIB_EFO_0001378	multiple myeloma;myeloproliferative disease;myelofibrosis;Diseases of white blood cells;polycythemia vera;polycythemia | secondary	MATCHED	ABL1	multiple myeloma_ABL1	22375	multiple myeloma	3,11,28,16,17	4	2	phe_204_4;phe_200;phe_200_1;phe_289_8
ABL1	CHEMBL1421	DASATINIB	CHEMBL1421	DASATINIB	4	Tyrosine-protein kinase ABL	CHEMBL1862	SINGLE PROTEIN	P00519	Small molecule	2006	INHIBITOR	Tyrosine-protein kinase ABL inhibitor	NEGATIVE MODULATOR	D008228	Lymphoma, Non-Hodgkin	EFO_0005952	non-Hodgkins lymphoma	1	22983	ENSG00000097007	EFO_0000616 | HP_0001871 | EFO_0004503	neoplasm | abnormality of blood and blood-forming tissues | hematological measurement	15	DASATINIB_EFO_0005952	leukemia;lymphoid leukemia;lymphoid leukemia | acute;lymphoid leukemia | chronic;myeloid leukemia;myeloid leukemia | acute;myeloid leukemia | chronic;monocytic leukemia;chronic lymphocytic thyroiditis;NA;diseases of white blood cells;cellulitis and abscess of trunk;hodgkins lymphoma;cancer of other lymphoid | histiocytic tissue;large cell lymphoma;takes medication for enlarged prostrate (benign p…	MATCHED	ABL1	non-hodgkins lymphoma_ABL1	22376	non-hodgkins lymphoma	3,11,28	4	4	phe_204;phe_204_1;phe_204_12;phe_204_2;phe_204_21;phe_204_22;phe_245_21;phe_288;phe_681_7;phe_202;phe_202_24;Lymph_Abs_Max;Lymph_Abs_Max_INT;Lymph_Abs_Mean;Lymph_Abs_Mean_INT;Lymph_Abs_Min;Lymph_Abs_Min_INT;Lymph_Fra_Max;Lymph_Fra_Max_INT;Lymph_Fra_Mean;Lymph_Fra_Mean_INT;Lymph_Fra_Min;Lymph_Fra_Min_INT;phe_371_21;phe_476;phe_500_1;phe_930;phe_202_2;phe_202_21;phe_201;phe_110
ABL1	CHEMBL1421	DASATINIB	CHEMBL1421	DASATINIB	4	Tyrosine-protein kinase ABL	CHEMBL1862	SINGLE PROTEIN	P00519	Small molecule	2006	INHIBITOR	Tyrosine-protein kinase ABL inhibitor	NEGATIVE MODULATOR	D002289	Carcinoma, Non-Small-Cell Lung	EFO_0003060	non-small cell lung carcinoma	2	22984	ENSG00000097007	EFO_0000616 | EFO_0000684	neoplasm | respiratory system disease	15	DASATINIB_EFO_0003060	cancer of bronchus; lung;Cancer of bronchus;Cancer within the respiratory system	MATCHED	ABL1	non-small cell lung carcinoma_ABL1	22361	non-small cell lung carcinoma	3,12	4	2
ABL1	CHEMBL1421	DASATINIB	CHEMBL1421	DASATINIB	4	Tyrosine-protein kinase ABL	CHEMBL1862	SINGLE PROTEIN	P00519	Small molecule	2006	INHIBITOR	Tyrosine-protein kinase ABL inhibitor	NEGATIVE MODULATOR	D010190	Pancreatic Neoplasms	EFO_0002618	pancreatic carcinoma	2	22985	ENSG00000097007	EFO_0000616 | EFO_0000589	neoplasm | metabolic disease	15	DASATINIB_EFO_0002618	pancreatic cancer	MATCHED	ABL1	pancreatic carcinoma_ABL1	22357	pancreatic carcinoma	3,6	4	2	phe_157
ABL1	CHEMBL1421	DASATINIB	CHEMBL1421	DASATINIB	4	Tyrosine-protein kinase ABL	CHEMBL1862	SINGLE PROTEIN	P00519	Small molecule	2006	INHIBITOR	Tyrosine-protein kinase ABL inhibitor	NEGATIVE MODULATOR	D002294	Carcinoma, Squamous Cell	EFO_0000708	squamous cell lung carcinoma	2	22986	ENSG00000097007	EFO_0000616 | EFO_0000684	neoplasm | respiratory system disease	15	DASATINIB_EFO_0000708	cancer of bronchus; lung;Cancer of bronchus;Cancer within the respiratory system	MATCHED	ABL1	squamous cell lung carcinoma_ABL1	22361	squamous cell lung carcinoma	3,12	4	2
ABL1	CHEMBL1421	DASATINIB	CHEMBL1421	DASATINIB	4	Tyrosine-protein kinase ABL	CHEMBL1862	SINGLE PROTEIN	P00519	Small molecule	2006	INHIBITOR	Tyrosine-protein kinase ABL inhibitor	NEGATIVE MODULATOR	D015464	Leukemia, Myelogenous, Chronic, BCR-ABL Positive	EFO_0000339	chronic myelogenous leukemia	4	24304	ENSG00000097007	HP_0000924 | HP_0003011 | HP_0001871 | EFO_0000616 | EFO_0000540 | HP_0001197 | EFO_1001986	abnormality of the skeletal system | abnormality of the musculature | abnormality of blood and blood-forming tissues | neoplasm | immune system disease | abnormality of prenatal development or birth | connective tissue disease	15	DASATINIB_EFO_0000339	myeloid leukemia;myeloid leukemia | acute;myeloid leukemia | chronic;leukemia;lymphoid leukemia;lymphoid leukemia | acute;lymphoid leukemia | chronic;monocytic leukemia;NA;chronic lymphocytic thyroiditis;hodgkins lymphoma;diseases of white blood cells;cancer of other lymphoid | histiocytic tissue;large cell lymphoma;takes medication for enlarged prostrate (benign prostatic hyperplasia)?;lymphocyt…	MATCHED	ABL1	chronic myelogenous leukemia_ABL1	22355	chronic myelogenous leukemia	3,11,28	4	4	phe_204_2;phe_204_21;phe_204_22;phe_204;phe_204_1;phe_204_12;phe_245_21;phe_288;phe_202;phe_202_24;Lymph_Abs_Max;Lymph_Abs_Max_INT;Lymph_Abs_Mean;Lymph_Abs_Mean_INT;Lymph_Abs_Min;Lymph_Abs_Min_INT;Lymph_Fra_Max;Lymph_Fra_Max_INT;Lymph_Fra_Mean;Lymph_Fra_Mean_INT;Lymph_Fra_Min;Lymph_Fra_Min_INT;phe_202_2;phe_202_21;phe_681_7;phe_371_21;phe_476;phe_500_1;phe_930
ABL1	CHEMBL1421	DASATINIB	CHEMBL1421	DASATINIB	4	Tyrosine-protein kinase ABL	CHEMBL1862	SINGLE PROTEIN	P00519	Small molecule	2006	INHIBITOR	Tyrosine-protein kinase ABL inhibitor	NEGATIVE MODULATOR	D054198	Precursor Cell Lymphoblastic Leukemia-Lymphoma	EFO_0000220	acute lymphoblastic leukemia	4	25896	ENSG00000097007	HP_0000924 | HP_0003011 | HP_0001871 | EFO_0000616 | EFO_0000540 | HP_0001197	abnormality of the skeletal system | abnormality of the musculature | abnormality of blood and blood-forming tissues | neoplasm | immune system disease | abnormality of prenatal development or birth	15	DASATINIB_EFO_0000220	leukemia;lymphoid leukemia;lymphoid leukemia | acute;lymphoid leukemia | chronic;myeloid leukemia;myeloid leukemia | acute;myeloid leukemia | chronic;monocytic leukemia;chronic lymphocytic thyroiditis;NA;diseases of white blood cells;cellulitis and abscess of trunk;hodgkins lymphoma;cancer of other lymphoid | histiocytic tissue;large cell lymphoma;takes medication for enlarged prostrate (benign p…	MATCHED	ABL1	acute lymphoblastic leukemia_ABL1	22376	acute lymphoblastic leukemia	3,11,28	4	4	phe_204;phe_204_1;phe_204_12;phe_204_2;phe_204_21;phe_204_22;phe_245_21;phe_288;phe_681_7;phe_202;phe_202_24;Lymph_Abs_Max;Lymph_Abs_Max_INT;Lymph_Abs_Mean;Lymph_Abs_Mean_INT;Lymph_Abs_Min;Lymph_Abs_Min_INT;Lymph_Fra_Max;Lymph_Fra_Max_INT;Lymph_Fra_Mean;Lymph_Fra_Mean_INT;Lymph_Fra_Min;Lymph_Fra_Min_INT;phe_371_21;phe_476;phe_500_1;phe_930;phe_202_2;phe_202_21;phe_201;phe_110
ABL1	CHEMBL1421	DASATINIB	CHEMBL1421	DASATINIB	4	Tyrosine-protein kinase ABL	CHEMBL1862	SINGLE PROTEIN	P00519	Small molecule	2006	INHIBITOR	Tyrosine-protein kinase ABL inhibitor	NEGATIVE MODULATOR	D005909	Glioblastoma	EFO_0000519	glioblastoma multiforme	2	25897	ENSG00000097007	EFO_0000616 | EFO_0000618 | HP_0000707 | EFO_0000677	neoplasm | nervous system disease | abnormality of the nervous system | mental or behavioural disorder	15	DASATINIB_EFO_0000519	manlignant and unknown neoplasms of brain and nervous system;cancer of brain and nervous system;cancer of brain;secondary malignancy of brain/spine;benign neoplasm of brain and other parts of nervous system;benign neoplasm of brain | cranial nerves | meninges;specific nonpsychotic mental disorders due to brain damage;brain neoplasm	MATCHED	ABL1	glioblastoma multiforme_ABL1	22354	glioblastoma multiforme	9,25	4	3	phe_191;phe_191_1;phe_191_11;phe_198_5;phe_225;phe_225_1;phe_291_4
ABL1	CHEMBL1421	DASATINIB	CHEMBL1421	DASATINIB	4	Tyrosine-protein kinase ABL	CHEMBL1862	SINGLE PROTEIN	P00519	Small molecule	2006	INHIBITOR	Tyrosine-protein kinase ABL inhibitor	NEGATIVE MODULATOR	D008545	Melanoma	EFO_0002617	metastatic melanoma	2	25899	ENSG00000097007	EFO_0000589 | EFO_0000616	metabolic disease | neoplasm	15	DASATINIB_EFO_0002617	melanomas of skin | dx or hx;c43 malignant melanoma of skin;d03 melanoma in situ;Skin cancer;Melanomas of skin | dx or hx;Other non-epithelial cancer of skin	MATCHED	ABL1	metastatic melanoma_ABL1	22370	metastatic melanoma	3,10	4	2	phe_172_1;phe_172_11
ABL1	CHEMBL1421	DASATINIB	CHEMBL1421	DASATINIB	4	Tyrosine-protein kinase ABL	CHEMBL1862	SINGLE PROTEIN	P00519	Small molecule	2006	INHIBITOR	Tyrosine-protein kinase ABL inhibitor	NEGATIVE MODULATOR	D015470	Leukemia, Myeloid, Acute	EFO_0000222	acute myeloid leukemia	3	26485	ENSG00000097007	HP_0001871 | EFO_0000616 | EFO_0004503	abnormality of blood and blood-forming tissues | neoplasm | hematological measurement	15	DASATINIB_EFO_0000222	myeloid leukemia;myeloid leukemia | acute;myeloid leukemia | chronic;leukemia;lymphoid leukemia;lymphoid leukemia | acute;lymphoid leukemia | chronic;monocytic leukemia;NA;chronic lymphocytic thyroiditis;hodgkins lymphoma;diseases of white blood cells;cancer of other lymphoid | histiocytic tissue;large cell lymphoma;takes medication for enlarged prostrate (benign prostatic hyperplasia)?;lymphocyt…	MATCHED	ABL1	acute myeloid leukemia_ABL1	22355	acute myeloid leukemia	3,11,28	4	4	phe_204_2;phe_204_21;phe_204_22;phe_204;phe_204_1;phe_204_12;phe_245_21;phe_288;phe_202;phe_202_24;Lymph_Abs_Max;Lymph_Abs_Max_INT;Lymph_Abs_Mean;Lymph_Abs_Mean_INT;Lymph_Abs_Min;Lymph_Abs_Min_INT;Lymph_Fra_Max;Lymph_Fra_Max_INT;Lymph_Fra_Mean;Lymph_Fra_Mean_INT;Lymph_Fra_Min;Lymph_Fra_Min_INT;phe_202_2;phe_202_21;phe_681_7;phe_371_21;phe_476;phe_500_1;phe_930
ABL1	CHEMBL1421	DASATINIB	CHEMBL1421	DASATINIB	4	Tyrosine-protein kinase ABL	CHEMBL1862	SINGLE PROTEIN	P00519	Small molecule	2006	INHIBITOR	Tyrosine-protein kinase ABL inhibitor	NEGATIVE MODULATOR	D008654	Mesothelioma	EFO_0000770	malignant pleural mesothelioma	2	26487	ENSG00000097007	EFO_0000616 | EFO_0000684	neoplasm | respiratory system disease	15	DASATINIB_EFO_0000770		MATCHED	ABL1	malignant pleural mesothelioma_ABL1	22360	malignant pleural mesothelioma	3,12	4	2
ABL1	CHEMBL1421	DASATINIB	CHEMBL1421	DASATINIB	4	Tyrosine-protein kinase ABL	CHEMBL1862	SINGLE PROTEIN	P00519	Small molecule	2006	INHIBITOR	Tyrosine-protein kinase ABL inhibitor	NEGATIVE MODULATOR	D016403	Lymphoma, Large B-Cell, Diffuse	EFO_0000403	diffuse large B-cell lymphoma	2	27118	ENSG00000097007	EFO_0000616 | EFO_0000540 | HP_0001197 | HP_0001871	neoplasm | immune system disease | abnormality of prenatal development or birth | abnormality of blood and blood-forming tissues	15	DASATINIB_EFO_0000403	leukemia;lymphoid leukemia;lymphoid leukemia | acute;lymphoid leukemia | chronic;myeloid leukemia;myeloid leukemia | acute;myeloid leukemia | chronic;monocytic leukemia;chronic lymphocytic thyroiditis;NA;diseases of white blood cells;cellulitis and abscess of trunk;hodgkins lymphoma;cancer of other lymphoid | histiocytic tissue;large cell lymphoma;takes medication for enlarged prostrate (benign p…	MATCHED	ABL1	diffuse large b-cell lymphoma_ABL1	22376	diffuse large b-cell lymphoma	3,11,28	4	4	phe_204;phe_204_1;phe_204_12;phe_204_2;phe_204_21;phe_204_22;phe_245_21;phe_288;phe_681_7;phe_202;phe_202_24;Lymph_Abs_Max;Lymph_Abs_Max_INT;Lymph_Abs_Mean;Lymph_Abs_Mean_INT;Lymph_Abs_Min;Lymph_Abs_Min_INT;Lymph_Fra_Max;Lymph_Fra_Max_INT;Lymph_Fra_Mean;Lymph_Fra_Mean_INT;Lymph_Fra_Min;Lymph_Fra_Min_INT;phe_371_21;phe_476;phe_500_1;phe_930;phe_202_2;phe_202_21;phe_201;phe_110
ABL1	CHEMBL1421	DASATINIB	CHEMBL1421	DASATINIB	4	Tyrosine-protein kinase ABL	CHEMBL1862	SINGLE PROTEIN	P00519	Small molecule	2006	INHIBITOR	Tyrosine-protein kinase ABL inhibitor	NEGATIVE MODULATOR	D008545	Melanoma	EFO_0000756	melanoma	2	28080	ENSG00000097007	EFO_0000616 | EFO_0010285	neoplasm | integumentary system disease	15	DASATINIB_EFO_0000756	melanomas of skin | dx or hx;c43 malignant melanoma of skin;d03 melanoma in situ;Skin cancer;Melanomas of skin | dx or hx;Other non-epithelial cancer of skin	MATCHED	ABL1	melanoma_ABL1	22370	melanoma	3,10	4	2	phe_172_1;phe_172_11
ABL1	CHEMBL1421	DASATINIB	CHEMBL1421	DASATINIB	4	Tyrosine-protein kinase ABL	CHEMBL1862	SINGLE PROTEIN	P00519	Small molecule	2006	INHIBITOR	Tyrosine-protein kinase ABL inhibitor	NEGATIVE MODULATOR	D008654	Mesothelioma	EFO_0000588	mesothelioma	2	28081	ENSG00000097007	EFO_0000616	neoplasm	15	DASATINIB_EFO_0000588		MATCHED	ABL1	mesothelioma_ABL1	22360	mesothelioma	3,12	4	2
ABL1	CHEMBL1421	DASATINIB	CHEMBL1421	DASATINIB	4	Tyrosine-protein kinase ABL	CHEMBL1862	SINGLE PROTEIN	P00519	Small molecule	2006	INHIBITOR	Tyrosine-protein kinase ABL inhibitor	NEGATIVE MODULATOR	D011087	Polycythemia Vera	EFO_0002429	polycythemia vera	2	28082	ENSG00000097007	HP_0000924 | HP_0003011 | HP_0001871 | EFO_0000616 | EFO_0000540 | HP_0001197 | EFO_1001986	abnormality of the skeletal system | abnormality of the musculature | abnormality of blood and blood-forming tissues | neoplasm | immune system disease | abnormality of prenatal development or birth | connective tissue disease	15	DASATINIB_EFO_0002429	multiple myeloma;myeloproliferative disease;myelofibrosis;Diseases of white blood cells;polycythemia vera;polycythemia | secondary	MATCHED	ABL1	polycythemia vera_ABL1	22375	polycythemia vera	11,28,16,17	4	2	phe_204_4;phe_200;phe_200_1;phe_289_8
ABL1	CHEMBL1421	DASATINIB	CHEMBL1421	DASATINIB	4	Tyrosine-protein kinase ABL	CHEMBL1862	SINGLE PROTEIN	P00519	Small molecule	2006	INHIBITOR	Tyrosine-protein kinase ABL inhibitor	NEGATIVE MODULATOR	D001943	Breast Neoplasms	EFO_0003869	breast neoplasm	2	41217	ENSG00000097007	EFO_0000616 | EFO_0010285 | EFO_0000512	neoplasm | integumentary system disease | reproductive system disease	15	DASATINIB_EFO_0003869	breast cancer;breast cancer [female];malignant neoplasm of female breast;breast cancer [male];neoplasm of uncertain behavior of breast;acquired absence of breast;fibroadenosis of breast;benign neoplasm of breast;lump or mass in breast;hypertrophy of breast (gynecomastia);other specified disorders of breast;breast disorder nos;take medication for breast cancer?;abnormal findings on mammogram or br…	MATCHED	ABL1	breast neoplasm_ABL1	33293	breast neoplasm	3	4	2	phe_174;phe_174_1;phe_174_11;phe_175;phe_610_2;phe_610_4;phe_611_3;phe_612_2;phe_613_8;phe_613_9;CaBrstMed;phe_611;phe_612;phe_613;phe_613_7;phe_256
ABL1	CHEMBL1421	DASATINIB	CHEMBL1421	DASATINIB	4	Tyrosine-protein kinase ABL	CHEMBL1862	SINGLE PROTEIN	P00519	Small molecule	2006	INHIBITOR	Tyrosine-protein kinase ABL inhibitor	NEGATIVE MODULATOR	D006528	Carcinoma, Hepatocellular	EFO_0000182	hepatocellular carcinoma	2	44357	ENSG00000097007	EFO_0000616 | EFO_0000589	neoplasm | metabolic disease	15	DASATINIB_EFO_0000182		MATCHED	ABL1	hepatocellular carcinoma_ABL1	22377	hepatocellular carcinoma	3,6,31	4	3
ABL1	CHEMBL1421	DASATINIB	CHEMBL1421	DASATINIB	4	Tyrosine-protein kinase ABL	CHEMBL1862	SINGLE PROTEIN	P00519	Small molecule	2006	INHIBITOR	Tyrosine-protein kinase ABL inhibitor	NEGATIVE MODULATOR	D008223	Lymphoma	EFO_0000574	lymphoma	2	44636	ENSG00000097007	EFO_0000616 | HP_0001197 | HP_0001871	neoplasm | abnormality of prenatal development or birth | abnormality of blood and blood-forming tissues	15	DASATINIB_EFO_0000574	leukemia;lymphoid leukemia;lymphoid leukemia | acute;lymphoid leukemia | chronic;myeloid leukemia;myeloid leukemia | acute;myeloid leukemia | chronic;monocytic leukemia;chronic lymphocytic thyroiditis;NA;diseases of white blood cells;cellulitis and abscess of trunk;hodgkins lymphoma;cancer of other lymphoid | histiocytic tissue;large cell lymphoma;takes medication for enlarged prostrate (benign p…	MATCHED	ABL1	lymphoma_ABL1	22376	lymphoma	3,11,28	4	4	phe_204;phe_204_1;phe_204_12;phe_204_2;phe_204_21;phe_204_22;phe_245_21;phe_288;phe_681_7;phe_202;phe_202_24;Lymph_Abs_Max;Lymph_Abs_Max_INT;Lymph_Abs_Mean;Lymph_Abs_Mean_INT;Lymph_Abs_Min;Lymph_Abs_Min_INT;Lymph_Fra_Max;Lymph_Fra_Max_INT;Lymph_Fra_Mean;Lymph_Fra_Mean_INT;Lymph_Fra_Min;Lymph_Fra_Min_INT;phe_371_21;phe_476;phe_500_1;phe_930;phe_202_2;phe_202_21;phe_201;phe_110
ABL1	CHEMBL1421	DASATINIB	CHEMBL1421	DASATINIB	4	Tyrosine-protein kinase ABL	CHEMBL1862	SINGLE PROTEIN	P00519	Small molecule	2006	INHIBITOR	Tyrosine-protein kinase ABL inhibitor	NEGATIVE MODULATOR	D055752	Small Cell Lung Carcinoma	EFO_0000702	small cell lung carcinoma	2	44752	ENSG00000097007	EFO_0000616 | EFO_0000684 | EFO_0000589 | HP_0001197	neoplasm | respiratory system disease | metabolic disease | abnormality of prenatal development or birth	15	DASATINIB_EFO_0000702	cancer of bronchus; lung;Cancer of bronchus;Cancer within the respiratory system	MATCHED	ABL1	small cell lung carcinoma_ABL1	22361	small cell lung carcinoma	3,12	4	2
ABL1	CHEMBL1421	DASATINIB	CHEMBL1421	DASATINIB	4	Tyrosine-protein kinase ABL	CHEMBL1862	SINGLE PROTEIN	P00519	Small molecule	2006	INHIBITOR	Tyrosine-protein kinase ABL inhibitor	NEGATIVE MODULATOR	D011471	Prostatic Neoplasms	EFO_0000673	prostate adenocarcinoma	3	46540	ENSG00000097007	EFO_0000616 | EFO_0000512	neoplasm | reproductive system disease	15	DASATINIB_EFO_0000673	cancer of prostate;hyperplasia of prostate;inflammatory diseases of prostate;other disorders of prostate;dysplasia of prostate;elevated prostate specific antigen [psa];prostate specififc antigen measurement;takes medication for prostate cancer?	MATCHED	ABL1	prostate adenocarcinoma_ABL1	22368	prostate adenocarcinoma	3	4	3	phe_185;phe_600;phe_601;phe_602;PSA_Max;PSA_Max_INT;PSA_Mean;PSA_Mean_INT;PSA_Min;PSA_Min_INT
ABL1	CHEMBL1421	DASATINIB	CHEMBL1421	DASATINIB	4	Tyrosine-protein kinase ABL	CHEMBL1862	SINGLE PROTEIN	P00519	Small molecule	2006	INHIBITOR	Tyrosine-protein kinase ABL inhibitor	NEGATIVE MODULATOR	D018281	Cholangiocarcinoma	EFO_0005221	cholangiocarcinoma	2	46937	ENSG00000097007	EFO_0000616 | EFO_0000589	neoplasm | metabolic disease	15	DASATINIB_EFO_0005221	cancer of liver and intrahepatic bile duct;malignant neoplasm of gallbladder and extrahepatic bile ducts;calculus of bile duct;primary biliary cirrhosis;other biliary tract disease;other disorders of biliary tract;cholesterolosis of gallbladder;other disorders of gallbladder;congenital anomaly of gallbladder | bile ducts | liver | pancreas	MATCHED	ABL1	cholangiocarcinoma_ABL1	33296	cholangiocarcinoma	3,6	4	2	phe_155;phe_159_3;phe_574_2;phe_571_6;phe_575;phe_575_8;phe_575_6;phe_575_7;phe_750_22
ABL1	CHEMBL1421	DASATINIB	CHEMBL1421	DASATINIB	4	Tyrosine-protein kinase ABL	CHEMBL1862	SINGLE PROTEIN	P00519	Small molecule	2006	INHIBITOR	Tyrosine-protein kinase ABL inhibitor	NEGATIVE MODULATOR	D051436	Renal Insufficiency, Chronic	EFO_0003884	chronic kidney disease	2	52266	ENSG00000097007	HP_0000079	abnormality of the urinary system	15	DASATINIB_EFO_0003884	anemia in chronic kidney disease;hypertensive chronic kidney disease;chronic kidney disease | stage iii;chronic kidney disease | stage iv;chronic kidney disease | stage i or ii;other disorders of the kidney and ureters;vascular disorders of kidney/hypertrophy;abnormal results of function study of kidney;takes medication for kidney disease without dialysis?;takes medication for kidney disease with…	MATCHED	ABL1	chronic kidney disease_ABL1	22379	chronic kidney disease	13,14	4	2	phe_285_21;phe_401_22;phe_585_33;phe_585_34;phe_585_4;phe_586;phe_586_3;phe_589;KDNoDialMed;KDDialMed;KDAcuteMed;KDNoDial;KDDial;KDAcute;phe_751_22;phe_189;phe_189_1;phe_223;phe_440_1;phe_585_1;phe_585_2;phe_585_3;phe_585_31;phe_588;phe_580_3;phe_580_31;phe_580_32;phe_269;phe_586_1;phe_586_11;phe_586_2;phe_587;phe_594_1;phe_751_21
ABL1	CHEMBL1421	DASATINIB	CHEMBL1421	DASATINIB	4	Tyrosine-protein kinase ABL	CHEMBL1862	SINGLE PROTEIN	P00519	Small molecule	2006	INHIBITOR	Tyrosine-protein kinase ABL inhibitor	NEGATIVE MODULATOR	D018316	Gliosarcoma	EFO_1001465	gliosarcoma	2	52674	ENSG00000097007	EFO_0000618 | HP_0000707 | EFO_0000616 | EFO_0000677	nervous system disease | abnormality of the nervous system | neoplasm | mental or behavioural disorder	15	DASATINIB_EFO_1001465	manlignant and unknown neoplasms of brain and nervous system;cancer of brain and nervous system;cancer of brain;secondary malignancy of brain/spine;benign neoplasm of brain and other parts of nervous system;benign neoplasm of brain | cranial nerves | meninges;specific nonpsychotic mental disorders due to brain damage;brain neoplasm	MATCHED	ABL1	gliosarcoma_ABL1	22354	gliosarcoma	3,9,25	4	3	phe_191;phe_191_1;phe_191_11;phe_198_5;phe_225;phe_225_1;phe_291_4
ABL1	CHEMBL1421	DASATINIB	CHEMBL1421	DASATINIB	4	Tyrosine-protein kinase ABL	CHEMBL1862	SINGLE PROTEIN	P00519	Small molecule	2006	INHIBITOR	Tyrosine-protein kinase ABL inhibitor	NEGATIVE MODULATOR	D002294	Carcinoma, Squamous Cell	EFO_0000181	head and neck squamous cell carcinoma	2	66075	ENSG00000097007	EFO_0000616	neoplasm	15	DASATINIB_EFO_0000181	squamous cell carcinoma;cancer of oropharynx	MATCHED	ABL1	head and neck squamous cell carcinoma_ABL1	33290	head and neck squamous cell carcinoma	3	4	2	phe_172_22;phe_149_1
ABL1	CHEMBL1421	DASATINIB	CHEMBL1421	DASATINIB	4	Tyrosine-protein kinase ABL	CHEMBL1862	SINGLE PROTEIN	P00519	Small molecule	2006	INHIBITOR	Tyrosine-protein kinase ABL inhibitor	NEGATIVE MODULATOR	D006689	Hodgkin Disease	EFO_0000183	Hodgkins lymphoma	1	66076	ENSG00000097007	HP_0001871 | EFO_0004503 | EFO_0000616	abnormality of blood and blood-forming tissues | hematological measurement | neoplasm	15	DASATINIB_EFO_0000183	leukemia;lymphoid leukemia;lymphoid leukemia | acute;lymphoid leukemia | chronic;myeloid leukemia;myeloid leukemia | acute;myeloid leukemia | chronic;monocytic leukemia;chronic lymphocytic thyroiditis;NA;diseases of white blood cells;cellulitis and abscess of trunk;hodgkins lymphoma;cancer of other lymphoid | histiocytic tissue;large cell lymphoma;takes medication for enlarged prostrate (benign p…	MATCHED	ABL1	hodgkins lymphoma_ABL1	22376	hodgkins lymphoma	3,11,28	4	4	phe_204;phe_204_1;phe_204_12;phe_204_2;phe_204_21;phe_204_22;phe_245_21;phe_288;phe_681_7;phe_202;phe_202_24;Lymph_Abs_Max;Lymph_Abs_Max_INT;Lymph_Abs_Mean;Lymph_Abs_Mean_INT;Lymph_Abs_Min;Lymph_Abs_Min_INT;Lymph_Fra_Max;Lymph_Fra_Max_INT;Lymph_Fra_Mean;Lymph_Fra_Mean_INT;Lymph_Fra_Min;Lymph_Fra_Min_INT;phe_371_21;phe_476;phe_500_1;phe_930;phe_202_2;phe_202_21;phe_201;phe_110
ABL1	CHEMBL1421	DASATINIB	CHEMBL1421	DASATINIB	4	Tyrosine-protein kinase ABL	CHEMBL1862	SINGLE PROTEIN	P00519	Small molecule	2006	INHIBITOR	Tyrosine-protein kinase ABL inhibitor	NEGATIVE MODULATOR	D018442	Lymphoma, B-Cell, Marginal Zone	EFO_0000191	MALT lymphoma	1	66077	ENSG00000097007	HP_0001871 | EFO_0000616 | EFO_0000540 | HP_0001197	abnormality of blood and blood-forming tissues | neoplasm | immune system disease | abnormality of prenatal development or birth	15	DASATINIB_EFO_0000191	leukemia;lymphoid leukemia;lymphoid leukemia | acute;lymphoid leukemia | chronic;myeloid leukemia;myeloid leukemia | acute;myeloid leukemia | chronic;monocytic leukemia;chronic lymphocytic thyroiditis;NA;diseases of white blood cells;cellulitis and abscess of trunk;hodgkins lymphoma;cancer of other lymphoid | histiocytic tissue;large cell lymphoma;takes medication for enlarged prostrate (benign p…	MATCHED	ABL1	malt lymphoma_ABL1	22376	malt lymphoma	3,11,28	4	4	phe_204;phe_204_1;phe_204_12;phe_204_2;phe_204_21;phe_204_22;phe_245_21;phe_288;phe_681_7;phe_202;phe_202_24;Lymph_Abs_Max;Lymph_Abs_Max_INT;Lymph_Abs_Mean;Lymph_Abs_Mean_INT;Lymph_Abs_Min;Lymph_Abs_Min_INT;Lymph_Fra_Max;Lymph_Fra_Max_INT;Lymph_Fra_Mean;Lymph_Fra_Mean_INT;Lymph_Fra_Min;Lymph_Fra_Min_INT;phe_371_21;phe_476;phe_500_1;phe_930;phe_202_2;phe_202_21;phe_201;phe_110
ABL1	CHEMBL1421	DASATINIB	CHEMBL1421	DASATINIB	4	Tyrosine-protein kinase ABL	CHEMBL1862	SINGLE PROTEIN	P00519	Small molecule	2006	INHIBITOR	Tyrosine-protein kinase ABL inhibitor	NEGATIVE MODULATOR	D011471	Prostatic Neoplasms	EFO_0000196	metastatic prostate cancer	3	66078	ENSG00000097007	EFO_0000616 | EFO_0000512	neoplasm | reproductive system disease	15	DASATINIB_EFO_0000196	cancer of prostate;hyperplasia of prostate;inflammatory diseases of prostate;other disorders of prostate;dysplasia of prostate;elevated prostate specific antigen [psa];prostate specififc antigen measurement;takes medication for prostate cancer?	MATCHED	ABL1	metastatic prostate cancer_ABL1	22368	metastatic prostate cancer	3	4	3	phe_185;phe_600;phe_601;phe_602;PSA_Max;PSA_Max_INT;PSA_Mean;PSA_Mean_INT;PSA_Min;PSA_Min_INT
ABL1	CHEMBL1421	DASATINIB	CHEMBL1421	DASATINIB	4	Tyrosine-protein kinase ABL	CHEMBL1862	SINGLE PROTEIN	P00519	Small molecule	2006	INHIBITOR	Tyrosine-protein kinase ABL inhibitor	NEGATIVE MODULATOR	D009190	Myelodysplastic Syndromes	EFO_0000198	myelodysplastic syndrome	1	66079	ENSG00000097007	EFO_0000616 | HP_0001871 | HP_0000924 | HP_0001197 | EFO_0004503 | EFO_0005741 | EFO_0000540 | HP_0002715 | EFO_0000677 | EFO_0000618 | HP_0000707	neoplasm | abnormality of blood and blood-forming tissues | abnormality of the skeletal system | abnormality of prenatal development or birth | hematological measurement | infectious disease | immune system disease | abnormality of the immune system | mental or behavioural disorder | nervous system disease | abnormality of the nervous system	15	DASATINIB_EFO_0000198	multiple myeloma;myeloproliferative disease;myelofibrosis;Diseases of white blood cells;polycythemia vera;polycythemia | secondary	MATCHED	ABL1	myelodysplastic syndrome_ABL1	22375	myelodysplastic syndrome	3,16,17,11,28	4	2	phe_204_4;phe_200;phe_200_1;phe_289_8
ABL1	CHEMBL1421	DASATINIB	CHEMBL1421	DASATINIB	4	Tyrosine-protein kinase ABL	CHEMBL1862	SINGLE PROTEIN	P00519	Small molecule	2006	INHIBITOR	Tyrosine-protein kinase ABL inhibitor	NEGATIVE MODULATOR	D007119	Immunoblastic Lymphadenopathy	EFO_0000255	angioimmunoblastic T-cell lymphoma	1	66081	ENSG00000097007	EFO_0000616 | HP_0001197 | HP_0001871	neoplasm | abnormality of prenatal development or birth | abnormality of blood and blood-forming tissues	15	DASATINIB_EFO_0000255	leukemia;lymphoid leukemia;lymphoid leukemia | acute;lymphoid leukemia | chronic;myeloid leukemia;myeloid leukemia | acute;myeloid leukemia | chronic;monocytic leukemia;chronic lymphocytic thyroiditis;NA;diseases of white blood cells;cellulitis and abscess of trunk;hodgkins lymphoma;cancer of other lymphoid | histiocytic tissue;large cell lymphoma;takes medication for enlarged prostrate (benign p…	MATCHED	ABL1	angioimmunoblastic t-cell lymphoma_ABL1	22376	angioimmunoblastic t-cell lymphoma	3,11,28	4	4	phe_204;phe_204_1;phe_204_12;phe_204_2;phe_204_21;phe_204_22;phe_245_21;phe_288;phe_681_7;phe_202;phe_202_24;Lymph_Abs_Max;Lymph_Abs_Max_INT;Lymph_Abs_Mean;Lymph_Abs_Mean_INT;Lymph_Abs_Min;Lymph_Abs_Min_INT;Lymph_Fra_Max;Lymph_Fra_Max_INT;Lymph_Fra_Mean;Lymph_Fra_Mean_INT;Lymph_Fra_Min;Lymph_Fra_Min_INT;phe_371_21;phe_476;phe_500_1;phe_930;phe_202_2;phe_202_21;phe_201;phe_110
ABL1	CHEMBL1421	DASATINIB	CHEMBL1421	DASATINIB	4	Tyrosine-protein kinase ABL	CHEMBL1862	SINGLE PROTEIN	P00519	Small molecule	2006	INHIBITOR	Tyrosine-protein kinase ABL inhibitor	NEGATIVE MODULATOR	D002051	Burkitt Lymphoma	EFO_0000309	Burkitts lymphoma	1	66082	ENSG00000097007	HP_0001871 | EFO_0000616 | EFO_0005741 | EFO_0000540 | HP_0001197	abnormality of blood and blood-forming tissues | neoplasm | infectious disease | immune system disease | abnormality of prenatal development or birth	15	DASATINIB_EFO_0000309	leukemia;lymphoid leukemia;lymphoid leukemia | acute;lymphoid leukemia | chronic;myeloid leukemia;myeloid leukemia | acute;myeloid leukemia | chronic;monocytic leukemia;chronic lymphocytic thyroiditis;NA;diseases of white blood cells;cellulitis and abscess of trunk;hodgkins lymphoma;cancer of other lymphoid | histiocytic tissue;large cell lymphoma;takes medication for enlarged prostrate (benign p…	MATCHED	ABL1	burkitts lymphoma_ABL1	22376	burkitts lymphoma	3,11,28	4	4	phe_204;phe_204_1;phe_204_12;phe_204_2;phe_204_21;phe_204_22;phe_245_21;phe_288;phe_681_7;phe_202;phe_202_24;Lymph_Abs_Max;Lymph_Abs_Max_INT;Lymph_Abs_Mean;Lymph_Abs_Mean_INT;Lymph_Abs_Min;Lymph_Abs_Min_INT;Lymph_Fra_Max;Lymph_Fra_Max_INT;Lymph_Fra_Mean;Lymph_Fra_Mean_INT;Lymph_Fra_Min;Lymph_Fra_Min_INT;phe_371_21;phe_476;phe_500_1;phe_930;phe_202_2;phe_202_21;phe_201;phe_110
ABL1	CHEMBL1421	DASATINIB	CHEMBL1421	DASATINIB	4	Tyrosine-protein kinase ABL	CHEMBL1862	SINGLE PROTEIN	P00519	Small molecule	2006	INHIBITOR	Tyrosine-protein kinase ABL inhibitor	NEGATIVE MODULATOR	D008545	Melanoma	EFO_0000389	cutaneous melanoma	2	66084	ENSG00000097007	EFO_0000616 | EFO_0000589 | EFO_0010285	neoplasm | metabolic disease | integumentary system disease	15	DASATINIB_EFO_0000389	melanomas of skin | dx or hx;c43 malignant melanoma of skin;d03 melanoma in situ;Skin cancer;Melanomas of skin | dx or hx;Other non-epithelial cancer of skin	MATCHED	ABL1	cutaneous melanoma_ABL1	22370	cutaneous melanoma	3,10	4	2	phe_172_1;phe_172_11
ABL1	CHEMBL1421	DASATINIB	CHEMBL1421	DASATINIB	4	Tyrosine-protein kinase ABL	CHEMBL1862	SINGLE PROTEIN	P00519	Small molecule	2006	INHIBITOR	Tyrosine-protein kinase ABL inhibitor	NEGATIVE MODULATOR	D009447	Neuroblastoma	EFO_0000621	neuroblastoma	2	66085	ENSG00000097007	EFO_0000616 | EFO_0000618	neoplasm | nervous system disease	15	DASATINIB_EFO_0000621	manlignant and unknown neoplasms of brain and nervous system;cancer of brain and nervous system;cancer of brain;secondary malignancy of brain/spine;benign neoplasm of brain and other parts of nervous system;benign neoplasm of brain | cranial nerves | meninges;specific nonpsychotic mental disorders due to brain damage;brain neoplasm	MATCHED	ABL1	neuroblastoma_ABL1	22393	neuroblastoma	3,9,25	4	2	phe_191;phe_191_1;phe_191_11;phe_198_5;phe_225;phe_225_1;phe_291_4
ABL1	CHEMBL1421	DASATINIB	CHEMBL1421	DASATINIB	4	Tyrosine-protein kinase ABL	CHEMBL1862	SINGLE PROTEIN	P00519	Small molecule	2006	INHIBITOR	Tyrosine-protein kinase ABL inhibitor	NEGATIVE MODULATOR	D054990	Idiopathic Pulmonary Fibrosis	EFO_0000768	idiopathic pulmonary fibrosis	1	66086	ENSG00000097007	EFO_0000684 | EFO_0000616	respiratory system disease | neoplasm	15	DASATINIB_EFO_0000768		MATCHED	ABL1	idiopathic pulmonary fibrosis_ABL1	22381	idiopathic pulmonary fibrosis	12	4	2
ABL1	CHEMBL1421	DASATINIB	CHEMBL1421	DASATINIB	4	Tyrosine-protein kinase ABL	CHEMBL1862	SINGLE PROTEIN	P00519	Small molecule	2006	INHIBITOR	Tyrosine-protein kinase ABL inhibitor	NEGATIVE MODULATOR	D012208	Rhabdomyosarcoma	EFO_0002918	rhabdomyosarcoma	1	66088	ENSG00000097007	HP_0000924 | HP_0003011 | EFO_0000616	abnormality of the skeletal system | abnormality of the musculature | neoplasm	15	DASATINIB_EFO_0002918		MATCHED	ABL1	rhabdomyosarcoma_ABL1	22397	rhabdomyosarcoma	3,24,26	4	1
ABL1	CHEMBL1421	DASATINIB	CHEMBL1421	DASATINIB	4	Tyrosine-protein kinase ABL	CHEMBL1862	SINGLE PROTEIN	P00519	Small molecule	2006	INHIBITOR	Tyrosine-protein kinase ABL inhibitor	NEGATIVE MODULATOR	D017728	Lymphoma, Large-Cell, Anaplastic	EFO_0003032	anaplastic large cell lymphoma	1	66089	ENSG00000097007	EFO_0000616 | HP_0001197 | HP_0001871	neoplasm | abnormality of prenatal development or birth | abnormality of blood and blood-forming tissues	15	DASATINIB_EFO_0003032	leukemia;lymphoid leukemia;lymphoid leukemia | acute;lymphoid leukemia | chronic;myeloid leukemia;myeloid leukemia | acute;myeloid leukemia | chronic;monocytic leukemia;chronic lymphocytic thyroiditis;NA;diseases of white blood cells;cellulitis and abscess of trunk;hodgkins lymphoma;cancer of other lymphoid | histiocytic tissue;large cell lymphoma;takes medication for enlarged prostrate (benign p…	MATCHED	ABL1	anaplastic large cell lymphoma_ABL1	22376	anaplastic large cell lymphoma	3,11,28	4	4	phe_204;phe_204_1;phe_204_12;phe_204_2;phe_204_21;phe_204_22;phe_245_21;phe_288;phe_681_7;phe_202;phe_202_24;Lymph_Abs_Max;Lymph_Abs_Max_INT;Lymph_Abs_Mean;Lymph_Abs_Mean_INT;Lymph_Abs_Min;Lymph_Abs_Min_INT;Lymph_Fra_Max;Lymph_Fra_Max_INT;Lymph_Fra_Mean;Lymph_Fra_Mean_INT;Lymph_Fra_Min;Lymph_Fra_Min_INT;phe_371_21;phe_476;phe_500_1;phe_930;phe_202_2;phe_202_21;phe_201;phe_110
[truncated: 112,428 more rows]
